# Supplementary material for: DNA damage drives a unique, Alzheimer’s disease-relevant senescent state in neurons
Source: bioRxiv. 2026 Apr 3:2026.04.02.716205. Preprint. [Version 1] doi: 10.64898/2026.04.02.716205 (PMC13060347; doi:10.64898/2026.04.02.716205)
Supplement: Supplement 2 [file media-2.xlsx]

## Sheet: J_series_exps_combined_metadata
tube_folder_label	cell_label	condition	timepoint	cell type	serum	ApoE	sex	age	dx at biopsy	current dx	disease	sequencing	seq notes	date_isolated	mycoplasma	location	box_label	sequenced	batch
J080001	A27	CTL	336	iN	NA	NA	Male	27	NA	NA	normal	bulk	paired_end	12.6.23	no			1.24.24	J080_Batch_1
J080002	A31	CTL	336	iN	NA	NA	Female	31	NA	NA	normal	bulk	paired_end	12.6.23	no			1.24.24	J080_Batch_1
J080003	A37	CTL	336	iN	NA	NA	Female	37	NA	NA	normal	bulk	paired_end	12.6.23	no			1.24.24	J080_Batch_1
J080004	A48	CTL	336	iN	NA	NA	Female	48	NA	NA	normal	bulk	paired_end	12.6.23	no			1.24.24	J080_Batch_1
J080005	ID48	CTL	336	iN	NA	23	Male	66	[None]	[None]	normal	bulk	paired_end	12.6.23	no			1.24.24	J080_Batch_1
J080006	A27	IR	336	iN	NA	NA	Male	27	NA	NA	normal	bulk	paired_end	12.6.23	no			1.24.24	J080_Batch_1
J080007	A31	IR	336	iN	NA	NA	Female	31	NA	NA	normal	bulk	paired_end	12.6.23	no			1.24.24	J080_Batch_1
J080008	A37	IR	336	iN	NA	NA	Female	37	NA	NA	normal	bulk	paired_end	12.6.23	no			1.24.24	J080_Batch_1
J080009	A48	IR	336	iN	NA	NA	Female	48	NA	NA	normal	bulk	paired_end	12.6.23	no			1.24.24	J080_Batch_1
J080010	ID48	IR	336	iN	NA	23	Male	66	[None]	[None]	normal	bulk	paired_end	12.6.23	no			1.24.24	J080_Batch_1
J082001_4	A27	CTL	0	iN	NA	NA	Male	27	NA	NA	normal	bulk	paired_end	5.22.24	no			7.24.25	J082_4_Batch_1
J082002_4	A48	CTL	0	iN	NA	NA	Female	48	NA	NA	normal	bulk	paired_end	5.22.24	no			7.24.25	J082_4_Batch_1
J082003_4	ID11	CTL	0	iN	NA	34	Female	67	[None]	[AD_P][Dep]	normal	bulk	paired_end	5.22.24	no			7.24.25	J082_4_Batch_1
J082006_4	ID91	CTL	0	iN	NA	33	Male	55	[PossAD_P][COGOTH](anxiety disorder)	[AD_P][ANXIET]	AD	bulk	paired_end	5.22.24	no			7.24.25	J082_4_Batch_1
J082007_4	A27	IR	8	iN	NA	NA	Male	27	NA	NA	normal	bulk	paired_end	5.22.24	no			7.24.25	J082_4_Batch_1
J082008_4	A48	IR	8	iN	NA	NA	Female	48	NA	NA	normal	bulk	paired_end	5.22.24	no			7.24.25	J082_4_Batch_1
J082009_4	ID11	IR	8	iN	NA	34	Female	67	[None]	[AD_P][Dep]	normal	bulk	paired_end	5.22.24	no			7.24.25	J082_4_Batch_1
J082012_4	ID91	IR	8	iN	NA	33	Male	55	[PossAD_P][COGOTH](anxiety disorder)	[AD_P][ANXIET]	AD	bulk	paired_end	5.22.24	no			7.24.25	J082_4_Batch_1
J082013_4	A27	IR	24	iN	NA	NA	Male	27	NA	NA	normal	bulk	paired_end	5.22.24	no			7.24.25	J082_4_Batch_1
J082014_4	A48	IR	24	iN	NA	NA	Female	48	NA	NA	normal	bulk	paired_end	5.22.24	no			7.24.25	J082_4_Batch_1
J082015_4	ID11	IR	24	iN	NA	34	Female	67	[None]	[AD_P][Dep]	normal	bulk	paired_end	5.22.24	no			7.24.25	J082_4_Batch_1
J082018_4	ID91	IR	24	iN	NA	33	Male	55	[PossAD_P][COGOTH](anxiety disorder)	[AD_P][ANXIET]	AD	bulk	paired_end	5.22.24	no			7.24.25	J082_4_Batch_1
J082019_4	A27	IR	48	iN	NA	NA	Male	27	NA	NA	normal	bulk	paired_end	5.22.24	no			7.24.25	J082_4_Batch_1
J082020_4	A48	IR	48	iN	NA	NA	Female	48	NA	NA	normal	bulk	paired_end	5.22.24	no			7.24.25	J082_4_Batch_1
J082021_4	ID11	IR	48	iN	NA	34	Female	67	[None]	[AD_P][Dep]	normal	bulk	paired_end	5.22.24	no			7.24.25	J082_4_Batch_1
J082024_4	ID91	IR	48	iN	NA	33	Male	55	[PossAD_P][COGOTH](anxiety disorder)	[AD_P][ANXIET]	AD	bulk	paired_end	5.22.24	no			7.24.25	J082_4_Batch_1
J082025_4	A27	IR	336	iN	NA	NA	Male	27	NA	NA	normal	bulk	paired_end	5.22.24	no			7.24.25	J082_4_Batch_1
J082026_4	A48	IR	336	iN	NA	NA	Female	48	NA	NA	normal	bulk	paired_end	5.22.24	no			7.24.25	J082_4_Batch_1
J082027_4	ID11	IR	336	iN	NA	34	Female	67	[None]	[AD_P][Dep]	normal	bulk	paired_end	5.22.24	no			7.24.25	J082_4_Batch_1
J082030_4	ID91	IR	336	iN	NA	33	Male	55	[PossAD_P][COGOTH](anxiety disorder)	[AD_P][ANXIET]	AD	bulk	paired_end	5.22.24	no			7.24.25	J082_4_Batch_1
J082031_4	A27	CTL	336	iN	NA	NA	Male	27	NA	NA	normal	bulk	paired_end	5.22.24	no			7.24.25	J082_4_Batch_1
J082032_4	A48	CTL	336	iN	NA	NA	Female	48	NA	NA	normal	bulk	paired_end	5.22.24	no			7.24.25	J082_4_Batch_1
J082033_4	ID11	CTL	336	iN	NA	34	Female	67	[None]	[AD_P][Dep]	normal	bulk	paired_end	5.22.24	no			7.24.25	J082_4_Batch_1
J082036_4	ID91	CTL	336	iN	NA	33	Male	55	[PossAD_P][COGOTH](anxiety disorder)	[AD_P][ANXIET]	AD	bulk	paired_end	5.22.24	no			7.24.25	J082_4_Batch_1
J084001_1a	ID73	CTL	0	iN	NA	33	Male	83	[AD_P][COGOTH](sleep apnea tx with CPAP)	[AD_P][DYSILL]	AD	bulk	paired_end	12.12.24	no	"Shared space -80C #1"	"J084 RNA" (shelf 3 from the top, furthest most left rack facing the -80C)	12.14.24	J084_1_Batch_1
J084002_1a	ID73	CTL	0	fibroblast	FS	33	Male	83	[AD_P][COGOTH](sleep apnea tx with CPAP)	[AD_P][DYSILL]	AD	bulk	paired_end	12.12.24	no	"Shared space -80C #1"	"J084 RNA" (shelf 3 from the top, furthest most left rack facing the -80C)	12.14.24	J084_1_Batch_1
J084003_1a	ID73	IR	8	iN	NA	33	Male	83	[AD_P][COGOTH](sleep apnea tx with CPAP)	[AD_P][DYSILL]	AD	bulk	paired_end	12.12.24	no	"Shared space -80C #1"	"J084 RNA" (shelf 3 from the top, furthest most left rack facing the -80C)	12.14.24	J084_1_Batch_1
J084004_1a	ID73	IR	8	fibroblast	FS	33	Male	83	[AD_P][COGOTH](sleep apnea tx with CPAP)	[AD_P][DYSILL]	AD	bulk	paired_end	12.12.24	no	"Shared space -80C #1"	"J084 RNA" (shelf 3 from the top, furthest most left rack facing the -80C)	12.14.24	J084_1_Batch_1
J084005_1a	ID73	IR	24	iN	NA	33	Male	83	[AD_P][COGOTH](sleep apnea tx with CPAP)	[AD_P][DYSILL]	AD	bulk	paired_end	12.12.24	no	"Shared space -80C #1"	"J084 RNA" (shelf 3 from the top, furthest most left rack facing the -80C)	12.14.24	J084_1_Batch_1
J084006_1a	ID73	IR	24	fibroblast	FS	33	Male	83	[AD_P][COGOTH](sleep apnea tx with CPAP)	[AD_P][DYSILL]	AD	bulk	paired_end	12.12.24	no	"Shared space -80C #1"	"J084 RNA" (shelf 3 from the top, furthest most left rack facing the -80C)	12.14.24	J084_1_Batch_1
J084007_1a	ID73	IR	48	iN	NA	33	Male	83	[AD_P][COGOTH](sleep apnea tx with CPAP)	[AD_P][DYSILL]	AD	bulk	paired_end	12.12.24	no	"Shared space -80C #1"	"J084 RNA" (shelf 3 from the top, furthest most left rack facing the -80C)	12.14.24	J084_1_Batch_1
J084008_1a	ID73	IR	48	fibroblast	FS	33	Male	83	[AD_P][COGOTH](sleep apnea tx with CPAP)	[AD_P][DYSILL]	AD	bulk	paired_end	12.12.24	no	"Shared space -80C #1"	"J084 RNA" (shelf 3 from the top, furthest most left rack facing the -80C)	12.14.24	J084_1_Batch_1
J084009_1a	ID73	IR	336	iN	NA	33	Male	83	[AD_P][COGOTH](sleep apnea tx with CPAP)	[AD_P][DYSILL]	AD	bulk	paired_end	12.12.24	no	"Shared space -80C #1"	"J084 RNA" (shelf 3 from the top, furthest most left rack facing the -80C)	12.14.24	J084_1_Batch_1
J084010_1a	ID73	IR	336	fibroblast	FS	33	Male	83	[AD_P][COGOTH](sleep apnea tx with CPAP)	[AD_P][DYSILL]	AD	bulk	paired_end	12.12.24	no	"Shared space -80C #1"	"J084 RNA" (shelf 3 from the top, furthest most left rack facing the -80C)	12.14.24	J084_1_Batch_1
J084011_1a	ID73	CTL	336	iN	NA	33	Male	83	[AD_P][COGOTH](sleep apnea tx with CPAP)	[AD_P][DYSILL]	AD	bulk	paired_end	12.12.24	no	"Shared space -80C #1"	"J084 RNA" (shelf 3 from the top, furthest most left rack facing the -80C)	12.14.24	J084_1_Batch_1
J084001_1b	ID73	CTL	0	iN	NA	33	Male	83	[AD_P][COGOTH](sleep apnea tx with CPAP)	[AD_P][DYSILL]	AD	bulk	paired_end	2025-03-10	no	"Shared space -80C #1"	"J084 RNA" (shelf 3 from the top, furthest most left rack facing the -80C)	2025-04-09	J084_1_Batch_2
J084002_1b	ID73	CTL	0	fibroblast	FS	33	Male	83	[AD_P][COGOTH](sleep apnea tx with CPAP)	[AD_P][DYSILL]	AD	bulk	paired_end	2025-03-10	no	"Shared space -80C #1"	"J084 RNA" (shelf 3 from the top, furthest most left rack facing the -80C)	2025-04-09	J084_1_Batch_2
J084003_1b	ID73	IR	8	iN	NA	33	Male	83	[AD_P][COGOTH](sleep apnea tx with CPAP)	[AD_P][DYSILL]	AD	bulk	paired_end	2025-03-10	no	"Shared space -80C #1"	"J084 RNA" (shelf 3 from the top, furthest most left rack facing the -80C)	2025-04-09	J084_1_Batch_2
J084004_1b	ID73	IR	8	fibroblast	FS	33	Male	83	[AD_P][COGOTH](sleep apnea tx with CPAP)	[AD_P][DYSILL]	AD	bulk	paired_end	2025-03-10	no	"Shared space -80C #1"	"J084 RNA" (shelf 3 from the top, furthest most left rack facing the -80C)	2025-04-09	J084_1_Batch_2
J084005_1b	ID73	IR	24	iN	NA	33	Male	83	[AD_P][COGOTH](sleep apnea tx with CPAP)	[AD_P][DYSILL]	AD	bulk	paired_end	2025-03-10	no	"Shared space -80C #1"	"J084 RNA" (shelf 3 from the top, furthest most left rack facing the -80C)	2025-04-09	J084_1_Batch_2
J084006_1b	ID73	IR	24	fibroblast	FS	33	Male	83	[AD_P][COGOTH](sleep apnea tx with CPAP)	[AD_P][DYSILL]	AD	bulk	paired_end	2025-03-10	no	"Shared space -80C #1"	"J084 RNA" (shelf 3 from the top, furthest most left rack facing the -80C)	2025-04-09	J084_1_Batch_2
J084007_1b	ID73	IR	48	iN	NA	33	Male	83	[AD_P][COGOTH](sleep apnea tx with CPAP)	[AD_P][DYSILL]	AD	bulk	paired_end	2025-03-10	no	"Shared space -80C #1"	"J084 RNA" (shelf 3 from the top, furthest most left rack facing the -80C)	2025-04-09	J084_1_Batch_2
J084008_1b	ID73	IR	48	fibroblast	FS	33	Male	83	[AD_P][COGOTH](sleep apnea tx with CPAP)	[AD_P][DYSILL]	AD	bulk	paired_end	2025-03-10	no	"Shared space -80C #1"	"J084 RNA" (shelf 3 from the top, furthest most left rack facing the -80C)	2025-04-09	J084_1_Batch_2
J084009_1b	ID73	IR	336	iN	NA	33	Male	83	[AD_P][COGOTH](sleep apnea tx with CPAP)	[AD_P][DYSILL]	AD	bulk	paired_end	2025-03-10	no	"Shared space -80C #1"	"J084 RNA" (shelf 3 from the top, furthest most left rack facing the -80C)	2025-04-09	J084_1_Batch_2
J084010_1b	ID73	IR	336	fibroblast	FS	33	Male	83	[AD_P][COGOTH](sleep apnea tx with CPAP)	[AD_P][DYSILL]	AD	bulk	paired_end	2025-03-10	no	"Shared space -80C #1"	"J084 RNA" (shelf 3 from the top, furthest most left rack facing the -80C)	2025-04-09	J084_1_Batch_2
J084011_1b	ID73	CTL	336	iN	NA	33	Male	83	[AD_P][COGOTH](sleep apnea tx with CPAP)	[AD_P][DYSILL]	AD	bulk	paired_end	2025-03-10	no	"Shared space -80C #1"	"J084 RNA" (shelf 3 from the top, furthest most left rack facing the -80C)	2025-04-09	J084_1_Batch_2
J084001_2a	ID6	CTL	0	iN	NA	34	Female	80	[ProbAD_P]	[AD_P][Alcohol]	AD	bulk	paired_end	12.12.24	no	"Shared space -80C #1"	"J084 RNA" (shelf 3 from the top, furthest most left rack facing the -80C)	12.20.24	J084_2_Batch_1
J084002_2a	ID37	CTL	0	iN	NA	44	Female	72	[ProbAD_P][Dep]	[AD_P][Dep]	AD	bulk	paired_end	12.12.24	no	"Shared space -80C #1"	"J084 RNA" (shelf 3 from the top, furthest most left rack facing the -80C)	12.20.24	J084_2_Batch_1
J084003_2a	ID6	CTL	0	fibroblast	FS	34	Female	80	[ProbAD_P]	[AD_P][Alcohol]	AD	bulk	paired_end	12.12.24	no	"Shared space -80C #1"	"J084 RNA" (shelf 3 from the top, furthest most left rack facing the -80C)	12.20.24	J084_2_Batch_1
J084004_2a	ID37	CTL	0	fibroblast	FS	44	Female	72	[ProbAD_P][Dep]	[AD_P][Dep]	AD	bulk	paired_end	12.12.24	no	"Shared space -80C #1"	"J084 RNA" (shelf 3 from the top, furthest most left rack facing the -80C)	12.20.24	J084_2_Batch_1
J084005_2a	ID6	IR	8	iN	NA	34	Female	80	[ProbAD_P]	[AD_P][Alcohol]	AD	bulk	paired_end	12.12.24	no	"Shared space -80C #1"	"J084 RNA" (shelf 3 from the top, furthest most left rack facing the -80C)	12.20.24	J084_2_Batch_1
J084006_2a	ID37	IR	8	iN	NA	44	Female	72	[ProbAD_P][Dep]	[AD_P][Dep]	AD	bulk	paired_end	12.12.24	no	"Shared space -80C #1"	"J084 RNA" (shelf 3 from the top, furthest most left rack facing the -80C)	12.20.24	J084_2_Batch_1
J084007_2a	ID6	IR	8	fibroblast	FS	34	Female	80	[ProbAD_P]	[AD_P][Alcohol]	AD	bulk	paired_end	12.12.24	no	"Shared space -80C #1"	"J084 RNA" (shelf 3 from the top, furthest most left rack facing the -80C)	12.20.24	J084_2_Batch_1
J084008_2a	ID37	IR	8	fibroblast	FS	44	Female	72	[ProbAD_P][Dep]	[AD_P][Dep]	AD	bulk	paired_end	12.12.24	no	"Shared space -80C #1"	"J084 RNA" (shelf 3 from the top, furthest most left rack facing the -80C)	12.20.24	J084_2_Batch_1
J084009_2a	ID6	IR	24	iN	NA	34	Female	80	[ProbAD_P]	[AD_P][Alcohol]	AD	bulk	paired_end	12.12.24	no	"Shared space -80C #1"	"J084 RNA" (shelf 3 from the top, furthest most left rack facing the -80C)	12.20.24	J084_2_Batch_1
J084010_2a	ID37	IR	24	iN	NA	44	Female	72	[ProbAD_P][Dep]	[AD_P][Dep]	AD	bulk	paired_end	12.12.24	no	"Shared space -80C #1"	"J084 RNA" (shelf 3 from the top, furthest most left rack facing the -80C)	12.20.24	J084_2_Batch_1
J084011_2a	ID6	IR	24	fibroblast	FS	34	Female	80	[ProbAD_P]	[AD_P][Alcohol]	AD	bulk	paired_end	12.12.24	no	"Shared space -80C #1"	"J084 RNA" (shelf 3 from the top, furthest most left rack facing the -80C)	12.20.24	J084_2_Batch_1
J084012_2a	ID37	IR	24	fibroblast	FS	44	Female	72	[ProbAD_P][Dep]	[AD_P][Dep]	AD	bulk	paired_end	12.12.24	no	"Shared space -80C #1"	"J084 RNA" (shelf 3 from the top, furthest most left rack facing the -80C)	12.20.24	J084_2_Batch_1
J084013_2a	ID6	IR	48	iN	NA	34	Female	80	[ProbAD_P]	[AD_P][Alcohol]	AD	bulk	paired_end	12.12.24	no	"Shared space -80C #1"	"J084 RNA" (shelf 3 from the top, furthest most left rack facing the -80C)	12.20.24	J084_2_Batch_1
J084014_2a	ID37	IR	48	iN	NA	44	Female	72	[ProbAD_P][Dep]	[AD_P][Dep]	AD	bulk	paired_end	12.12.24	no	"Shared space -80C #1"	"J084 RNA" (shelf 3 from the top, furthest most left rack facing the -80C)	12.20.24	J084_2_Batch_1
J084015_2a	ID6	IR	48	fibroblast	FS	34	Female	80	[ProbAD_P]	[AD_P][Alcohol]	AD	bulk	paired_end	12.12.24	no	"Shared space -80C #1"	"J084 RNA" (shelf 3 from the top, furthest most left rack facing the -80C)	12.20.24	J084_2_Batch_1
J084016_2a	ID37	IR	48	fibroblast	FS	44	Female	72	[ProbAD_P][Dep]	[AD_P][Dep]	AD	bulk	paired_end	12.12.24	no	"Shared space -80C #1"	"J084 RNA" (shelf 3 from the top, furthest most left rack facing the -80C)	12.20.24	J084_2_Batch_1
J084017_2a	ID6	IR	336	iN	NA	34	Female	80	[ProbAD_P]	[AD_P][Alcohol]	AD	bulk	paired_end	12.12.24	no	"Shared space -80C #1"	"J084 RNA" (shelf 3 from the top, furthest most left rack facing the -80C)	12.20.24	J084_2_Batch_1
J084018_2a	ID37	IR	336	iN	NA	44	Female	72	[ProbAD_P][Dep]	[AD_P][Dep]	AD	bulk	paired_end	12.12.24	no	"Shared space -80C #1"	"J084 RNA" (shelf 3 from the top, furthest most left rack facing the -80C)	12.20.24	J084_2_Batch_1
J084019_2a	ID6	IR	336	fibroblast	FS	34	Female	80	[ProbAD_P]	[AD_P][Alcohol]	AD	bulk	paired_end	12.12.24	no	"Shared space -80C #1"	"J084 RNA" (shelf 3 from the top, furthest most left rack facing the -80C)	12.20.24	J084_2_Batch_1
J084020_2a	ID37	IR	336	fibroblast	FS	44	Female	72	[ProbAD_P][Dep]	[AD_P][Dep]	AD	bulk	paired_end	12.12.24	no	"Shared space -80C #1"	"J084 RNA" (shelf 3 from the top, furthest most left rack facing the -80C)	12.20.24	J084_2_Batch_1
J084021_2a	ID6	CTL	336	iN	NA	34	Female	80	[ProbAD_P]	[AD_P][Alcohol]	AD	bulk	paired_end	12.12.24	no	"Shared space -80C #1"	"J084 RNA" (shelf 3 from the top, furthest most left rack facing the -80C)	12.20.24	J084_2_Batch_1
J084022_2a	ID37	CTL	336	iN	NA	44	Female	72	[ProbAD_P][Dep]	[AD_P][Dep]	AD	bulk	paired_end	12.12.24	no	"Shared space -80C #1"	"J084 RNA" (shelf 3 from the top, furthest most left rack facing the -80C)	12.20.24	J084_2_Batch_1
J085001_J2a	ID97	CTL	0	iN	NA	34	Female	71	[None]	[None]	normal	yes			no			2025-05-10	J085_Batch_1
J085001_J2b	ID97	CTL	0	iN	NA	34	Female	71	[None]	[None]	normal	yes			no			2025-05-10	J085_Batch_1
J085002_J2a	ID97	CTL	0	fibroblast	FS	34	Female	71	[None]	[None]	normal	yes			no			2025-05-10	J085_Batch_1
J085002_J2b	ID97	CTL	0	fibroblast	FS	34	Female	71	[None]	[None]	normal	yes			no			2025-05-10	J085_Batch_1
J085014_J2a	ID98	CTL	0	iN	NA	NA	Female	73	[None]	[None]	normal	yes			no			2025-05-10	J085_Batch_1
J085014_J2b	ID98	CTL	0	iN	NA	NA	Female	73	[None]	[None]	normal	yes			no			2025-05-10	J085_Batch_1
J085015_J2a	ID98	CTL	0	fibroblast	FS	NA	Female	73	[None]	[None]	normal	yes			no			2025-05-10	J085_Batch_1
J085015_J2b	ID98	CTL	0	fibroblast	FS	NA	Female	73	[None]	[None]	normal	yes			no			2025-05-10	J085_Batch_1
J085017_J2a	ID98	IR	8	iN	NA	NA	Female	73	[None]	[None]	normal	yes			no			2025-05-10	J085_Batch_1
J085017_J2b	ID98	IR	8	iN	NA	NA	Female	73	[None]	[None]	normal	yes			no			2025-05-10	J085_Batch_1
J085019_J2a	ID98	IR	24	iN	NA	NA	Female	73	[None]	[None]	normal	yes			no			2025-05-10	J085_Batch_1
J085019_J2b	ID98	IR	24	iN	NA	NA	Female	73	[None]	[None]	normal	yes			no			2025-05-10	J085_Batch_1
J085021_J2a	ID98	IR	48	iN	NA	NA	Female	73	[None]	[None]	normal	yes			no			2025-05-10	J085_Batch_1
J085021_J2b	ID98	IR	48	iN	NA	NA	Female	73	[None]	[None]	normal	yes			no			2025-05-10	J085_Batch_1
J085023_J2b	ID98	CTL	336	iN	NA	NA	Female	73	[None]	[None]	normal	yes			no			2025-05-10	J085_Batch_1
J085024_J2b	ID98	IR	336	iN	NA	NA	Female	73	[None]	[None]	normal	yes			no			2025-05-10	J085_Batch_1
J085027_J2a	ID10	CTL	0	iN	NA	44	Male	86	[ProbAD_P][Dep][COGOTH](alcohol use)	[ProbAD_P][Dep][COGOTH](alcohol use)	AD	yes			no			2025-05-10	J085_Batch_1
J085027_J2b	ID10	CTL	0	iN	NA	44	Male	86	[ProbAD_P][Dep][COGOTH](alcohol use)	[ProbAD_P][Dep][COGOTH](alcohol use)	AD	yes			no			2025-05-10	J085_Batch_1
J085028_J2a	ID10	CTL	0	fibroblast	FS	44	Male	86	[ProbAD_P][Dep][COGOTH](alcohol use)	[ProbAD_P][Dep][COGOTH](alcohol use)	AD	yes			no			2025-05-10	J085_Batch_1
J085028_J2b	ID10	CTL	0	fibroblast	FS	44	Male	86	[ProbAD_P][Dep][COGOTH](alcohol use)	[ProbAD_P][Dep][COGOTH](alcohol use)	AD	yes			no			2025-05-10	J085_Batch_1
J085040_J2a	ID27	CTL	0	iN	NA	34	Female	87	[ProbAD_P]	[AD_P]	AD	yes			no			2025-05-10	J085_Batch_1
J085040_J2b	ID27	CTL	0	iN	NA	34	Female	87	[ProbAD_P]	[AD_P]	AD	yes			no			2025-05-10	J085_Batch_1
J085041_J2a	ID27	CTL	0	fibroblast	FS	34	Female	87	[ProbAD_P]	[AD_P]	AD	yes			no			2025-05-10	J085_Batch_1
J085041_J2b	ID27	CTL	0	fibroblast	FS	34	Female	87	[ProbAD_P]	[AD_P]	AD	yes			no			2025-05-10	J085_Batch_1
J085001_J3a	ID11	CTL	0	iN	NA	34	Female	67	[None]	[AD_P][Dep]	normal	yes			no			2025-05-10	J085_Batch_1
J085001_J3b	ID11	CTL	0	iN	NA	34	Female	67	[None]	[AD_P][Dep]	normal	yes			no			2025-05-10	J085_Batch_1
J085002_J3a	ID11	CTL	0	fibroblast	FS	34	Female	67	[None]	[AD_P][Dep]	normal	yes			no			2025-05-10	J085_Batch_1
J085002_J3b	ID11	CTL	0	fibroblast	FS	34	Female	67	[None]	[AD_P][Dep]	normal	yes			no			2025-05-10	J085_Batch_1
J085014_J3a	ID48	CTL	0	iN	NA	23	Male	66	[None]	[None]	normal	yes			no			2025-05-10	J085_Batch_1
J085014_J3b	ID48	CTL	0	iN	NA	23	Male	66	[None]	[None]	normal	yes			no			2025-05-10	J085_Batch_1
J085015_J3a	ID48	CTL	0	fibroblast	FS	23	Male	66	[None]	[None]	normal	yes			no			2025-05-10	J085_Batch_1
J085015_J3b	ID48	CTL	0	fibroblast	FS	23	Male	66	[None]	[None]	normal	yes			no			2025-05-10	J085_Batch_1
J085027_J3a	ID91	CTL	0	iN	NA	33	Male	55	[PossAD_P][COGOTH](anxiety disorder)	[AD_P][ANXIET]	AD	yes			no			2025-05-10	J085_Batch_1
J085027_J3b	ID91	CTL	0	iN	NA	33	Male	55	[PossAD_P][COGOTH](anxiety disorder)	[AD_P][ANXIET]	AD	yes			no			2025-05-10	J085_Batch_1
J085028_J3a	ID91	CTL	0	fibroblast	FS	33	Male	55	[PossAD_P][COGOTH](anxiety disorder)	[AD_P][ANXIET]	AD	yes			no			2025-05-10	J085_Batch_1
J085028_J3b	ID91	CTL	0	fibroblast	FS	33	Male	55	[PossAD_P][COGOTH](anxiety disorder)	[AD_P][ANXIET]	AD	yes			no			2025-05-10	J085_Batch_1
J085053_J3a	ID6	CTL	0	iN	NA	34	Female	80	[ProbAD_P]	[AD_P][Alcohol]	AD	yes			no			2025-05-10	J085_Batch_1
J085054_J3a	ID6	CTL	0	fibroblast	FS	34	Female	80	[ProbAD_P]	[AD_P][Alcohol]	AD	yes			no			2025-05-10	J085_Batch_1
J085056_J3a	ID6	IR	8	iN	NA	34	Female	80	[ProbAD_P]	[AD_P][Alcohol]	AD	yes			no			2025-05-10	J085_Batch_1
J085058_J3a	ID6	IR	24	iN	NA	34	Female	80	[ProbAD_P]	[AD_P][Alcohol]	AD	yes			no			2025-05-10	J085_Batch_1
J085060_J3a	ID6	IR	48	iN	NA	34	Female	80	[ProbAD_P]	[AD_P][Alcohol]	AD	yes			no			2025-05-10	J085_Batch_1
J085062_J3a	ID6	CTL	336	iN	NA	34	Female	80	[ProbAD_P]	[AD_P][Alcohol]	AD	yes			no			2025-05-10	J085_Batch_1
J085063_J3a	ID6	IR	336	iN	NA	34	Female	80	[ProbAD_P]	[AD_P][Alcohol]	AD	yes			no			2025-05-10	J085_Batch_1
J085066_J3a	ID37	CTL	0	iN	NA	44	Female	72	[ProbAD_P][Dep]	[AD_P][Dep]	AD	yes			no			2025-05-10	J085_Batch_1
J085067_J3a	ID37	CTL	0	fibroblast	FS	44	Female	72	[ProbAD_P][Dep]	[AD_P][Dep]	AD	yes			no			2025-05-10	J085_Batch_1
J086001_J1a	A18	CTL	0	iN	NA		Female	18			normal				no			2025-10-03	J086_Batch_1
J086002_J1a	A18	CTL	0	fibroblast	FS		Female	18			normal				no			2025-10-03	J086_Batch_1
J086004_J1a	A18	IR	8	iN	NA		Female	18			normal				no			2025-10-03	J086_Batch_1
J086005_J1a	A18	IR	8	fibroblast	FS		Female	18			normal				no			2025-10-03	J086_Batch_1
J086006_J1a	A18	IR	24	iN	NA		Female	18			normal				no			2025-10-03	J086_Batch_1
J086007_J1a	A18	IR	24	fibroblast	FS		Female	18			normal				no			2025-10-03	J086_Batch_1
J086008_J1a	A18	IR	48	iN	NA		Female	18			normal				no			2025-10-03	J086_Batch_1
J086009_J1a	A18	IR	48	fibroblast	FS		Female	18			normal				no			2025-10-03	J086_Batch_1
J086010_J1a	A18	IR	336	iN	NA		Female	18			normal				no			2025-10-03	J086_Batch_1
J086011_J1a	A18	CTL	336	iN	NA		Female	18			normal				no			2025-10-03	J086_Batch_1
J086012_J1a	A18	IR	336	fibroblast	FS		Female	18			normal				no			2025-10-03	J086_Batch_1
J086014_J1a	A31	CTL	0	iN	NA		Female	31			normal				no			2025-10-03	J086_Batch_1
J086015_J1a	A31	CTL	0	fibroblast	FS		Female	31			normal				no			2025-10-03	J086_Batch_1
J086017_J1a	A31	IR	8	iN	NA		Female	31			normal				no			2025-10-03	J086_Batch_1
J086018_J1a	A31	IR	8	fibroblast	FS		Female	31			normal				no			2025-10-03	J086_Batch_1
J086019_J1a	A31	IR	24	iN	NA		Female	31			normal				no			2025-10-03	J086_Batch_1
J086020_J1a	A31	IR	24	fibroblast	FS		Female	31			normal				no			2025-10-03	J086_Batch_1
J086021_J1a	A31	IR	48	iN	NA		Female	31			normal				no			2025-10-03	J086_Batch_1
J086022_J1a	A31	IR	48	fibroblast	FS		Female	31			normal				no			2025-10-03	J086_Batch_1
J086023_J1a	A31	IR	336	iN	NA		Female	31			normal				no			2025-10-03	J086_Batch_1
J086024_J1a	A31	CTL	336	iN	NA		Female	31			normal				no			2025-10-03	J086_Batch_1
J086025_J1a	A31	IR	336	fibroblast	FS		Female	31			normal				no			2025-10-03	J086_Batch_1
J086027_J1a	A37	CTL	0	iN	NA		Female	37			normal				no			2025-10-03	J086_Batch_1
J086028_J1a	A37	CTL	0	fibroblast	FS		Female	37			normal				no			2025-10-03	J086_Batch_1
J086030_J1a	A37	IR	8	iN	NA		Female	37			normal				no			2025-10-03	J086_Batch_1
J086031_J1a	A37	IR	8	fibroblast	FS		Female	37			normal				no			2025-10-03	J086_Batch_1
J086032_J1a	A37	IR	24	iN	NA		Female	37			normal				no			2025-10-03	J086_Batch_1
J086033_J1a	A37	IR	24	fibroblast	FS		Female	37			normal				no			2025-10-03	J086_Batch_1
J086034_J1a	A37	IR	48	iN	NA		Female	37			normal				no			2025-10-03	J086_Batch_1
J086035_J1a	A37	IR	48	fibroblast	FS		Female	37			normal				no			2025-10-03	J086_Batch_1
J086036_J1a	A37	IR	336	iN	NA		Female	37			normal				no			2025-10-03	J086_Batch_1
J086037_J1a	A37	CTL	336	iN	NA		Female	37			normal				no			2025-10-03	J086_Batch_1
J086038_J1a	A37	IR	336	fibroblast	FS		Female	37			normal				no			2025-10-03	J086_Batch_1
J086040_J1a	ID97	CTL	0	iN	NA	34	Female	71	[None]	[None]	normal				no			2025-10-03	J086_Batch_1
J086041_J1a	ID97	CTL	0	fibroblast	FS	34	Female	71	[None]	[None]	normal				no			2025-10-03	J086_Batch_1
J086043_J1a	ID97	IR	8	iN	NA	34	Female	71	[None]	[None]	normal				no			2025-10-03	J086_Batch_1
J086044_J1a	ID97	IR	8	fibroblast	FS	34	Female	71	[None]	[None]	normal				no			2025-10-03	J086_Batch_1
J086045_J1a	ID97	IR	24	iN	NA	34	Female	71	[None]	[None]	normal				no			2025-10-03	J086_Batch_1
J086046_J1a	ID97	IR	24	fibroblast	FS	34	Female	71	[None]	[None]	normal				no			2025-10-03	J086_Batch_1
J086047_J1a	ID97	IR	48	iN	NA	34	Female	71	[None]	[None]	normal				no			2025-10-03	J086_Batch_1
J086048_J1a	ID97	IR	48	fibroblast	FS	34	Female	71	[None]	[None]	normal				no			2025-10-03	J086_Batch_1
J086049_J1a	ID97	IR	336	iN	NA	34	Female	71	[None]	[None]	normal				no			2025-10-03	J086_Batch_1
J086050_J1a	ID97	CTL	336	iN	NA	34	Female	71	[None]	[None]	normal				no			2025-10-03	J086_Batch_1
J086051_J1a	ID97	IR	336	fibroblast	FS	34	Female	71	[None]	[None]	normal				no			2025-10-03	J086_Batch_1
J085DR001A_b	ID32	CTL	0	fibroblast	FS	34	Male	81	[ProbAD_P]	[AD_P]	AD			2025-07-11			J085D	Yes	J085DR_Batch_3
J085DR002A_b	ID66	CTL	0	fibroblast	FS	33	Female	81	[ProbAD_P]	[AD_P]	AD			2025-07-11			J085D	Yes	J085DR_Batch_3
J085DR003A_b	ID20	CTL	0	fibroblast	FS	33	Female	94	[ProbAD_P]	[ProbAD_P]	AD			2025-07-11			J085D	Yes	J085DR_Batch_3
J085DR004A_b	ID53	CTL	0	fibroblast	FS	34	Female	84	[ProbAD_P][Dep]	[AD_P][CVD][INFNETW][Dep]	AD			2025-07-11			J085D	Yes	J085DR_Batch_3
J085DR005A_b	ID32	CTL	0	iN	NA	34	Male	81	[ProbAD_P]	[AD_P]	AD			2025-09-01			J085D	Yes	J085DR_Batch_1
J085DR006A_b	ID66	CTL	0	iN	NA	33	Female	81	[ProbAD_P]	[AD_P]	AD			2025-09-01			J085D	Yes	J085DR_Batch_1
J085DR007A_b	ID20	CTL	0	iN	NA	33	Female	94	[ProbAD_P]	[ProbAD_P]	AD			2025-09-01			J085D	Yes	J085DR_Batch_1
J085DR008A_b	ID53	CTL	0	iN	NA	34	Female	84	[ProbAD_P][Dep]	[AD_P][CVD][INFNETW][Dep]	AD			2025-09-01			J085D	Yes	J085DR_Batch_2
J085DR012A_b	ID32	IR	8	iN	NA	34	Male	81	[ProbAD_P]	[AD_P]	AD			2025-09-01			J085D	Yes	J085DR_Batch_2
J085DR013A_b	ID66	IR	8	iN	NA	33	Female	81	[ProbAD_P]	[AD_P]	AD			2025-09-01			J085D	Yes	J085DR_Batch_2
J085DR014A_b	ID20	IR	8	iN	NA	33	Female	94	[ProbAD_P]	[ProbAD_P]	AD			2025-09-01			J085D	Yes	J085DR_Batch_2
J085DR015A_b	ID53	IR	8	iN	NA	34	Female	84	[ProbAD_P][Dep]	[AD_P][CVD][INFNETW][Dep]	AD			2025-09-01			J085D	Yes	J085DR_Batch_2
J085DR024A_b	ID32	IR	336	iN	NA	34	Male	81	[ProbAD_P]	[AD_P]	AD			2025-09-15			J085D	Yes	J085DR_Batch_2
J085DR025A_b	ID66	IR	336	iN	NA	33	Female	81	[ProbAD_P]	[AD_P]	AD			2025-09-15			J085D	Yes	J085DR_Batch_2
J085DR026A_b	ID20	IR	336	iN	NA	33	Female	94	[ProbAD_P]	[ProbAD_P]	AD			2025-09-15			J085D	Yes	J085DR_Batch_2
J085DR027A_b	ID53	IR	336	iN	NA	34	Female	84	[ProbAD_P][Dep]	[AD_P][CVD][INFNETW][Dep]	AD			2025-09-15			J085D	Yes	J085DR_Batch_2
J085DR028A_b	ID32	CTL	336	iN	NA	34	Male	81	[ProbAD_P]	[AD_P]	AD			2025-09-15			J085D	Yes	J085DR_Batch_2
J085DR029A_b	ID66	CTL	336	iN	NA	33	Female	81	[ProbAD_P]	[AD_P]	AD			2025-09-15			J085D	Yes	J085DR_Batch_2
J085DR030A_b	ID20	CTL	336	iN	NA	33	Female	94	[ProbAD_P]	[ProbAD_P]	AD			2025-09-15			J085D	Yes	J085DR_Batch_2
J085DR031A_b	ID53	CTL	336	iN	NA	34	Female	84	[ProbAD_P][Dep]	[AD_P][CVD][INFNETW][Dep]	AD			2025-09-15			J085D	Yes	J085DR_Batch_2
R00201A_bulk	A27	CTL	0	iN	NA	NA	Male	27	NA	NA	normal	bulk	paired_end						R002_Batch_1
R00201B_bulk	A27	CTL	0	iN	NA	NA	Male	27	NA	NA	normal	bulk	paired_end						R002_Batch_2
R00202A_bulk	A48	CTL	0	iN	NA	NA	Female	48	NA	NA	normal	bulk	paired_end						R002_Batch_1
R00202B_bulk	A48	CTL	0	iN	NA	NA	Female	48	NA	NA	normal	bulk	paired_end						R002_Batch_2
R00213A_bulk	A27	CTL	0	fibroblast	FS	NA	Male	27	NA	NA	normal	bulk	paired_end						R002_Batch_1
R00213B_bulk	A27	CTL	0	fibroblast	FS	NA	Male	27	NA	NA	normal	bulk	paired_end						R002_Batch_2
R00214A_bulk	A48	CTL	0	fibroblast	FS	NA	Female	48	NA	NA	normal	bulk	paired_end						R002_Batch_1
R00214B_bulk	A48	CTL	0	fibroblast	FS	NA	Female	48	NA	NA	normal	bulk	paired_end						R002_Batch_2
R00209A_bulk	A27	CTL	336	iN	NA	NA	Male	27	NA	NA	normal	bulk	paired_end						R002_Batch_1
R00209B_bulk	A27	CTL	336	iN	NA	NA	Male	27	NA	NA	normal	bulk	paired_end						R002_Batch_2
R00210A_bulk	A48	CTL	336	iN	NA	NA	Female	48	NA	NA	normal	bulk	paired_end						R002_Batch_1
R00210B_bulk	A48	CTL	336	iN	NA	NA	Female	48	NA	NA	normal	bulk	paired_end						R002_Batch_2
R00211A_bulk	A27	IR	336	iN	NA	NA	Male	27	NA	NA	normal	bulk	paired_end						R002_Batch_1
R00211B_bulk	A27	IR	336	iN	NA	NA	Male	27	NA	NA	normal	bulk	paired_end						R002_Batch_2
R00212A_bulk	A48	IR	336	iN	NA	NA	Female	48	NA	NA	normal	bulk	paired_end						R002_Batch_1
R00212B_bulk	A48	IR	336	iN	NA	NA	Female	48	NA	NA	normal	bulk	paired_end						R002_Batch_2
R00221A_bulk	A27	IR	336	fibroblast	FS	NA	Male	27	NA	NA	normal	bulk	paired_end						R002_Batch_1
R00221B_bulk	A27	IR	336	fibroblast	FS	NA	Male	27	NA	NA	normal	bulk	paired_end						R002_Batch_2
R00222A_bulk	A48	IR	336	fibroblast	FS	NA	Female	48	NA	NA	normal	bulk	paired_end						R002_Batch_1
R00222B_bulk	A48	IR	336	fibroblast	FS	NA	Female	48	NA	NA	normal	bulk	paired_end						R002_Batch_2
R00205A_bulk	A27	IR	24	iN	NA	NA	Male	27	NA	NA	normal	bulk	paired_end						R002_Batch_1
R00205B_bulk	A27	IR	24	iN	NA	NA	Male	27	NA	NA	normal	bulk	paired_end						R002_Batch_2
R00206A_bulk	A48	IR	24	iN	NA	NA	Female	48	NA	NA	normal	bulk	paired_end						R002_Batch_1
R00206B_bulk	A48	IR	24	iN	NA	NA	Female	48	NA	NA	normal	bulk	paired_end						R002_Batch_2
R00217A_bulk	A27	IR	24	fibroblast	FS	NA	Male	27	NA	NA	normal	bulk	paired_end						R002_Batch_1
R00217B_bulk	A27	IR	24	fibroblast	FS	NA	Male	27	NA	NA	normal	bulk	paired_end						R002_Batch_2
R00218A_bulk	A48	IR	24	fibroblast	FS	NA	Female	48	NA	NA	normal	bulk	paired_end						R002_Batch_1
R00218B_bulk	A48	IR	24	fibroblast	FS	NA	Female	48	NA	NA	normal	bulk	paired_end						R002_Batch_2
R00207A_bulk	A27	IR	48	iN	NA	NA	Male	27	NA	NA	normal	bulk	paired_end						R002_Batch_1
R00207B_bulk	A27	IR	48	iN	NA	NA	Male	27	NA	NA	normal	bulk	paired_end						R002_Batch_2
R00208A_bulk	A48	IR	48	iN	NA	NA	Female	48	NA	NA	normal	bulk	paired_end						R002_Batch_1
R00208B_bulk	A48	IR	48	iN	NA	NA	Female	48	NA	NA	normal	bulk	paired_end						R002_Batch_2
R00219A_bulk	A27	IR	48	fibroblast	FS	NA	Male	27	NA	NA	normal	bulk	paired_end						R002_Batch_1
R00219B_bulk	A27	IR	48	fibroblast	FS	NA	Male	27	NA	NA	normal	bulk	paired_end						R002_Batch_2
R00220A_bulk	A48	IR	48	fibroblast	FS	NA	Female	48	NA	NA	normal	bulk	paired_end						R002_Batch_1
R00220B_bulk	A48	IR	48	fibroblast	FS	NA	Female	48	NA	NA	normal	bulk	paired_end						R002_Batch_2
R00203A_bulk	A27	IR	8	iN	NA	NA	Male	27	NA	NA	normal	bulk	paired_end						R002_Batch_1
R00203B_bulk	A27	IR	8	iN	NA	NA	Male	27	NA	NA	normal	bulk	paired_end						R002_Batch_2
R00204A_bulk	A48	IR	8	iN	NA	NA	Female	48	NA	NA	normal	bulk	paired_end						R002_Batch_1
R00204B_bulk	A48	IR	8	iN	NA	NA	Female	48	NA	NA	normal	bulk	paired_end						R002_Batch_2
R00215A_bulk	A27	IR	8	fibroblast	FS	NA	Male	27	NA	NA	normal	bulk	paired_end						R002_Batch_1
R00215B_bulk	A27	IR	8	fibroblast	FS	NA	Male	27	NA	NA	normal	bulk	paired_end						R002_Batch_2
R00216A_bulk	A48	IR	8	fibroblast	FS	NA	Female	48	NA	NA	normal	bulk	paired_end						R002_Batch_1
R00216B_bulk	A48	IR	8	fibroblast	FS	NA	Female	48	NA	NA	normal	bulk	paired_end						R002_Batch_2
