# Supplementary material for: DNA damage drives a unique, Alzheimer’s disease-relevant senescent state in neurons
Source: bioRxiv. 2026 Apr 3:2026.04.02.716205. Preprint. [Version 1] doi: 10.64898/2026.04.02.716205 (PMC13060347; doi:10.64898/2026.04.02.716205)
Supplement: Supplement 3 [file media-3.xlsx]

## Sheet: Supplementary Table Donor Infor
Cell label	Source	Catalog Number	Lot Number	ApoE	sex	age	dx at biopsy	current dx	disease
A18	Lifeline Cell Technology	FC-0024	00967	NA	Female	18	NA	NA	normal
A27	ATCC	PCS-201-012	70023966	NA	Male	27	NA	NA	normal
A31	ATCC	PCS-201-012	80405992	NA	Female	31	NA	NA	normal
A37	Lonza Bioscience	CC-2511	22TL227193	NA	Female	37	NA	NA	normal
A48	Lonza Bioscience	CC-2511	22TL122677	NA	Female	48	NA	NA	normal
ID10	University of California, Irvine	NA	NA	44	Male	86	[ProbAD_P][Dep][COGOTH](alcohol use)	[ProbAD_P][Dep][COGOTH](alcohol use)	AD
ID11	University of California, Irvine	NA	NA	34	Female	67	[None]	[AD_P][Dep]	normal
ID20	University of California, Irvine	NA	NA	33	Female	94	[ProbAD_P]	[ProbAD_P]	AD
ID27	University of California, Irvine	NA	NA	34	Female	87	[ProbAD_P]	[AD_P]	AD
ID32	University of California, Irvine	NA	NA	34	Male	81	[ProbAD_P]	[AD_P]	AD
ID37	University of California, Irvine	NA	NA	44	Female	72	[ProbAD_P][Dep]	[AD_P][Dep]	AD
ID48	University of California, Irvine	NA	NA	23	Male	66	[None]	[None]	normal
ID53	University of California, Irvine	NA	NA	34	Female	84	[ProbAD_P][Dep]	[AD_P][CVD][INFNETW][Dep]	AD
ID6	University of California, Irvine	NA	NA	34	Female	80	[ProbAD_P]	[AD_P][Alcohol]	AD
ID66	University of California, Irvine	NA	NA	33	Female	81	[ProbAD_P]	[AD_P]	AD
ID73	University of California, Irvine	NA	NA	33	Male	83	[AD_P][COGOTH](sleep apnea tx with CPAP)	[AD_P][DYSILL]	AD
ID91	University of California, Irvine	NA	NA	33	Male	55	[PossAD_P][COGOTH](anxiety disorder)	[AD_P][ANXIET]	AD
ID97	University of California, Irvine	NA	NA	34	Female	71	[None]	[None]	normal
ID98	University of California, Irvine	NA	NA	NA	Female	73	[None]	[None]	normal
