# Supplementary material for: DNA damage drives a unique, Alzheimer’s disease-relevant senescent state in neurons
Source: bioRxiv. 2026 Apr 3:2026.04.02.716205. Preprint. [Version 1] doi: 10.64898/2026.04.02.716205 (PMC13060347; doi:10.64898/2026.04.02.716205)
Supplement: Supplement 7 [file media-7.csv]

gene_id	gene_name	baseMean	log2FoldChange	lfcSE	pvalue	padj
ENSG00000078808.21	SDF4	5473.10141006477	0.949187508251199	0.0625671182588286	1.17735178880619e-52	2.39214336449641e-48
ENSG00000136824.20	SMC2	1946.93203355536	-1.35150619590038	0.0922448467007156	1.3795929719115e-49	1.40152850016489e-45
ENSG00000162607.14	USP1	1457.6261230604	-1.6463621482613	0.114481291316111	4.83854532283268e-48	3.27698546231048e-44
ENSG00000187514.18	PTMA	12279.7858748245	-1.30841449850902	0.0958999661585882	1.33040449865637e-43	6.75778965092503e-40
ENSG00000105223.22	PLD3	3326.7940380806	1.39897596758994	0.103608557493222	1.54909056692295e-42	6.29488442774809e-39
ENSG00000166451.15	CENPN	1225.12874571412	-1.97726693216779	0.151029917888022	4.39287407756476e-41	1.48757359179935e-37
ENSG00000164032.13	H2AZ1	4686.67909038719	-1.62217123210933	0.124567696620471	3.60157461261807e-40	1.04538275684534e-36
ENSG00000198830.14	HMGN2	5455.18842673437	-1.57498025041562	0.122734853413215	6.80703233755753e-39	1.64217687738625e-35
ENSG00000173207.14	CKS1B	834.795415446016	-1.82368268971025	0.142614721639321	7.27413716727838e-39	1.64217687738625e-35
ENSG00000101003.12	GINS1	351.00526555269	-1.97986814419993	0.155471767502365	1.20594967084707e-38	2.30763614378265e-35
ENSG00000127586.18	CHTF18	478.558240727211	-2.0108408293535	0.158058674919403	1.24933544549705e-38	2.30763614378265e-35
ENSG00000133119.14	RFC3	515.656105785223	-2.25351975553678	0.177936177298718	1.58701178093638e-38	2.68707544708878e-35
ENSG00000182220.16	ATP6AP2	4715.11360630022	1.19745382863875	0.095611488542547	6.34740054470373e-37	9.48301225599598e-34
ENSG00000112081.19	SRSF3	5589.69866141793	-1.30541438374502	0.10453576275009	6.53421456757278e-37	9.48301225599598e-34
ENSG00000196562.17	SULF2	408.874747531999	2.82675473611113	0.229206873519842	1.89180871740885e-36	2.56251796802086e-33
ENSG00000176208.10	ATAD5	202.669053466402	-2.63199358458647	0.214458337518325	2.34152867063196e-36	2.97344872061876e-33
ENSG00000112029.10	FBXO5	482.478044785694	-2.36295221804136	0.194806202927729	4.16056566953196e-36	4.97261019256179e-33
ENSG00000162104.11	ADCY9	1856.10267265147	1.27638365009008	0.103602638075595	5.09787855603638e-36	5.75437202786374e-33
ENSG00000093010.16	COMT	2310.88996760458	0.888432947967035	0.0718756773838003	8.62337549385344e-36	9.22156543600601e-33
ENSG00000058804.13	NDC1	835.032350551556	-1.44089430038612	0.118518882769998	6.43093326915208e-35	6.53318510813159e-32
ENSG00000125885.14	MCM8	560.351019112463	-1.91120398477116	0.158912911165896	9.49300730901831e-35	9.18471059545876e-32
ENSG00000163956.14	LRPAP1	2367.66605702227	1.18220194650222	0.0975823950747269	1.18675115284256e-34	1.09601863288432e-31
ENSG00000177602.5	HASPIN	143.797613083792	-2.6183482968562	0.22013877853386	1.81593291081834e-34	1.60417934269596e-31
ENSG00000119403.16	PHF19	832.717377564825	-1.2879466845931	0.106555018962379	2.19669563442931e-34	1.85968591251395e-31
ENSG00000120802.16	TMPO	2599.68707955351	-2.11714109960469	0.178950094887095	4.68901910538714e-34	3.81085960733024e-31
ENSG00000163507.16	CIP2A	742.71061378818	-2.28906115609533	0.196261552268293	8.99985906222131e-34	7.03304370870048e-31
ENSG00000151176.9	PLBD2	3817.94537006525	1.50637093840414	0.126731431411017	9.36320537195004e-34	7.04598543508448e-31
ENSG00000164109.15	MAD2L1	804.334656990254	-2.21780916787664	0.18871126240272	1.07436736462046e-33	7.79607004084232e-31
ENSG00000132780.18	NASP	1322.30787966522	-1.32408328851859	0.111306178946018	1.39082651322216e-33	9.68218835552351e-31
ENSG00000167325.16	RRM1	2817.91455273142	-1.20375721816973	0.100730993118856	1.42959765068267e-33	9.68218835552351e-31
ENSG00000213551.8	DNAJC9	1238.27342862389	-1.59822135575545	0.135179701382154	2.73218434110108e-33	1.79072649814489e-30
ENSG00000101945.18	SUV39H1	262.480836822169	-1.88454322808452	0.160674832104331	4.34208490331831e-33	2.75695253330067e-30
ENSG00000120539.16	MASTL	577.264183489861	-1.03636404122355	0.0877838027878941	6.75326885487172e-33	4.15796716949344e-30
ENSG00000156136.11	DCK	1404.9383468769	-1.30370743946951	0.111180085265306	1.2164034918239e-32	7.26908416084645e-30
ENSG00000197299.14	BLM	186.214050499021	-3.11068724441848	0.277792656849719	1.30026921910162e-32	7.54824856963048e-30
ENSG00000164045.13	CDC25A	298.026047210725	-2.81959923940936	0.24628999124389	2.87764524603917e-32	1.62411100302844e-29
ENSG00000130816.18	DNMT1	3247.55067608888	-1.51730539426785	0.13111042082841	3.25914990022482e-32	1.78971372088562e-29
ENSG00000097046.14	CDC7	246.728104516885	-2.06694624758321	0.181044116243478	1.37482632241995e-31	7.35097926813908e-29
ENSG00000111602.13	TIMELESS	888.295332719881	-1.43605055189893	0.126215813910913	1.59045069172469e-31	8.28584029601596e-29
ENSG00000065328.18	MCM10	365.898932781875	-3.71700933489264	0.358760216294409	2.50461900588989e-31	1.27222122404177e-28
ENSG00000143815.16	LBR	879.320017693467	-1.67069644084397	0.146282984796343	2.66624172157723e-31	1.32128534875625e-28
ENSG00000156802.14	ATAD2	1883.86716072637	-1.84770637818314	0.164600371375713	8.03511821202833e-31	3.88708409123789e-28
ENSG00000138092.12	CENPO	923.99587419757	-1.5310458169088	0.135821276286595	1.21673625731442e-30	5.74922029677081e-28
ENSG00000130881.14	LRP3	1146.556261646	1.12868327963369	0.100034078043186	2.20692483544341e-30	1.01909770014862e-27
ENSG00000113810.17	SMC4	3677.12470563455	-2.08796039829113	0.188585381389068	2.40263125268438e-30	1.0848147064898e-27
ENSG00000093009.12	CDC45	342.1304056407	-3.14159925303294	0.299462024214887	3.98053733929795e-30	1.75818603608382e-27
ENSG00000276043.6	UHRF1	1952.71802544077	-2.52415601957089	0.234174323165894	4.20804901628235e-30	1.81913063644308e-27
ENSG00000144554.14	FANCD2	372.80884910552	-2.47660323830984	0.229232022653456	6.69987606601937e-30	2.83600170644545e-27
ENSG00000163517.16	HDAC11	289.702091204462	1.49873867179227	0.134771354673479	9.17477578585718e-30	3.7354709315472e-27
ENSG00000137103.21	TMEM8B	354.520273289445	2.01742100447507	0.181919264371636	9.1925163193897e-30	3.7354709315472e-27
ENSG00000142731.12	PLK4	452.056888903222	-2.96049161926086	0.278889665668248	1.01855295136517e-29	4.05783507173283e-27
ENSG00000176619.14	LMNB2	4828.71870470652	-1.52694471933735	0.13870338858629	1.0679086882896e-29	4.17264783243617e-27
ENSG00000153029.17	MR1	806.546656971318	1.55523376043882	0.14042356761204	1.13235539176714e-29	4.34098053772163e-27
ENSG00000138668.21	HNRNPD	3406.18871062746	-1.31368059101809	0.11821209118765	1.26520690792109e-29	4.76045813984088e-27
ENSG00000174442.13	ZWILCH	917.017803748552	-1.71534668816075	0.156771645734298	1.58097353600626e-29	5.84040369174095e-27
ENSG00000160072.21	ATAD3B	725.96052788144	-1.16622113718575	0.105352720954524	2.28689035834002e-29	8.29732826799152e-27
ENSG00000106462.13	EZH2	536.083154399009	-2.53672212211487	0.235447322466845	2.41331231708608e-29	8.60239994009737e-27
ENSG00000172167.9	MTBP	147.088008291662	-1.69161046558329	0.153279033637077	2.79612762008515e-29	9.79512430773968e-27
ENSG00000116560.12	SFPQ	4641.21759547733	-1.35073713072325	0.122665959661951	3.96895976902338e-29	1.36680211164436e-26
ENSG00000152455.17	SUV39H2	276.053509943512	-1.5832977085823	0.144518900606105	4.57204374405394e-29	1.5482464131948e-26
ENSG00000213366.14	GSTM2	483.945895352068	1.35478377795858	0.124233186637084	7.03069158312453e-29	2.34179658337581e-26
ENSG00000091651.10	ORC6	468.704124168493	-2.00033866773779	0.18471878284633	8.59988825557744e-29	2.81826660607778e-26
ENSG00000160957.16	RECQL4	555.793090581581	-1.91968814930767	0.178084018505599	1.36313194037196e-28	4.39620869277419e-26
ENSG00000105429.13	MEGF8	2199.38257381531	1.20068745872507	0.1100796054234	1.53075901121655e-28	4.85968149842155e-26
ENSG00000166311.11	SMPD1	3125.75808204157	1.21014467538215	0.111729643654215	1.59424153418514e-28	4.98335376793443e-26
ENSG00000197746.16	PSAP	18696.9514332432	1.12069588854967	0.102696207998452	1.77164048266346e-28	5.45396838284185e-26
ENSG00000090889.13	KIF4A	866.702212321103	-2.76443569587067	0.269633162102513	1.95371442996844e-28	5.92471190867147e-26
ENSG00000165501.18	LRR1	307.598797696517	-1.51475960711512	0.14029669465134	3.05135719900213e-28	9.11727581901843e-26
ENSG00000123136.16	DDX39A	1718.95154182013	-1.48279238266114	0.137891228048641	3.68605031857277e-28	1.08357313834015e-25
ENSG00000137807.17	KIF23	1869.98512785579	-2.19528201516182	0.209217490385817	3.73314891641944e-28	1.08357313834015e-25
ENSG00000101057.17	MYBL2	675.847130155882	-3.41682415221408	0.340960566641573	4.14352885161472e-28	1.18574956629729e-25
ENSG00000013288.10	MAN2B2	1753.8514899492	1.45916486403902	0.135512831446954	4.5643611073843e-28	1.28803734694214e-25
ENSG00000105968.20	H2AZ2	3271.34217070098	-0.860243717335105	0.0797442238582378	5.10601738061601e-28	1.42115152245693e-25
ENSG00000174080.13	CTSF	1304.96196488477	1.98132787224817	0.18647962621901	5.29654213441665e-28	1.45425869036591e-25
ENSG00000094804.13	CDC6	733.294940974905	-2.6474537444321	0.257673557065615	5.42184141465324e-28	1.46881298483899e-25
ENSG00000139496.19	NUP58	1979.22131090842	-1.23689744820034	0.11421695289811	5.59656031721695e-28	1.49619621743703e-25
ENSG00000149503.15	INCENP	1106.14032837465	-1.47351652288162	0.138177588448584	5.70764278282617e-28	1.50607644235665e-25
ENSG00000139618.19	BRCA2	400.871969445886	-2.291129341847	0.218124889639695	5.78626121869721e-28	1.50724686463449e-25
ENSG00000174371.18	EXO1	348.58614306322	-3.25642794064837	0.321617624068663	7.11671487551494e-28	1.8303469979837e-25
ENSG00000141258.14	SGSM2	757.525915296838	0.700106340444263	0.0646567580784606	7.89537310445915e-28	2.00522738420501e-25
ENSG00000137809.18	ITGA11	4573.2506974369	3.02995005455076	0.285233130345673	9.94789867202936e-28	2.49532599034929e-25
ENSG00000170779.12	CDCA4	692.261441804055	-1.64684241106417	0.154535412553687	1.14140489986546e-27	2.82817862871542e-25
ENSG00000113575.14	PPP2CA	3975.08671909794	-0.835469227298606	0.0777314298522891	1.19056773239943e-27	2.91445243215562e-25
ENSG00000157637.14	SLC38A10	2408.95308274596	0.978397410750775	0.0914088281062067	1.46461407196265e-27	3.5426224659687e-25
ENSG00000116209.13	TMEM59	4723.43349542539	1.33249396791734	0.124733937841779	1.50362627002332e-27	3.59419747698046e-25
ENSG00000166801.18	FAM111A	1048.97991510612	-1.06693153841565	0.0995984494473596	1.61921981868462e-27	3.82550096232956e-25
ENSG00000165480.17	SKA3	486.23130636397	-2.86861683404883	0.283000507143281	1.82372262120987e-27	4.25912600203933e-25
ENSG00000025770.20	NCAPH2	911.997823064746	-1.24070675824092	0.116132924297547	1.88929478405903e-27	4.36212402528538e-25
ENSG00000146918.21	NCAPG2	1601.50787126661	-2.05554981468572	0.196796402054783	2.02037108479775e-27	4.61234828100232e-25
ENSG00000123473.18	STIL	609.433323088086	-1.99378149752942	0.191928857804292	2.45932834256033e-27	5.55207036268232e-25
ENSG00000099783.14	HNRNPM	4630.68285479108	-0.822969242719947	0.0769140902750206	2.65998823040129e-27	5.93908141376852e-25
ENSG00000090581.12	GNPTG	1160.59570854073	1.28407623775734	0.120822163685819	2.79161944545799e-27	6.16523085791472e-25
ENSG00000184481.18	FOXO4	224.817776646219	1.60882140246636	0.152075481542	3.55330651316068e-27	7.76301954133319e-25
ENSG00000159055.5	MIS18A	274.497797844572	-1.71645991392384	0.16285636448636	4.10164316486948e-27	8.86565806636364e-25
ENSG00000154839.11	SKA1	411.811272159888	-3.28175652390828	0.343748648168862	4.33137978786496e-27	9.26368152945686e-25
ENSG00000113569.18	NUP155	1124.37009112679	-1.19882450813245	0.113302361936361	5.13718371303022e-27	1.08726352793071e-24
ENSG00000160818.17	GPATCH4	750.689072481463	-1.6421443012851	0.156224836105463	5.87411972157719e-27	1.23041612889696e-24
ENSG00000187790.13	FANCM	245.438667757133	-1.29563845917218	0.122728587193617	7.48380761221557e-27	1.55159186801016e-24
ENSG00000077152.13	UBE2T	376.269929151376	-2.23479517895202	0.220809889752111	8.24848671149175e-27	1.6928560909504e-24
ENSG00000160949.19	TONSL	379.888912038084	-1.4412191505182	0.137447728408537	1.07528102397463e-26	2.18475598451165e-24
ENSG00000122642.12	FKBP9	8692.69282942663	1.58273594764827	0.151808565009158	1.13704957849025e-26	2.28738349859058e-24
ENSG00000154920.16	EME1	145.78811584069	-1.98587246842447	0.192511774702436	1.32743812723024e-26	2.6442046930455e-24
ENSG00000122952.18	ZWINT	1054.32503786823	-2.44112705003618	0.241358462386326	1.4380624645615e-26	2.83675273349132e-24
ENSG00000132341.13	RAN	8832.70477926798	-1.00729368715213	0.0965850079404311	1.89833231444894e-26	3.7086842274013e-24
ENSG00000073111.16	MCM2	1366.80061294359	-1.70133402885565	0.163926714877853	1.94939717385481e-26	3.77217635984591e-24
ENSG00000136527.20	TRA2B	2419.94784954878	-1.26061396383102	0.120570038983421	1.97152074684824e-26	3.77899608815685e-24
ENSG00000076382.18	SPAG5	1158.4558107959	-2.56730845250832	0.258522692827304	2.0071796876759e-26	3.81139036394383e-24
ENSG00000128708.14	HAT1	1239.41468246264	-0.868414083175052	0.0826888465236044	2.15115101466919e-26	4.04695243667117e-24
ENSG00000119969.17	HELLS	525.09231357885	-2.25042887779196	0.22211635797864	2.93747462623193e-26	5.4693624300539e-24
ENSG00000104320.16	NBN	1252.53000051697	-0.701954151026315	0.0666381402032544	2.96106834976833e-26	5.4693624300539e-24
ENSG00000172115.10	CYCS	3000.73363160699	-1.16820728645584	0.111756246929545	3.0304410231063e-26	5.54707213580846e-24
ENSG00000166226.14	CCT2	3816.53814893417	-1.08164416442785	0.103762400361351	3.25364300090925e-26	5.90245700825662e-24
ENSG00000135506.18	OS9	6080.70317989996	0.992519258998859	0.0952510333075357	3.49665724298774e-26	6.2871753861084e-24
ENSG00000112312.11	GMNN	520.06150410898	-1.66163003981583	0.160635838942927	3.78764457995072e-26	6.75064583995077e-24
ENSG00000135476.13	ESPL1	588.678338950819	-2.53661426056322	0.253321474770752	3.88242234669696e-26	6.85939628175554e-24
ENSG00000132436.14	FIGNL1	347.511269661894	-1.82070520916372	0.1761955986072	3.95463142514121e-26	6.92674149103613e-24
ENSG00000055211.15	GINM1	1635.47278521364	0.843636007463734	0.080831664781865	4.10577457706865e-26	7.13001092793853e-24
ENSG00000035499.14	DEPDC1B	107.451921442453	-3.09561908039501	0.309360192892983	4.58637762382013e-26	7.89712038650657e-24
ENSG00000143401.16	ANP32E	1810.86432186395	-1.0873341307336	0.105059937129356	4.93825053552609e-26	8.43154406561505e-24
ENSG00000118655.9	DCLRE1B	418.646257602971	-1.48483698223451	0.144051361209055	5.08456396504363e-26	8.60901422014637e-24
ENSG00000104889.8	RNASEH2A	556.602570113771	-1.82968130683942	0.180441718547472	5.56435388123697e-26	9.34351588090684e-24
ENSG00000141030.14	COPS3	1174.58218939436	-0.909877953633018	0.0875337845917642	5.7628269611339e-26	9.59746870461628e-24
ENSG00000124207.18	CSE1L	3219.06877606821	-1.1642889714937	0.112211614177776	5.87982966032742e-26	9.71271374297012e-24
ENSG00000104361.11	NIPAL2	957.596560321386	1.49067514050918	0.14459715854381	6.22334422828773e-26	1.01919747446778e-23
ENSG00000104824.19	HNRNPL	5189.54344539587	-0.799728899792953	0.0768404428757025	6.2702866575683e-26	1.01919747446778e-23
ENSG00000079616.15	KIF22	897.865928505651	-1.8594364416051	0.184090084633362	6.88289043653666e-26	1.10989339594882e-23
ENSG00000085840.14	ORC1	195.414381060074	-3.00551896905759	0.299036000165943	7.03257376822683e-26	1.12510105372309e-23
ENSG00000125944.23	HNRNPR	3708.1847002312	-0.973266390010919	0.0935598411849742	7.84934474619609e-26	1.24596083244697e-23
ENSG00000161547.18	SRSF2	3204.51165962053	-1.13935249925212	0.110331521494515	8.4260173832824e-26	1.32713039684908e-23
ENSG00000115875.20	SRSF7	1787.53971963414	-1.39682451150558	0.135794804377538	8.93271068986428e-26	1.39611396766663e-23
ENSG00000196584.4	XRCC2	194.530430992067	-2.40203356756094	0.238378549765931	1.16783899839637e-25	1.81130937171125e-23
ENSG00000277161.3	PIGW	376.847282100492	-1.29098316779261	0.125675313750194	1.24779300443185e-25	1.92065592909442e-23
ENSG00000135924.18	DNAJB2	1425.95582847951	0.777638678385389	0.0753024376028585	1.38925911130577e-25	2.12232831755719e-23
ENSG00000131351.16	HAUS8	194.90516995169	-1.84875401228773	0.181688091906199	1.4048633707541e-25	2.13015029604342e-23
ENSG00000172057.11	ORMDL3	910.081888982155	1.17354269383184	0.114492430252097	1.47896832587889e-25	2.22590210705239e-23
ENSG00000155561.16	NUP205	1692.64888279012	-0.98546200444929	0.0958361767615213	1.56948042633543e-25	2.34475759575612e-23
ENSG00000136450.13	SRSF1	4395.03862189234	-0.903033594906422	0.0878315741039713	1.59653600938608e-25	2.36776778384718e-23
ENSG00000011426.12	ANLN	5001.86820955102	-2.79033608454044	0.290834188283151	1.61230853241343e-25	2.37383222909972e-23
ENSG00000165916.10	PSMC3	2872.32664946306	-0.668823322340759	0.0647634498066941	1.9392197239645e-25	2.83460909003674e-23
ENSG00000186871.7	ERCC6L	297.421930069445	-2.85471362139852	0.295841190215383	2.23400741140955e-25	3.24218304178708e-23
ENSG00000156256.16	USP16	1238.80566258276	-0.568734225413728	0.0549437108205897	2.29419235984857e-25	3.30591491967399e-23
ENSG00000095319.15	NUP188	2126.12234840822	-1.11357920675634	0.108954525198864	2.5736537758687e-25	3.68249981817608e-23
ENSG00000175592.10	FOSL1	2991.63560642156	-1.54837555724294	0.152448806038716	3.16115409341365e-25	4.49149152936913e-23
ENSG00000186185.15	KIF18B	543.218823029894	-3.11308765173933	0.326052057972722	3.37618537266159e-25	4.76370377789848e-23
ENSG00000138182.16	KIF20B	934.798379278722	-2.27523786846109	0.231588454630226	3.47500235441651e-25	4.86931709220929e-23
ENSG00000142945.14	KIF2C	925.097378978222	-2.6794608761498	0.278494899836809	4.05227166249262e-25	5.63931887935103e-23
ENSG00000132773.13	TOE1	228.900137097768	-1.66625905732951	0.16490716974326	4.27016998789239e-25	5.90213019142841e-23
ENSG00000014138.11	POLA2	568.066133342145	-1.61182949646241	0.160074332627269	4.74700599624987e-25	6.51686944809492e-23
ENSG00000172716.18	SLFN11	896.713670185895	-0.995285641164304	0.0980218534533852	4.82156390780196e-25	6.57480103884029e-23
ENSG00000213281.6	NRAS	2337.32923818021	-0.86657126134411	0.0853967544678496	6.32922568611376e-25	8.57314716603063e-23
ENSG00000143493.14	INTS7	486.177089101532	-1.30742496538062	0.129398504814817	6.44146555176541e-25	8.66739715766686e-23
ENSG00000198663.18	C6orf89	3142.99532999177	0.75944522305503	0.0745075836804177	6.49017117748751e-25	8.6754801305389e-23
ENSG00000188486.4	H2AX	1620.64979981646	-1.84677887794019	0.186484829241407	7.32761930982859e-25	9.7308868717057e-23
ENSG00000183520.13	UTP11	747.034006424431	-1.01582899226221	0.100341919077459	7.79558664337062e-25	1.02851123000003e-22
ENSG00000121753.13	ADGRB2	127.015521125815	1.56864629318668	0.156035367094052	7.87106850932136e-25	1.03177012885414e-22
ENSG00000119906.14	SLF2	1008.43376892294	-0.596556408699767	0.0584062835178747	8.1685753875904e-25	1.06390458157091e-22
ENSG00000213186.9	TRIM59	651.441815617966	-1.23867125473155	0.123030460295569	8.37133097887179e-25	1.08336753394087e-22
ENSG00000138376.12	BARD1	326.090618910413	-1.93756263680312	0.195914510977876	8.7138272094676e-25	1.12055405849344e-22
ENSG00000137310.14	TCF19	1705.97919366477	-2.19159988558876	0.222389444738134	9.01582974240498e-25	1.15209829374959e-22
ENSG00000127415.14	IDUA	307.825135144468	1.29031439593991	0.128589025037826	9.15949064537606e-25	1.16314081832969e-22
ENSG00000129351.19	ILF3	5571.43808325259	-0.963130828677683	0.0952558179525331	9.64851628487283e-25	1.21763076941644e-22
ENSG00000165304.9	MELK	1210.88841907636	-2.17809532215061	0.223642431494188	1.03949611432246e-24	1.30373345992616e-22
ENSG00000133872.15	SARAF	2943.58121441601	1.21703568346568	0.120709196627882	1.09103488881638e-24	1.35997833564241e-22
ENSG00000100479.15	POLE2	111.113189543799	-2.36387210100107	0.239999290105252	1.16863796806494e-24	1.44526178118089e-22
ENSG00000059122.18	FLYWCH1	820.150900052793	0.947196441768645	0.0938430318956481	1.17367946596539e-24	1.44526178118089e-22
ENSG00000116005.13	PCYOX1	5279.86475156471	1.38440875104858	0.138019022220411	1.18732174129773e-24	1.45325320118598e-22
ENSG00000080839.13	RBL1	596.855572976806	-1.75554760637196	0.17559521507054	1.22197790592822e-24	1.48671539476944e-22
ENSG00000147274.15	RBMX	2986.52153748414	-1.16620169621594	0.115844162772973	1.30532670219617e-24	1.57866832947748e-22
ENSG00000165490.14	DDIAS	264.65313606389	-2.89057294781052	0.298302824407684	1.34977329298851e-24	1.61482833909823e-22
ENSG00000183684.9	ALYREF	1227.76424120572	-1.38895595443552	0.139025709848478	1.35112126019637e-24	1.61482833909823e-22
ENSG00000085999.14	RAD54L	250.676881981661	-2.81292256205349	0.30080197897536	1.38735957974256e-24	1.64844280357949e-22
ENSG00000140525.21	FANCI	1226.18847286857	-1.72776158302888	0.176283524133773	1.73234125579234e-24	2.03938442003288e-22
ENSG00000149136.10	SSRP1	2803.23386247045	-1.11995898163893	0.111496159071178	1.73645784361496e-24	2.03938442003288e-22
ENSG00000125991.22	ERGIC3	2980.44352994556	0.87355508842893	0.0868221541923409	1.92023514032577e-24	2.24226078052524e-22
ENSG00000100749.10	VRK1	362.623839839335	-1.55053422564532	0.155769538902105	2.00865668475041e-24	2.33210780118622e-22
ENSG00000143621.18	ILF2	3105.53054946855	-0.927710059721264	0.092448979263591	2.37346642347472e-24	2.74000515864542e-22
ENSG00000162063.14	CCNF	560.29261520831	-2.13656398468061	0.220972341522314	2.84211355964785e-24	3.26248945225566e-22
ENSG00000183087.16	GAS6	15177.7653643567	1.80906345150452	0.18526049767919	2.8989583373213e-24	3.3090469380727e-22
ENSG00000151466.13	SCLT1	284.555041937026	-1.31993804130708	0.133402894726652	3.52849581888796e-24	4.005138438445e-22
ENSG00000278259.6	MYO19	988.156520118472	-1.23503199681579	0.124476699747306	4.36534423056213e-24	4.92750355980897e-22
ENSG00000146676.10	PURB	2296.47009937407	-0.702488435243276	0.0701406650396831	4.40775840064186e-24	4.94789144664316e-22
ENSG00000197785.15	ATAD3A	1425.39488910228	-1.14250230825245	0.115152875884735	4.50336249891695e-24	5.02743512379092e-22
ENSG00000099901.19	RANBP1	1692.37596231147	-1.40242606583459	0.141660251048414	4.63148210536167e-24	5.14221056922068e-22
ENSG00000197451.13	HNRNPAB	3987.17168621552	-1.20544369392103	0.121486025235496	4.9879677368012e-24	5.50790915632211e-22
ENSG00000185347.20	TEDC1	196.644597915088	-1.70865509229669	0.173563430427043	6.39321940895241e-24	7.0214828081673e-22
ENSG00000010322.17	NISCH	1459.09852873135	0.903421763469465	0.0910485677766753	7.27402518205044e-24	7.94589481983337e-22
ENSG00000079246.17	XRCC5	6866.41587667227	-0.656506629938415	0.0659025235274165	8.60744657589662e-24	9.35219783577901e-22
ENSG00000128973.14	CLN6	699.111675898868	-1.2515988539057	0.127658040969412	1.00863019646294e-23	1.09007171977309e-21
ENSG00000140534.15	TICRR	315.509282905181	-1.56038095774189	0.159050523245676	1.01472692410352e-23	1.09085828803891e-21
ENSG00000109805.11	NCAPG	1440.10022404213	-2.82176493042508	0.306862375662709	1.05652981004177e-23	1.1298196147594e-21
ENSG00000172009.16	THOP1	1053.39852438497	-0.97268368449237	0.0987227290284595	1.10753712595389e-23	1.17816436257231e-21
ENSG00000169379.17	ARL13B	396.220571374114	-0.6851487940317	0.0691880873802384	1.50645826553624e-23	1.59417807495653e-21
ENSG00000169607.14	CKAP2L	914.600944927361	-2.85114479089045	0.311071675744232	1.59010066424437e-23	1.6739722951356e-21
ENSG00000102098.20	SCML2	70.1545018048706	-1.97400497957705	0.202386070232189	1.60176860026951e-23	1.67756362991113e-21
ENSG00000005022.7	SLC25A5	2669.83713729536	-1.34006967531527	0.138195101576021	1.83025572755888e-23	1.89911665159223e-21
ENSG00000125835.21	SNRPB	2954.45335358613	-1.10321591108597	0.112588934633986	1.83200543218859e-23	1.89911665159223e-21
ENSG00000132953.19	XPO4	753.218952907672	-1.01419593864645	0.103430021407988	1.95161331412614e-23	2.0128365135236e-21
ENSG00000135316.20	SYNCRIP	5875.091713651	-0.767728218075771	0.0778193448658244	2.00953486162934e-23	2.06210754134268e-21
ENSG00000151304.7	SRFBP1	313.677602700016	-1.11707051174677	0.11410498428066	2.07194194248703e-23	2.11546313504781e-21
ENSG00000178761.16	FAM219B	1008.53238560659	0.817523621792991	0.083174359291426	2.14433283762663e-23	2.1784277297449e-21
ENSG00000062822.17	POLD1	643.416916550314	-1.54342333389823	0.15876414850008	2.17300683950517e-23	2.19657477438139e-21
ENSG00000011304.23	PTBP1	6817.37169023991	-1.12427562491941	0.114769092806419	2.33908389708335e-23	2.35274785252175e-21
ENSG00000162062.16	TEDC2	119.186289006871	-1.78326153422589	0.18331738026605	2.38737320425167e-23	2.38949008689583e-21
ENSG00000182700.5	IGIP	358.805329810788	1.37001213882726	0.140657803234011	2.4085811528557e-23	2.39889960116285e-21
ENSG00000163808.18	KIF15	335.383698776232	-2.40679848021236	0.258389130652572	2.44630790160583e-23	2.42458946072328e-21
ENSG00000138658.18	ZGRF1	189.244897941365	-1.49701651077846	0.154344598924674	2.58835130880928e-23	2.55291853846539e-21
ENSG00000143799.15	PARP1	1855.76024287094	-1.16688890037546	0.119587914268772	2.87460753103242e-23	2.82155921814091e-21
ENSG00000132274.18	TRIM22	1458.83393470745	1.31439226995277	0.135574732103441	3.69210829657661e-23	3.60655078701171e-21
ENSG00000170275.16	CRTAP	5776.9196084227	0.93497852940299	0.0961701076262466	4.78572589157465e-23	4.63887987278906e-21
ENSG00000170515.15	PA2G4	3259.74597930582	-1.14195646347211	0.117562681562403	4.80179757826185e-23	4.63887987278906e-21
ENSG00000169045.20	HNRNPH1	6033.10074704853	-0.906935529923977	0.0932533499159817	4.81742126763703e-23	4.63887987278906e-21
ENSG00000167088.12	SNRPD1	876.866427490453	-1.22918990771634	0.126958528118246	4.89248716021571e-23	4.68894123213503e-21
ENSG00000136875.14	PRPF4	1115.11343791034	-0.979557193084625	0.100968752469815	5.01979291460192e-23	4.78836396426675e-21
ENSG00000177363.6	LRRN4CL	298.54348700303	2.97252694755233	0.317691904862343	5.2440283075544e-23	4.97888631555562e-21
ENSG00000171848.17	RRM2	3279.08975276568	-3.34815259922894	0.371718474238519	6.22593853987909e-23	5.88365670945411e-21
ENSG00000151287.18	TEX30	434.939785416009	-1.34587710875587	0.13976335375716	6.37422712934733e-23	5.99590494509625e-21
ENSG00000160408.17	ST6GALNAC6	1732.87899695011	1.075853799979	0.111228170255911	6.6741557451626e-23	6.2491012179822e-21
ENSG00000138780.16	GSTCD	388.117209495468	-1.12647189589412	0.116132050531618	6.87461391428152e-23	6.40726630781523e-21
ENSG00000111247.16	RAD51AP1	406.339575636419	-2.32985148059974	0.250935269833445	7.31563864523136e-23	6.78717561615574e-21
ENSG00000185480.13	PARPBP	266.025788045316	-1.79062787328848	0.189660407636481	8.04900329917208e-23	7.43362041057174e-21
ENSG00000132718.10	SYT11	1462.52618496398	1.48278624474255	0.154593271428057	8.53001644379255e-23	7.84221149796276e-21
ENSG00000186638.18	KIF24	183.93764746259	-1.93189951233275	0.204242053665091	8.69569534202063e-23	7.95851972789078e-21
ENSG00000162377.7	COA7	613.314627834403	-0.930985364388562	0.0965189785007887	9.17467082328596e-23	8.3592359545975e-21
ENSG00000120334.17	CENPL	377.357585647689	-1.13040763989258	0.117272333805105	1.03257476574993e-22	9.36600629040498e-21
ENSG00000163071.12	SPATA18	733.019920656377	1.85833716748967	0.195620246598711	1.11961266848689e-22	1.01103511992519e-20
ENSG00000166508.20	MCM7	2696.41704392484	-1.48869766480227	0.155928505552276	1.20787684411385e-22	1.08591335038518e-20
ENSG00000108106.15	UBE2S	2064.61897715804	-1.95286474599993	0.208308018337023	1.23746617302253e-22	1.10761399574766e-20
ENSG00000182481.11	KPNA2	3679.87196440817	-1.88387106738696	0.203759606859468	1.28211302470063e-22	1.14254265069594e-20
ENSG00000088325.17	TPX2	2630.38082840246	-2.34390525931308	0.260651106436567	1.3342720456877e-22	1.18383141590754e-20
ENSG00000146731.12	CCT6A	4110.74987599953	-1.0721624013434	0.11152708481391	1.36353122504125e-22	1.20453162740818e-20
ENSG00000092964.18	DPYSL2	3778.59083606198	1.01814080018933	0.106415216038381	1.63865929092772e-22	1.44131079969997e-20
ENSG00000130935.11	NOL11	876.962402062293	-1.20603419202002	0.127069676078621	1.67920173592399e-22	1.47060434786654e-20
ENSG00000186767.7	SPIN4	261.706298290906	-1.51877308978759	0.159570394241941	1.81588969628789e-22	1.58348698923508e-20
ENSG00000095002.17	MSH2	826.780398016904	-1.11597249285374	0.116871847041724	1.94031922179683e-22	1.68476093796871e-20
ENSG00000149554.16	CHEK1	679.385810975004	-1.22428025435684	0.128243332836902	2.02442208244555e-22	1.75030671792037e-20
ENSG00000170312.18	CDK1	1063.55550722446	-2.63457174982101	0.29081988741856	2.04032656198944e-22	1.75658284264836e-20
ENSG00000135451.14	TROAP	287.937464208333	-2.86420819330594	0.318208139258492	2.05717273173012e-22	1.76361331490686e-20
ENSG00000140943.18	MBTPS1	3479.71663065705	0.764839246920843	0.0795536141558155	2.13086658758175e-22	1.81523851355634e-20
ENSG00000141682.13	PMAIP1	422.380209167319	-2.33572796682136	0.246864711381553	2.13525939925172e-22	1.81523851355634e-20
ENSG00000181523.14	SGSH	920.778437720419	0.978572118105751	0.102264381163938	2.21990298979229e-22	1.87933287277499e-20
ENSG00000172830.14	SSH3	239.678434002463	1.48840485136256	0.157218873521977	2.2389300425251e-22	1.88757595867324e-20
ENSG00000185561.10	TLCD2	267.486222366847	1.6256882611875	0.171466455297061	2.25360338666241e-22	1.89209560372755e-20
ENSG00000183207.16	RUVBL2	1546.00952355126	-0.945805548617824	0.0990346762962532	2.27905872382741e-22	1.90559321607923e-20
ENSG00000121774.19	KHDRBS1	3113.04845374546	-0.934662298023175	0.0977351042574794	2.37001777527658e-22	1.97352545729793e-20
ENSG00000080608.11	PUM3	767.750751775319	-1.0268194311793	0.107586493100029	2.47215612729753e-22	2.0501742120176e-20
ENSG00000178295.16	GEN1	513.984297526928	-1.66723462202584	0.177197218615327	2.48453145341336e-22	2.05206138497775e-20
ENSG00000167733.15	HSD11B1L	122.328968910518	1.61821999275411	0.171442957785916	2.58838373756031e-22	2.12918140808706e-20
ENSG00000072840.14	EVC	2344.06523016379	1.09830408789139	0.115326534635348	2.73832791638268e-22	2.24344139536545e-20
ENSG00000105290.15	APLP1	458.129777012918	2.29287477316459	0.250044399135331	3.15699216610828e-22	2.57605489281076e-20
ENSG00000049860.14	HEXB	3778.27247013513	0.97209422056558	0.102362669373713	3.20251566631188e-22	2.60274853232499e-20
ENSG00000204899.6	MZT1	847.175075088116	-1.15061103032719	0.121803064694541	3.31907729334741e-22	2.68673356359493e-20
ENSG00000102181.23	CD99L2	2106.60656483628	1.28685697980771	0.136124704183199	3.38785390186624e-22	2.7315244277031e-20
ENSG00000119326.16	CTNNAL1	1440.41160899374	-1.1623398249477	0.122494275157687	3.51562536589151e-22	2.82333897961201e-20
ENSG00000117280.14	RAB29	726.359380891518	1.06744372460501	0.11250706740128	3.58309469479959e-22	2.86619362239914e-20
ENSG00000151247.14	EIF4E	1938.81784771126	-0.955136156480629	0.100231447880583	3.67298346940896e-22	2.92657561299809e-20
ENSG00000151503.15	NCAPD3	1044.00440078182	-1.24855267818071	0.132034430059357	4.11651408756302e-22	3.26716145434006e-20
ENSG00000253669.5	GASAL1	53.4427892189088	-2.23805580647905	0.238857417808791	4.62154974003612e-22	3.65372169720054e-20
ENSG00000145220.15	LYAR	469.416090533022	-1.63949728301051	0.1745888445921	5.13892298874083e-22	4.04700144516419e-20
ENSG00000138160.8	KIF11	1425.79047745997	-2.55365249698787	0.290079299447291	5.38022532579397e-22	4.21333860661543e-20
ENSG00000164104.13	HMGB2	1747.38349447289	-1.84977242665932	0.201718733602879	5.39161353341871e-22	4.21333860661543e-20
ENSG00000113368.13	LMNB1	949.992388680528	-2.89192070258978	0.333297870569068	5.44413051911483e-22	4.23807830986111e-20
ENSG00000114346.15	ECT2	1621.66528135938	-1.51114545351834	0.163512783371889	5.7314562549396e-22	4.44472244991842e-20
ENSG00000092470.13	WDR76	512.555384628373	-2.11927870291175	0.232697375912212	6.47121583874868e-22	4.99932180272607e-20
ENSG00000167740.10	CYB5D2	373.669589037869	1.19231758792768	0.12690588194494	6.65871966566631e-22	5.12469190026546e-20
ENSG00000148339.14	SLC25A25	1084.5733696689	-2.66627139986582	0.290530811967626	7.43699262085363e-22	5.68568788479552e-20
ENSG00000182504.12	CEP97	539.575867714378	-0.967581880740509	0.102499459156444	7.4436114644926e-22	5.68568788479552e-20
ENSG00000135365.18	PHF21A	661.762837251664	1.04110866490321	0.110665877483599	7.55893728753262e-22	5.7521531014265e-20
ENSG00000163918.13	RFC4	381.24249489071	-1.50966655244824	0.162002083962069	7.68176525529655e-22	5.82380994242968e-20
ENSG00000120217.14	CD274	368.323218437468	-3.27122900496721	0.352522033274432	8.43204680644945e-22	6.36885974027658e-20
ENSG00000011332.23	DPF1	73.9861145777708	-2.14286483435612	0.230178934535616	8.652934953102e-22	6.51149379174542e-20
ENSG00000104805.18	NUCB1	5182.63233156518	1.14279783174288	0.121775187910215	8.780729786045e-22	6.58327925434916e-20
ENSG00000162736.19	NCSTN	2633.46411238425	1.03037429262931	0.110514283439461	9.1052096021526e-22	6.80145767266679e-20
ENSG00000138035.16	PNPT1	564.931882063295	-1.22585066493158	0.131424319160236	9.84829253411013e-22	7.32958269992855e-20
ENSG00000164934.16	DCAF13	1075.94380627558	-0.740015772388132	0.0783477449216204	1.11464238850954e-21	8.26543943421052e-20
ENSG00000176890.17	TYMS	2179.39546103652	-1.75072147506299	0.190882317197467	1.12974838115976e-21	8.34699185760146e-20
ENSG00000175305.19	CCNE2	234.002232417254	-2.46600619966261	0.271986934150093	1.15898438472466e-21	8.53197272783898e-20
ENSG00000134690.12	CDCA8	823.78734255033	-2.68523237814258	0.305017243075888	1.20549704713852e-21	8.84234260063552e-20
ENSG00000100629.18	CEP128	205.297184300982	-1.75920235865668	0.19120820723333	1.23953041531911e-21	9.05927301383222e-20
ENSG00000055044.12	NOP58	1204.78371645427	-1.48738212875066	0.159938112714226	1.39105197384909e-21	1.01302487471921e-19
ENSG00000125740.15	FOSB	965.492654612695	-5.06340015296373	0.613489218978701	1.43117044826483e-21	1.03851861313732e-19
ENSG00000146670.10	CDCA5	807.220695286592	-2.57733475542216	0.293633294656117	1.49291288285034e-21	1.07946633287378e-19
ENSG00000048392.14	RRM2B	1864.617568509	1.07079935427286	0.114673867492083	1.63026008355124e-21	1.17459660913454e-19
ENSG00000141736.15	ERBB2	1657.17305542433	0.65383162125908	0.0694787637135571	1.64157557942492e-21	1.17857005734118e-19
ENSG00000111845.6	PAK1IP1	496.072369075527	-1.19875606497284	0.128639041370228	1.65874317177236e-21	1.18670224521376e-19
ENSG00000169964.9	TMEM42	208.7770079381	0.98694543196026	0.105535163927564	1.665203655235e-21	1.18714413568648e-19
ENSG00000168496.5	FEN1	1123.06058690204	-1.8910279727983	0.209654849333998	1.67936716184223e-21	1.19305531448638e-19
ENSG00000178921.15	PFAS	627.440616542156	-1.42640925715768	0.153541423199682	1.68610558061722e-21	1.19366875215961e-19
ENSG00000132661.5	NXT1	250.065711262671	-1.22020759867014	0.131073520647713	1.75546248762359e-21	1.238454403595e-19
ENSG00000139343.12	SNRPF	415.559029560639	-1.11813329539793	0.119867217436162	1.79902754984455e-21	1.26401776793976e-19
ENSG00000128059.9	PPAT	494.332917012859	-1.45393468630773	0.156999384986082	1.80413993849065e-21	1.26401776793976e-19
ENSG00000126453.12	BCL2L12	279.95750966055	-1.27877950560517	0.137595181906267	1.92559111089622e-21	1.34447285880376e-19
ENSG00000121211.9	MND1	59.0617739541843	-3.06137721167955	0.343298237351071	2.07406466418377e-21	1.44317965229061e-19
ENSG00000177239.17	MAN1B1	2620.25340505593	0.972515758954124	0.104386901693378	2.12635377266569e-21	1.47451385505192e-19
ENSG00000163781.15	TOPBP1	1204.87231527264	-1.02136974354351	0.10969072804498	2.6204419112859e-21	1.81095710045942e-19
ENSG00000178999.14	AURKB	472.030422050979	-2.97404906937688	0.34429351675795	2.65578203501272e-21	1.8291586233013e-19
ENSG00000006756.17	ARSD	562.971265655887	1.31444520228567	0.142164586154039	2.70864821884683e-21	1.8592673821125e-19
ENSG00000103995.14	CEP152	238.620234437696	-1.26389157756609	0.13701431428795	2.75431378704212e-21	1.88424739141824e-19
ENSG00000137812.21	KNL1	1141.67604023211	-2.66980550394132	0.307860187658746	2.86922395388096e-21	1.95627155352193e-19
ENSG00000111641.14	NOP2	815.852733377686	-1.55189445724601	0.168006687347492	3.07999084859082e-21	2.09295164085847e-19
ENSG00000159147.19	DONSON	542.316359147206	-1.45859536120066	0.158426410563815	3.13975415717522e-21	2.12645083218287e-19
ENSG00000163346.18	PBXIP1	1147.13557822704	2.12644462444897	0.232259372630412	3.3101541165169e-21	2.23440901459769e-19
ENSG00000108784.11	NAGLU	1206.32435515249	1.17847574133125	0.127594031103488	3.45531452191425e-21	2.32467153828655e-19
ENSG00000164039.16	BDH2	508.509233805456	1.27395469741836	0.139094877240302	3.69355291693684e-21	2.47675274476313e-19
ENSG00000105202.10	FBL	1579.53912482985	-1.27168907558887	0.138024600386101	3.89139805598282e-21	2.60083637175852e-19
ENSG00000137804.15	NUSAP1	1019.91144026161	-2.709948715538	0.312771201649122	4.14164147919807e-21	2.75901218276546e-19
ENSG00000124562.11	SNRPC	1097.7827919282	-0.862876001580504	0.0930868785300351	4.21838107353528e-21	2.80094989059117e-19
ENSG00000124313.19	IQSEC2	291.166095235519	1.22050443886133	0.132892382592945	4.49655206633213e-21	2.97592654344418e-19
ENSG00000164163.12	ABCE1	2384.55651553929	-1.17637125560275	0.127882608441514	4.58814155678102e-21	3.02668377112587e-19
ENSG00000109685.20	NSD2	3649.40705867201	-1.58925868934265	0.176172626057377	4.67399574936888e-21	3.07334128270799e-19
ENSG00000221829.12	FANCG	416.753795288333	-1.50607383234728	0.164324158309218	4.76675832517506e-21	3.11435182221266e-19
ENSG00000101361.18	NOP56	2562.01901403072	-1.57016297794064	0.172831898007939	4.76702144260329e-21	3.11435182221266e-19
ENSG00000127585.14	FBXL16	33.0042638283732	3.19770788047493	0.355780690352214	4.87832803977186e-21	3.17685477923348e-19
ENSG00000121152.11	NCAPH	596.141393332794	-3.0295404118796	0.352375916954453	5.18783426257334e-21	3.36761714207556e-19
ENSG00000111581.11	NUP107	891.579249844398	-1.0335676217954	0.111979241789841	5.45714823029401e-21	3.5311572529654e-19
ENSG00000141012.14	GALNS	812.809149948845	0.950396600396119	0.103447812231443	5.49550805515192e-21	3.54468992585958e-19
ENSG00000111665.13	CDCA3	456.373780079214	-2.2531333735805	0.256717884885438	5.92387488011729e-21	3.80890157639946e-19
ENSG00000164611.14	PTTG1	787.343280126047	-2.22431288232814	0.255396910528508	5.9462270581354e-21	3.81121266142571e-19
ENSG00000000460.18	FIRRM	261.04383316486	-1.43574069046728	0.157460597712136	6.38911454803019e-21	4.08220218197728e-19
ENSG00000161682.16	FAM171A2	170.301541727109	1.55376706855362	0.170800726190938	6.56101057330541e-21	4.17889068427647e-19
ENSG00000082641.17	NFE2L1	9052.62195362112	1.13839360135848	0.124779405587816	6.95938317100155e-21	4.4187733521378e-19
ENSG00000112742.11	TTK	595.347066248691	-2.67991916997661	0.312362779328176	7.13230371121736e-21	4.51445940200979e-19
ENSG00000183814.17	LIN9	204.697741836178	-1.68737955798932	0.185641111699157	8.16105855934296e-21	5.14957726114069e-19
ENSG00000143228.14	NUF2	491.307086564655	-2.7430073922178	0.316401379182457	8.2241274314132e-21	5.17330715639175e-19
ENSG00000172831.15	CES2	1138.98002117474	0.802474180792521	0.0872953109626928	8.43001423533778e-21	5.28645151955534e-19
ENSG00000070950.11	RAD18	626.002053835401	-1.61904711127733	0.178212529646979	9.19363937623389e-21	5.74758045680985e-19
ENSG00000167513.10	CDT1	392.071624626107	-2.53910732944727	0.291149175941573	9.59854329121095e-21	5.98230682793939e-19
ENSG00000182473.23	EXOC7	3457.16014927724	0.446803644617703	0.0485137675256936	1.1367447435867e-20	7.06311305816346e-19
ENSG00000138346.17	DNA2	196.228538466862	-1.53523007157768	0.169212093934907	1.17082130133909e-20	7.25266682945352e-19
ENSG00000143977.15	SNRPG	741.730295430299	-0.860781030777191	0.0938932272407395	1.19712038201462e-20	7.39303705828969e-19
ENSG00000181544.17	FANCB	183.038714901243	-1.84836378818711	0.206576379669836	1.23189992056828e-20	7.5847704806383e-19
ENSG00000071539.15	TRIP13	792.750288683759	-2.52436085722155	0.29317312157374	1.25227556285158e-20	7.68692896858562e-19
ENSG00000159259.9	CHAF1B	358.299803302535	-1.83434649941683	0.20374856120124	1.29493558837384e-20	7.92484978451194e-19
ENSG00000163535.19	SGO2	859.558356882339	-1.91551321590409	0.217737159052559	1.30054710256712e-20	7.93529009908671e-19
ENSG00000136003.17	ISCU	1082.180387181	1.17476867368697	0.129217217635759	1.30466855505516e-20	7.93660350347626e-19
ENSG00000170271.12	FAXDC2	259.481852542799	2.40715215164588	0.267370803256473	1.34727444364931e-20	8.15916947766825e-19
ENSG00000096401.9	CDC5L	1493.69354693857	-0.491385062015428	0.0528529435101207	1.34928681193845e-20	8.15916947766825e-19
ENSG00000142192.23	APP	18068.5287593622	1.07033584556571	0.117636469002475	1.40629429524918e-20	8.47866097652015e-19
ENSG00000117399.15	CDC20	1418.32921595197	-3.04500784650036	0.36095324488142	1.44606323045392e-20	8.69263689833217e-19
ENSG00000123080.13	CDKN2C	778.183897190922	-1.60646461907366	0.179092116821332	1.54181312657242e-20	9.24087289253639e-19
ENSG00000135829.18	DHX9	4566.44098396244	-0.791864646422455	0.0866340401215298	1.70472749615951e-20	1.01872509608732e-18
ENSG00000168056.19	LTBP3	2495.03876426026	1.55367182182092	0.17230370988484	1.81441113465166e-20	1.08109106844142e-18
ENSG00000198018.8	ENTPD7	946.952747968842	-0.645728647047932	0.0703316150686706	1.83412369096188e-20	1.08964108634396e-18
ENSG00000198056.17	PRIM1	188.060349626781	-2.06277017699724	0.230601636914205	2.07747964836942e-20	1.23061899403994e-18
ENSG00000127564.18	PKMYT1	524.716353141028	-2.99918065736237	0.355123224029892	2.24882116382415e-20	1.32824268623777e-18
ENSG00000104131.14	EIF3J	1408.92324490332	-0.945934229489522	0.104213642219718	2.26581863496669e-20	1.33440298623922e-18
ENSG00000120699.15	EXOSC8	525.649382848521	-1.21557665205689	0.134433829076483	2.48386350582659e-20	1.45835320579263e-18
ENSG00000124795.18	DEK	4662.9481293739	-0.987152269493689	0.108944970241836	2.49064161044416e-20	1.45835320579263e-18
ENSG00000223784.3	LINP1	52.175249693924	-4.19798507523776	0.47070301931137	2.92286715635844e-20	1.70651766904858e-18
ENSG00000087087.21	SRRT	2180.75376445891	-0.789197247333019	0.0870415616665334	3.18305064223321e-20	1.84820691751466e-18
ENSG00000100100.15	PIK3IP1	847.954462658876	2.31213350462094	0.260322243751829	3.18374062963938e-20	1.84820691751466e-18
ENSG00000156587.16	UBE2L6	373.189027365455	1.0061766343191	0.111730526581645	3.29845342477905e-20	1.90934406509005e-18
ENSG00000115484.16	CCT4	3867.89376337738	-0.855968109857589	0.0945529996508406	3.35402417086174e-20	1.93599611089684e-18
ENSG00000239672.9	NME1	2022.89048998826	-1.03714786813099	0.115200230352296	3.60310708582872e-20	2.07387903030787e-18
ENSG00000230487.10	PSMG3-AS1	153.817090374785	1.50586707881037	0.168568187038025	3.68767072911599e-20	2.11655632412934e-18
ENSG00000214706.13	IFRD2	1151.54226729495	-1.05791849207459	0.11794031611602	3.80285485360017e-20	2.17651844832248e-18
ENSG00000123374.11	CDK2	955.97789234968	-1.28898490205333	0.144448512311503	4.30093941590396e-20	2.45467660259373e-18
ENSG00000174013.8	FBXO45	518.335794740905	-1.13568267870705	0.12664754608181	4.49540775337797e-20	2.55847884406536e-18
ENSG00000166851.16	PLK1	1162.86740885322	-2.68426662363091	0.325098770086196	4.5810944481149e-20	2.59996304460331e-18
ENSG00000136492.11	BRIP1	476.250471738497	-2.55106855238882	0.30799584406876	4.65589891979563e-20	2.63505722151553e-18
ENSG00000119335.19	SET	7103.28927846999	-0.911065459907096	0.101331319505577	5.10105130666634e-20	2.87897667913463e-18
ENSG00000214367.10	HAUS3	418.949501226394	-0.932252075484025	0.103351919504903	5.13225298546473e-20	2.88856277447846e-18
ENSG00000112118.21	MCM3	1681.16549047119	-1.27876431884192	0.144112039128745	5.35926516052445e-20	3.00799860584353e-18
ENSG00000168393.14	DTYMK	780.880527571614	-1.41376918991575	0.159948788407222	6.76671286516549e-20	3.78749509626536e-18
ENSG00000231607.16	DLEU2	155.712064809094	-1.86049428582184	0.210677477805656	6.89788517870665e-20	3.85030854563082e-18
ENSG00000053372.6	MRTO4	1129.47736959761	-1.4784370526216	0.16716161377687	7.52356023941527e-20	4.18804649162848e-18
ENSG00000151014.7	NOCT	262.019707744762	-2.21386939747045	0.253083029079523	8.60672541546258e-20	4.77790838774232e-18
ENSG00000173482.17	PTPRM	2177.88800410238	1.09043240726964	0.122684807354027	9.78135879659507e-20	5.41519476918852e-18
ENSG00000156970.14	BUB1B	831.700658171821	-2.60167686080295	0.312189936236326	1.02134433845608e-19	5.63904192085613e-18
ENSG00000146263.13	MMS22L	556.019520512234	-1.36236633512155	0.154733977753106	1.09449234214819e-19	6.02652992080404e-18
ENSG00000111445.15	RFC5	374.3924583371	-1.52688073774219	0.173196449649563	1.10673307941619e-19	6.07746019123731e-18
ENSG00000102384.15	CENPI	578.923196741627	-1.90067234902511	0.224887483837346	1.27797545435296e-19	6.9988963023028e-18
ENSG00000147536.12	GINS4	506.674773688341	-1.78236507400938	0.20700270276804	1.30045945112549e-19	7.1028857870881e-18
ENSG00000204469.13	PRRC2A	5899.34838706963	-0.445551417797148	0.0494028420696283	1.34444434732339e-19	7.32343706405271e-18
ENSG00000135686.14	KLHL36	1191.81550620168	0.795625799948509	0.089257111444137	1.38529959703336e-19	7.5258067413165e-18
ENSG00000237649.9	KIFC1	943.443745577037	-2.74302094528379	0.339608529079653	1.49889363555411e-19	8.12120556991693e-18
ENSG00000129636.14	ITFG1	1706.88418950495	1.00011749931569	0.113452393431769	1.53835302236346e-19	8.31283423095235e-18
ENSG00000139178.13	C1RL	382.091854001796	1.65763642729239	0.190696533827848	1.79580933336103e-19	9.67831672022002e-18
ENSG00000179364.16	PACS2	1134.68087392169	0.69375312263066	0.0777444946406317	1.85638187438293e-19	9.97829812796622e-18
ENSG00000013810.22	TACC3	1354.71404848868	-2.21849589129475	0.266424535244038	1.88747943672862e-19	1.01186826373225e-17
ENSG00000293495.2	C19orf48P	630.662831952146	-2.02211215877889	0.233032969860727	1.93279933296848e-19	1.03343728545404e-17
ENSG00000174483.21	BBS1	329.8856916661	1.00723945218094	0.11410174512361	1.95153090781224e-19	1.04071404159919e-17
ENSG00000110651.14	CD81	8158.68355322193	1.14212699851003	0.130697235523965	1.96219997084663e-19	1.04366437192832e-17
ENSG00000051341.16	POLQ	432.705940424201	-2.40174158725023	0.290337218745701	1.97667187075294e-19	1.04861668589969e-17
ENSG00000144231.12	POLR2D	810.424792956737	-0.761844713771514	0.0857127826407116	2.10119656603182e-19	1.11177374553736e-17
ENSG00000137337.17	MDC1	787.531635472023	-0.93530406923324	0.106195162203393	2.27756890822826e-19	1.20196480720472e-17
ENSG00000305207.1	ENSG00000305207	175.481676763594	-2.52227881872578	0.294305680668038	2.32118619682825e-19	1.22180987427866e-17
ENSG00000120725.14	SIL1	960.926622346462	1.27011668795935	0.145049808566258	2.33052703999212e-19	1.22355680616434e-17
ENSG00000105486.16	LIG1	680.348056560569	-1.28686411486555	0.147382499069907	2.60601722286236e-19	1.36466644160096e-17
ENSG00000171863.16	RPS7	5677.33834624882	-0.671642772872015	0.0757883528954871	2.84207316466044e-19	1.48445353623575e-17
ENSG00000087245.13	MMP2	69127.0703815873	1.23625714735722	0.142913882748474	3.0944877745385e-19	1.61214878469419e-17
ENSG00000079387.16	SENP1	569.698048717171	-0.949674714928368	0.108161829198319	3.21325093151659e-19	1.66973995975842e-17
ENSG00000274180.1	NATD1	377.919501033393	1.62017553295008	0.186474558232828	3.25586552071754e-19	1.68756825637599e-17
ENSG00000105612.11	DNASE2	792.009760255973	1.49246958247659	0.17243717295993	3.27101245611829e-19	1.69110511662625e-17
ENSG00000089685.16	BIRC5	1405.77522762721	-2.58187275420209	0.320240095696281	3.32827445818592e-19	1.71634214318329e-17
ENSG00000188610.13	FAM72B	96.5756377928843	-1.77597280554774	0.205721096730607	3.35518290494662e-19	1.72583813323305e-17
ENSG00000117395.14	EBNA1BP2	1519.54787139434	-1.21135050775914	0.139108162972225	3.38626207153091e-19	1.73742608003447e-17
ENSG00000117640.19	MTFR1L	974.03814565557	0.463523382062587	0.0521758958579991	3.39607846286099e-19	1.73807360726473e-17
ENSG00000084623.13	EIF3I	3726.12501520386	-0.532947918211303	0.0596118966625288	3.46678973178928e-19	1.76980486860539e-17
ENSG00000113649.15	TCERG1	1319.76703242476	-0.821552948239957	0.0934154732313037	3.52391885603545e-19	1.79446073476011e-17
ENSG00000178691.13	SUZ12	1173.1715817824	-0.660452906115254	0.074718882809714	3.53756210554651e-19	1.79690467151235e-17
ENSG00000161960.17	EIF4A1	14940.4216068637	-1.01692512393065	0.116015955290004	3.68874725383103e-19	1.86902660108077e-17
ENSG00000125812.17	GZF1	667.317824778318	-0.751082099492166	0.0853010178791953	3.73786539816216e-19	1.88920271541937e-17
ENSG00000171241.10	SHCBP1	1530.81978845659	-2.79232389589345	0.348502278174384	3.77274094185868e-19	1.90209802622046e-17
ENSG00000129195.17	PIMREG	440.024281668233	-2.59286452848796	0.316647921495033	4.04265141095979e-19	2.03313344970003e-17
ENSG00000121898.14	CPXM2	2602.53626964177	2.10715088992667	0.244258677685397	4.09642284746791e-19	2.05508936826797e-17
ENSG00000168411.15	RFWD3	1131.07192311802	-1.23484693137643	0.142390050783848	4.21359422707058e-19	2.10866520949803e-17
ENSG00000101811.16	CSTF2	396.538501152221	-0.900023142300994	0.102703323575346	4.51701657565114e-19	2.25495682516167e-17
ENSG00000291122.2	CASTOR3P	139.358806071056	1.49204907626479	0.172282687182452	4.66245209965321e-19	2.3218554353126e-17
ENSG00000163002.14	NUP35	208.622433679442	-1.32876158582836	0.153232455768696	4.69123866086949e-19	2.3304789024828e-17
ENSG00000164134.15	NAA15	1692.95435819162	-1.06556570336988	0.122264527782984	5.23851193416447e-19	2.5960020848379e-17
ENSG00000123131.14	PRDX4	2391.0229487248	0.847563024588598	0.0970509886626415	5.49869539002867e-19	2.71830883052561e-17
ENSG00000067182.10	TNFRSF1A	2446.08497875126	0.448923499638858	0.0508845905641748	5.77327813940953e-19	2.84712294263405e-17
ENSG00000185189.19	NRBP2	932.437968580264	1.05908934760659	0.122693072685386	5.81207285212829e-19	2.85931467819716e-17
ENSG00000082781.13	ITGB5	15318.995959632	1.31992943611912	0.152415351634342	5.88684791787171e-19	2.88910570036999e-17
ENSG00000010404.19	IDS	2459.72909065776	0.961840814297684	0.110394212315519	6.16449106360911e-19	3.01807540796168e-17
ENSG00000135763.11	URB2	362.70582729914	-1.40255410555858	0.162854247514153	6.23520536006958e-19	3.04535823331475e-17
ENSG00000148180.23	GSN	6402.93666405292	1.76916450571898	0.208646258296059	6.25952633591832e-19	3.049905421899e-17
ENSG00000161800.14	RACGAP1	2045.00037294302	-1.82786123684994	0.220743350316379	6.31688335569958e-19	3.07048890002641e-17
ENSG00000149115.15	TNKS1BP1	3364.49178972658	0.713434706656821	0.0814505778403262	6.34178305866136e-19	3.07523504023584e-17
ENSG00000144848.12	ATG3	1271.17420543825	-0.599741803357199	0.0682220355930152	6.82450171693395e-19	3.30143394963486e-17
ENSG00000115204.16	MPV17	735.571905485502	0.735709700886496	0.0842412262114736	6.94168121218992e-19	3.35014439119418e-17
ENSG00000170266.16	GLB1	1642.30278726216	1.07993181680271	0.12465572609729	7.0727526948314e-19	3.40531254155413e-17
ENSG00000186591.14	UBE2H	2911.5059940214	0.796338409287367	0.0913641647184521	8.10475466652852e-19	3.89296466464601e-17
ENSG00000185825.18	BCAP31	2843.90162888268	0.584981386400872	0.0667795408673391	8.15942857689951e-19	3.90998277890199e-17
ENSG00000134001.16	EIF2S1	2677.36592045907	-0.797293628085146	0.091470188320371	8.8643095322757e-19	4.23776567239477e-17
ENSG00000132017.12	DCAF15	428.535503735291	-0.99475299150624	0.114727326510092	9.06196917084962e-19	4.32209130547706e-17
ENSG00000169288.19	MRPL1	323.326389630581	-0.92459121545331	0.106776531892407	1.02100592184425e-18	4.85826658548748e-17
ENSG00000164087.9	POC1A	318.926967523024	-1.71372343456653	0.205936660036599	1.05699947561276e-18	5.01778395922899e-17
ENSG00000138750.17	NUP54	857.514307232512	-0.838267996364615	0.0964300922217631	1.06613221659507e-18	5.04934134656843e-17
ENSG00000189057.12	FAM111B	321.993914539044	-3.04628866973382	0.406542405671279	1.10026312497016e-18	5.19887120305666e-17
ENSG00000073711.12	PPP2R3A	1329.85118315368	-0.857753626576331	0.0992392582336616	1.15390803863329e-18	5.43969919465226e-17
ENSG00000178966.18	RMI1	409.509711795386	-1.18463600944681	0.137785211079623	1.16614889228054e-18	5.48467897994354e-17
ENSG00000033100.17	CHPF2	3336.21696064691	1.0274586217955	0.119584253351599	1.2074406578623e-18	5.66576888832474e-17
ENSG00000197324.10	LRP10	9756.09484164106	1.2366436933746	0.14590325802107	1.23224558016415e-18	5.76884002252887e-17
ENSG00000259316.12	ENSG00000259316	195.101999091583	-2.24997541684005	0.270380635472717	1.25178375436826e-18	5.84683731523089e-17
ENSG00000136891.15	TEX10	951.014547932438	-0.741090430678314	0.0854347971956419	1.29726160166723e-18	6.04535807859514e-17
ENSG00000071243.17	ING3	289.874121280513	-1.33865751468955	0.157644741370668	1.31707893032645e-18	6.10436783807183e-17
ENSG00000189091.14	SF3B3	3419.84115947917	-0.683233618952371	0.0785222788396082	1.31750759107877e-18	6.10436783807183e-17
ENSG00000089280.21	FUS	6735.19219054258	-1.15459268141374	0.134770224765284	1.31893763210628e-18	6.10436783807183e-17
ENSG00000187741.17	FANCA	517.858787328585	-2.2275727233899	0.271703212297456	1.35506836590688e-18	6.25733614965817e-17
ENSG00000152253.10	SPC25	251.900105039231	-2.8306522382826	0.363888542746662	1.38048723349225e-18	6.35482401154179e-17
ENSG00000104870.14	FCGRT	1052.25718054352	1.50575267112579	0.176308149364004	1.382435383946e-18	6.35482401154179e-17
ENSG00000169813.18	HNRNPF	4070.39926523285	-0.730459791801761	0.0849692678578875	1.49491536561956e-18	6.85636352114183e-17
ENSG00000221890.7	NPTXR	267.599006815321	2.46768091672788	0.293954577521793	1.51904538584344e-18	6.95134327692953e-17
ENSG00000175334.9	BANF1	1812.14068905082	-0.567527691182969	0.0650732002040339	1.55919525804706e-18	7.11904028157309e-17
ENSG00000138778.15	CENPE	1297.33539332188	-2.1202959726832	0.26323779211412	1.61592885437386e-18	7.36153418456686e-17
ENSG00000295873.1	ENSG00000295873	85.1363843265286	-1.96183118004753	0.231075819041002	1.67267283243704e-18	7.60299029294314e-17
ENSG00000174684.8	B4GAT1	359.931136343751	0.9032660153587	0.10506141630656	1.82679154888907e-18	8.2849889933768e-17
ENSG00000166845.16	C18orf54	403.526234254683	-1.23133141170237	0.144645616833251	1.8543024783764e-18	8.39102845337456e-17
ENSG00000124541.8	RRP36	1006.09652428397	-0.748376167113483	0.0864929640523186	1.8689640514642e-18	8.43858035503323e-17
ENSG00000167107.14	ACSF2	238.565277147305	1.43948748630922	0.170515288457007	1.986160741869e-18	8.94785231780362e-17
ENSG00000118193.13	KIF14	674.787468529176	-2.46522775294764	0.30408050329549	2.03714151361422e-18	9.15722152071101e-17
ENSG00000108561.8	C1QBP	1640.05848965819	-1.32846325655381	0.157425150690105	2.11856140268183e-18	9.5021921809469e-17
ENSG00000171812.13	COL8A2	1073.80494035807	2.10383211385093	0.249358250406401	2.2246906025867e-18	9.95622547651027e-17
ENSG00000183763.10	TRAIP	134.957790281914	-1.75188990317093	0.210570003911379	2.25956881851257e-18	1.00900921438546e-16
ENSG00000117691.11	NENF	612.807370045794	0.842459118604193	0.0978897925785982	2.28449670421968e-18	1.01742099883735e-16
ENSG00000161036.14	LRWD1	518.175460606276	-0.893824261201991	0.103996525879952	2.29109489168721e-18	1.01742099883735e-16
ENSG00000130204.14	TOMM40	1298.06616351691	-1.38210552893977	0.163063837283375	2.2934285730264e-18	1.01742099883735e-16
ENSG00000104936.21	DMPK	1218.91325978809	1.41623541223666	0.167038158870966	2.3378740966501e-18	1.03487855981997e-16
ENSG00000204852.18	TCTN1	429.785808696106	1.02808613752672	0.12038742233294	2.41069486881723e-18	1.06479344227453e-16
ENSG00000196081.10	ZNF724	46.2035442843304	-1.92381604077462	0.228167678105621	2.44771904505555e-18	1.07880163898999e-16
ENSG00000166033.14	HTRA1	18413.8053965004	1.36708712545675	0.161083751077696	2.51479415117054e-18	1.10596509877669e-16
ENSG00000060688.14	SNRNP40	557.89568951243	-1.00764230096288	0.11801775116179	2.59749152982429e-18	1.13986680136004e-16
ENSG00000198498.11	TMA16	341.858133899756	-0.924876859573811	0.108308898745691	2.6720838211319e-18	1.17007325598616e-16
ENSG00000197170.11	PSMD12	1709.51366064898	-0.759985439669055	0.088314263114656	2.76688068793301e-18	1.20897810360049e-16
ENSG00000135624.18	CCT7	4484.53587946257	-0.684985258847056	0.0796533448437804	2.81730543552751e-18	1.22836935276927e-16
ENSG00000157557.14	ETS2	1227.18926686071	-1.5434964315421	0.185574942982213	2.86391475878138e-18	1.24601756036231e-16
ENSG00000075218.20	GTSE1	909.549084235002	-2.42892666010292	0.30312687040844	3.16707588197041e-18	1.37497110619391e-16
ENSG00000128739.24	SNRPN	967.548244715592	1.15402850234232	0.136219757155495	3.35740713034087e-18	1.45449462844917e-16
ENSG00000100519.13	PSMC6	1539.10180801832	-0.460233891775672	0.0531811640950805	3.54083754216332e-18	1.5306965357803e-16
ENSG00000075131.11	TIPIN	206.369628506571	-1.47130091659558	0.17408367255352	3.55851651743645e-18	1.53507300639647e-16
ENSG00000130826.20	DKC1	1291.31238813299	-1.419381937652	0.169326517293702	3.81388387142217e-18	1.64174772244821e-16
ENSG00000169230.11	PRELID1	2411.51479773393	-0.785338649917144	0.0920678802814532	3.95316208206621e-18	1.69810459161567e-16
ENSG00000159348.14	CYB5R1	960.855256920296	1.17085953028493	0.138634295771114	4.03677875874607e-18	1.73036436329541e-16
ENSG00000104738.20	MCM4	2973.98850448569	-1.30889231169024	0.156028267134727	4.16576364454829e-18	1.78189443641962e-16
ENSG00000124571.19	XPO5	1019.61762920485	-0.888748478589905	0.104367995019914	4.19188002194494e-18	1.78929870348482e-16
ENSG00000114853.16	ZBTB47	1950.55653267413	1.05444907763981	0.12453475747921	4.23600945726375e-18	1.80434465728899e-16
ENSG00000106144.21	CASP2	650.529821866553	-0.893465850573094	0.105139899291017	4.42355060571336e-18	1.88028663612728e-16
ENSG00000186193.10	SAPCD2	235.77646325423	-2.94529868469316	0.37470447946013	4.52726396803347e-18	1.92035384765144e-16
ENSG00000164687.12	FABP5	352.704213417336	-2.40605638046756	0.297184912532567	4.60513782816361e-18	1.94931646651309e-16
ENSG00000171105.15	INSR	440.403549975494	0.865229837013829	0.101869367547079	4.7210399036721e-18	1.99422221960104e-16
ENSG00000167005.15	NUDT21	1824.76160679673	-0.693109637822874	0.081096197046495	4.74697949035367e-18	2.00101927977191e-16
ENSG00000293491.2	TMEM198B	278.636840971216	1.48060969355443	0.176713348084605	4.8038386233687e-18	2.02079488922578e-16
ENSG00000114686.10	MRPL3	1587.19288662417	-1.02480067404661	0.121626283005558	4.82556331425808e-18	2.0257395747747e-16
ENSG00000138180.17	CEP55	1354.26260994079	-2.68415744657306	0.345856172274629	4.84675969630827e-18	2.03044254658951e-16
ENSG00000006634.9	DBF4	359.798688943225	-2.10377326217539	0.262631603320765	5.11429028858469e-18	2.13811008402189e-16
ENSG00000011638.12	LDAF1	407.093462351862	1.254887104854	0.149206295123269	5.24533932203939e-18	2.18839433973709e-16
ENSG00000104946.15	TBC1D17	844.516850414419	0.902499210843465	0.106504678556891	5.58379427018142e-18	2.32482647503168e-16
ENSG00000108424.12	KPNB1	9145.33168630896	-0.786536900962145	0.092599059112523	5.71933770963655e-18	2.37639066634755e-16
ENSG00000132646.12	PCNA	2121.69508263758	-1.09910848064843	0.131808949194893	6.33425266438545e-18	2.62651725785681e-16
ENSG00000239779.8	WBP1	660.404959631977	1.18874766732935	0.141789716286334	6.64576444911479e-18	2.7500741767233e-16
ENSG00000136699.21	SMPD4	1915.80347003783	-0.612797043372194	0.0715108873089576	6.78041265403346e-18	2.8000899248913e-16
ENSG00000141499.19	WRAP53	233.585234392269	-1.20975586905696	0.144478136377882	6.80272043239074e-18	2.80360392992526e-16
ENSG00000085415.17	SEH1L	857.630091579711	-0.971941576116759	0.115535598114128	7.08764646178117e-18	2.91511742531315e-16
ENSG00000196497.18	IPO4	981.553636747362	-1.24029846031423	0.148377197924762	8.13899075965348e-18	3.34076796474019e-16
ENSG00000161847.16	RAVER1	1050.08391369189	-0.795611527130944	0.0942368951304377	8.89144428171239e-18	3.64226542169017e-16
ENSG00000135913.12	USP37	362.609864284947	-0.853369506676617	0.101778705892771	9.63961766636211e-18	3.94079983390635e-16
ENSG00000198826.12	ARHGAP11A	1982.81548159788	-2.01450636694952	0.245801596256695	9.82136281414723e-18	4.00703714172376e-16
ENSG00000182004.14	SNRPE	632.704633952241	-0.874630291577128	0.104061088554339	1.02845774214242e-17	4.18761611319635e-16
ENSG00000139625.14	MAP3K12	582.728767356515	0.940352549612854	0.112227140270986	1.09273614928793e-17	4.44044261624644e-16
ENSG00000167280.18	ENGASE	288.761760120584	0.822996095119941	0.0979960267018886	1.10702143732279e-17	4.48951328613262e-16
ENSG00000135905.21	DOCK10	1612.03507184539	-1.32182741381107	0.159295526494971	1.11071492267136e-17	4.49551908343362e-16
ENSG00000164366.5	CCDC127	541.69994298385	0.676829237616649	0.0803095149413822	1.13073405129947e-17	4.56744621357906e-16
ENSG00000115758.15	ODC1	2109.46992416414	-2.01636059755528	0.245311869692058	1.15889832269677e-17	4.67192383344305e-16
ENSG00000173145.12	NOC3L	661.080355928672	-1.23753480360543	0.148217038327079	1.20989198877183e-17	4.86783869858732e-16
ENSG00000197530.14	MIB2	812.307174178899	0.913293035387677	0.109087253767567	1.21579754381412e-17	4.88193171842197e-16
ENSG00000255717.10	SNHG1	939.063753760963	-1.92563952793418	0.239034003545116	1.22804942614599e-17	4.9214020198095e-16
ENSG00000108055.12	SMC3	2111.3574343797	-0.76512336298699	0.0905871382906765	1.23644789277143e-17	4.94530478057675e-16
ENSG00000137770.15	CTDSPL2	752.168592969214	-0.748220458074201	0.0891283753700446	1.29742876486478e-17	5.17900936041702e-16
ENSG00000197275.15	RAD54B	239.763546718931	-1.57715659416942	0.192291310904745	1.37057194775539e-17	5.46025114401843e-16
ENSG00000167700.10	MFSD3	158.464284382491	0.86396558112184	0.103309434140541	1.38753328640583e-17	5.51700612782653e-16
ENSG00000155827.13	RNF20	1273.45698064543	0.388990735278759	0.0459719499174019	1.45649770966233e-17	5.77990634080455e-16
ENSG00000162613.19	FUBP1	1950.08854354892	-0.963847953587821	0.115520179127764	1.48071026280792e-17	5.86453628064939e-16
ENSG00000262879.8	ENSG00000262879	746.639699781266	1.09368635533147	0.13257570711903	1.52398143147054e-17	6.02417407093743e-16
ENSG00000130695.17	CEP85	298.132576441951	-1.35707681489264	0.164205485466892	1.57228336807251e-17	6.20303950922279e-16
ENSG00000124193.17	SRSF6	2375.03290039282	-0.694368970077244	0.0829101440538691	1.6073271226371e-17	6.32900629413576e-16
ENSG00000080345.19	RIF1	1786.75961379943	-0.769658406366665	0.0920493973538072	1.76708752053444e-17	6.94461977605779e-16
ENSG00000143942.6	CHAC2	71.0520073305859	-2.65008831492679	0.338996259027203	1.81459367828395e-17	7.11755103385584e-16
ENSG00000121621.8	KIF18A	479.421351452312	-1.91314352970777	0.236999904160824	1.88179097449783e-17	7.3542468422837e-16
ENSG00000023572.10	GLRX2	463.904686562471	-0.769797560815684	0.0920490762452185	1.88217755585566e-17	7.3542468422837e-16
ENSG00000139734.19	DIAPH3	1191.28069922205	-1.71020253124065	0.213358666047305	1.89395731858153e-17	7.38607001899032e-16
ENSG00000100307.14	CBX7	349.810056019174	1.21104255414567	0.146472677328239	1.90576714196542e-17	7.41788827403321e-16
ENSG00000083444.18	PLOD1	13549.0980874576	1.17480041733338	0.142779392832033	2.01460998159248e-17	7.82654791701644e-16
ENSG00000089195.16	TRMT6	482.59029056302	-1.16630526986115	0.141551589250618	2.0605481839277e-17	7.98973625974103e-16
ENSG00000143476.19	DTL	658.607933165672	-2.47234473803217	0.319199564951619	2.08112866124918e-17	8.05416612176397e-16
ENSG00000089902.11	RCOR1	1133.71984662549	-0.491697434788812	0.0581852297641722	2.20446845607329e-17	8.51528328716677e-16
ENSG00000110841.15	PPFIBP1	4405.39335992792	0.776017621024269	0.0933385873854267	2.28815683509984e-17	8.82177809782893e-16
ENSG00000165732.15	DDX21	4150.99296831644	-1.50526683167903	0.186325993211486	2.37613464810323e-17	9.14361814018208e-16
ENSG00000083635.8	NUFIP1	264.5968850986	-1.42617523262223	0.176697152760491	2.42847340043614e-17	9.32735775993602e-16
ENSG00000110958.17	PTGES3	4903.20084967732	-0.624784724809854	0.0747646819764897	2.56051633634496e-17	9.81595677770884e-16
ENSG00000127423.11	AUNIP	59.7787443872954	-1.9857720340784	0.244019519432155	2.72449459303279e-17	1.04249117026818e-15
ENSG00000196678.15	ERI2	354.628170342174	-0.824755078857722	0.0992971113480282	2.75396384403704e-17	1.0517864169764e-15
ENSG00000130713.18	EXOSC2	518.506725628053	-1.27619074050368	0.156186465917931	2.91728037552682e-17	1.11206946847943e-15
ENSG00000206053.14	JPT2	1991.45913777565	-0.8418414894216	0.101652887911034	2.92751320062149e-17	1.11388039719527e-15
ENSG00000276293.6	PIP4K2B	2487.96324605448	0.507588136354206	0.0612661548126349	2.95383368564312e-17	1.12179425840929e-15
ENSG00000109738.12	GLRB	227.384849167584	1.46785496575581	0.179385373561578	2.98831709665911e-17	1.13277288749851e-15
ENSG00000140406.4	TLNRD1	523.510107533502	-1.00245021785937	0.121450267577379	2.9980979591773e-17	1.13436414030846e-15
ENSG00000189308.12	LIN54	591.636696957925	-0.778578311263638	0.0935734078020898	3.01275960287747e-17	1.1377927437038e-15
ENSG00000151576.11	QTRT2	464.157061648657	-0.957854827369174	0.116090445498617	3.08300268124044e-17	1.16216045412696e-15
ENSG00000100299.19	ARSA	800.813219861824	1.3739239012279	0.168129397094715	3.12915047006952e-17	1.17737183797912e-15
ENSG00000172270.23	BSG	7085.75817595159	0.701589857033418	0.0844533064741214	3.29497061817599e-17	1.23533750385168e-15
ENSG00000124802.13	EEF1E1	351.497770729994	-0.981861590814472	0.119180631618622	3.2953682797894e-17	1.23533750385168e-15
ENSG00000166548.17	TK2	915.909968222292	0.83212408098744	0.100850101279821	3.32165683245244e-17	1.24289914404731e-15
ENSG00000144034.17	TPRKB	284.544216282351	-1.12892336759608	0.137832022437935	3.39515162005117e-17	1.26806416573896e-15
ENSG00000165195.16	PIGA	153.161372038063	-1.19542543782795	0.145964698910311	3.5033551013731e-17	1.30607649448988e-15
ENSG00000129810.16	SGO1	180.760339683475	-2.81683199155598	0.366449413793287	3.5965360218171e-17	1.33835932035311e-15
ENSG00000108559.14	NUP88	781.19719593186	-0.919746742946872	0.111517626363345	3.6717977218908e-17	1.36386811907454e-15
ENSG00000204856.13	FAM216A	240.616294967793	-1.24644463511235	0.153247413744079	3.84354095928478e-17	1.4250559345027e-15
ENSG00000242125.3	SNHG3	462.508187018037	-1.2657308135336	0.15484941999691	3.9673450025231e-17	1.46827897561502e-15
ENSG00000049541.12	RFC2	583.88193730565	-1.34965554572731	0.16726295681485	4.01168231520608e-17	1.48198838691559e-15
ENSG00000149480.7	MTA2	1732.46511922535	-0.664322666136353	0.0802217164704883	4.18964538692974e-17	1.54492223179017e-15
ENSG00000102738.9	MRPS31	206.78473683535	-0.82796011312624	0.1002587276926	4.21234351234025e-17	1.55047817905307e-15
ENSG00000184445.12	KNTC1	759.362313232083	-1.34628658214363	0.166610586453993	4.24898959768515e-17	1.56068549838048e-15
ENSG00000179091.6	CYC1	1380.53290499722	-0.773798009798657	0.0936601701514549	4.26134246229955e-17	1.56068549838048e-15
ENSG00000188211.9	NCR3LG1	221.880979707662	-1.50221842232324	0.184795152504751	4.26311867113479e-17	1.56068549838048e-15
ENSG00000262814.9	MRPL12	784.937316261811	-0.950192727917179	0.115591143197112	4.32236947968113e-17	1.57953063108204e-15
ENSG00000100726.16	TELO2	808.306711486072	-0.882744920223415	0.107259747129648	4.33428123675621e-17	1.58103996711692e-15
ENSG00000180573.10	H2AC6	653.454878948909	1.75758745371349	0.217203421293905	4.37588568024962e-17	1.59335564966509e-15
ENSG00000153207.17	AHCTF1	1782.71460839209	-0.932002200312346	0.113870577367541	4.82564005835727e-17	1.75397772282116e-15
ENSG00000196263.9	ZNF471	182.147281879174	0.913826494059026	0.11157194094737	4.93126717096593e-17	1.78916939963724e-15
ENSG00000156697.14	UTP14A	530.116360461909	-1.03861924153759	0.127869155513135	5.02061375020861e-17	1.81833921883669e-15
ENSG00000115844.11	DLX2	157.54302988847	-2.55992146801025	0.327081661440279	5.18889424157093e-17	1.87594222776225e-15
ENSG00000136045.13	PWP1	1648.76657700674	-0.521905744461031	0.0626110584071468	5.28515786114892e-17	1.90735057589385e-15
ENSG00000204138.14	PHACTR4	781.252196436427	-0.747570082856464	0.0907699051471697	5.64547125743547e-17	2.03377101079032e-15
ENSG00000101447.15	FAM83D	547.943233878772	-2.78889228103816	0.377726811368633	5.66196172091738e-17	2.03610156186902e-15
ENSG00000065427.16	KARS1	2234.97043291356	-0.721060982064104	0.0876603864888857	6.20402934838877e-17	2.22709307951525e-15
ENSG00000077514.10	POLD3	517.973881674554	-1.03003317919067	0.126313788284153	6.23396143207384e-17	2.23389115303133e-15
ENSG00000096746.19	HNRNPH3	4039.49551373733	-0.512138966595511	0.061857091705592	6.38143411490686e-17	2.28271088638517e-15
ENSG00000188529.16	SRSF10	2284.19952121107	-0.656600939458188	0.0795947042343436	6.76190211837355e-17	2.41455759650464e-15
ENSG00000243244.8	STON1	679.682499179475	1.7297920936256	0.216197066405709	6.81126656297216e-17	2.42791778993804e-15
ENSG00000169679.16	BUB1	986.292481346499	-2.41865897734368	0.32333020356505	6.98770273277722e-17	2.48644735769821e-15
ENSG00000116161.19	CACYBP	1702.21456408372	-0.865769461566951	0.106093475777418	7.02871810716669e-17	2.49666948429043e-15
ENSG00000188229.7	TUBB4B	8682.08906495069	-1.27816794469983	0.159976250617595	7.24015182143541e-17	2.56728454987652e-15
ENSG00000182628.14	SKA2	997.254743547935	-1.11328139574933	0.137393661355826	7.2534608172541e-17	2.56752294224684e-15
ENSG00000100426.9	ZBED4	623.55371634849	-0.58125614141369	0.0703430842380644	7.55798665041573e-17	2.67066387414168e-15
ENSG00000167670.17	CHAF1A	781.550716972154	-1.35292306526897	0.168903702053459	8.00598147903677e-17	2.82405436963662e-15
ENSG00000177084.20	POLE	1083.64896099524	-1.2131410460557	0.150081418678805	8.30726643122999e-17	2.92525198179776e-15
ENSG00000227500.12	SCAMP4	1202.03808982019	0.58850861884717	0.0717770870939621	8.56719750410505e-17	3.01156261052606e-15
ENSG00000171320.15	ESCO2	315.045798197337	-2.99279519631187	0.419614597471466	8.67726736845851e-17	3.04498650073126e-15
ENSG00000174516.16	PELI3	261.071782436651	0.844400849746612	0.103498661910162	9.05808361902322e-17	3.17314039605713e-15
ENSG00000095752.7	IL11	1009.91694084928	-3.03577391378313	0.42753632943744	9.27839023522025e-17	3.24472173492608e-15
ENSG00000128944.14	KNSTRN	627.492774276931	-1.53030404623317	0.194308038848559	9.42403749568128e-17	3.28999302125863e-15
ENSG00000125734.17	GPR108	764.923758470315	0.871850884691385	0.107430684364788	9.5147618273946e-17	3.31596793840486e-15
ENSG00000189403.16	HMGB1	8465.92969705864	-0.856048542997986	0.104952320799583	9.67982851262399e-17	3.36771841985435e-15
ENSG00000170144.24	HNRNPA3	5919.00624821137	-0.747413935385739	0.0911669821151909	9.99638779923955e-17	3.47190781717862e-15
ENSG00000103502.15	CDIPT	2005.53839587387	0.840813551522605	0.103358493408076	1.02462161354002e-16	3.55260442728774e-15
ENSG00000148459.17	PDSS1	140.063424108183	-1.93500331502799	0.241633955281766	1.03335278066554e-16	3.5767737304195e-15
ENSG00000166197.18	NOLC1	1534.35822038575	-1.26639466936971	0.158461656072522	1.04976638050516e-16	3.62740702705848e-15
ENSG00000006042.13	TMEM98	1471.69782082171	1.07210268397381	0.132938975866728	1.07312138340028e-16	3.70181328827282e-15
ENSG00000185896.12	LAMP1	9833.83581574752	0.784276716911551	0.0968071564398668	1.12060523472925e-16	3.85906053546253e-15
ENSG00000137509.13	PRCP	2054.92952578122	0.966803152527738	0.119411550491835	1.13088626299381e-16	3.88787598841087e-15
ENSG00000101868.14	POLA1	497.243452076845	-1.32561814070925	0.166030765066864	1.1568943500375e-16	3.97057084528074e-15
ENSG00000171612.8	SLC25A33	196.533522744206	-1.10270497093112	0.13670560950709	1.20463783680757e-16	4.12745894911572e-15
ENSG00000198805.13	PNP	1173.52532316144	-1.75008500279784	0.220693332427161	1.21465471304134e-16	4.15477347804274e-15
ENSG00000239900.15	ADSL	1161.71184913524	-0.692738050699647	0.0849361285071745	1.24104851148028e-16	4.23791994222794e-15
ENSG00000181938.15	GINS3	182.278860085671	-1.89102367783447	0.239695008811928	1.24828561779034e-16	4.25548107084967e-15
ENSG00000139354.12	GAS2L3	467.400934069982	-1.93422001226982	0.25102542955976	1.2747786198287e-16	4.33851792255939e-15
ENSG00000163655.17	GMPS	1481.91355085395	-0.618702278718005	0.0757058733794151	1.32221956865468e-16	4.48785613363294e-15
ENSG00000092853.15	CLSPN	935.774195648251	-2.66691878323972	0.367246615680113	1.32307600356636e-16	4.48785613363294e-15
ENSG00000084463.9	WBP11	1364.46695391228	-0.675471292162169	0.0832991643460819	1.36209617363447e-16	4.61251167598419e-15
ENSG00000124762.16	CDKN1A	15429.7800690442	1.01191792902814	0.125562028614944	1.43779377892709e-16	4.86074775378381e-15
ENSG00000198901.15	PRC1	2822.63719050054	-2.30910114321331	0.307137160866224	1.48889844358456e-16	5.0251559097593e-15
ENSG00000144381.19	HSPD1	5597.78295029597	-1.1963086290133	0.149282741621435	1.55996694941233e-16	5.25628664646098e-15
ENSG00000051180.18	RAD51	295.845435179769	-1.78095427802313	0.228909581453889	1.68975002953021e-16	5.68416243377397e-15
ENSG00000160058.20	BSDC1	1525.67186986638	0.711244143658249	0.0878150813776069	1.71767120814234e-16	5.7685361333944e-15
ENSG00000156876.10	SASS6	170.108773888639	-1.17588558956035	0.147088135311032	1.77344410728576e-16	5.94601276762906e-15
ENSG00000176170.15	SPHK1	3610.38926897174	-1.34727624410456	0.169460820332119	1.79925222670839e-16	6.02260407615504e-15
ENSG00000135486.20	HNRNPA1	13609.3875268359	-1.03090349794373	0.129532245039746	1.81070735298787e-16	6.0509789470407e-15
ENSG00000176046.10	NUPR1	1766.44770556029	1.61585174221929	0.205163532489283	1.82882445965935e-16	6.10148692468943e-15
ENSG00000181472.6	ZBTB2	790.083857897658	-1.27420656583379	0.161213712188088	1.89850909099457e-16	6.32359142800453e-15
ENSG00000159714.13	ZDHHC1	176.005480192372	1.11129460934703	0.138841446962738	1.93354993659737e-16	6.42976556657697e-15
ENSG00000233901.9	LINC01503	83.4881437648339	2.14699422856546	0.275014578274834	1.95371682826333e-16	6.4862121759239e-15
ENSG00000029363.18	BCLAF1	4004.15056128845	-0.538067163605783	0.0661738110088643	1.98127659791433e-16	6.56697845292386e-15
ENSG00000108829.11	LRRC59	5920.54363488088	-0.912675109496992	0.114149647957887	2.04968240167021e-16	6.78264609725329e-15
ENSG00000187535.15	IFT140	377.766961810677	0.951998515777402	0.119143138290861	2.11629468335085e-16	6.99168705306057e-15
ENSG00000124343.14	XG	829.622237851725	1.62532742000099	0.208627752800424	2.14712617113121e-16	7.08203077029932e-15
ENSG00000135736.7	CCDC102A	191.017344859956	0.9735029182502	0.121794257150604	2.15488905800173e-16	7.09611602600959e-15
ENSG00000107949.18	BCCIP	951.269646091358	-1.07138349955902	0.134054979780449	2.23318825762638e-16	7.34205809360077e-15
ENSG00000131747.16	TOP2A	4788.18284861803	-2.3801223725929	0.320252801490514	2.31294228830132e-16	7.59198084227887e-15
ENSG00000109674.5	NEIL3	169.427204316635	-2.7002791633143	0.369538359467247	2.48201894769301e-16	8.13381628697205e-15
ENSG00000148773.15	MKI67	4087.5240754796	-2.82525992305942	0.401567533267617	2.6022267180227e-16	8.51401649867716e-15
ENSG00000120438.13	TCP1	4351.19945387962	-0.764138072491591	0.0949490074352141	2.61688705502236e-16	8.54821723214539e-15
ENSG00000105011.10	ASF1B	564.755912874605	-2.53573164811165	0.341413165619925	2.66761208645164e-16	8.69992654454645e-15
ENSG00000103260.10	METRN	571.603830195454	0.965657748046263	0.121158985121362	2.71472463001102e-16	8.832581893964e-15
ENSG00000181163.15	NPM1	12799.1541454586	-1.00190900721168	0.125175641071982	2.71698183075475e-16	8.832581893964e-15
ENSG00000130517.15	PGPEP1	744.534617702325	1.77657105217856	0.226251972024849	2.74722226183233e-16	8.91662330925069e-15
ENSG00000155189.13	AGPAT5	836.393844422247	-1.25618732436741	0.158878476576638	2.79245871557765e-16	9.04899141676343e-15
ENSG00000145362.22	ANK2	416.624082109727	2.0073096229078	0.255269211542364	2.82149745800166e-16	9.11522948942179e-15
ENSG00000143368.11	SF3B4	1429.67441366585	-0.704997326553931	0.0866877559862479	2.82187191103766e-16	9.11522948942179e-15
ENSG00000213024.14	NUP62	1544.54774644607	-0.688769329960952	0.0856144114091525	2.90081876973642e-16	9.34086287239184e-15
ENSG00000257167.4	TMPO-AS1	89.3651545274881	-2.42370613243867	0.319988060034201	2.90091764567342e-16	9.34086287239184e-15
ENSG00000101182.16	PSMA7	2983.08283382587	-0.578718540181028	0.0715039253402463	2.97246505041413e-16	9.55609887568264e-15
ENSG00000041802.12	LSG1	860.295899358768	-0.525293246455599	0.0650237022424566	3.10868736414533e-16	9.97824800390281e-15
ENSG00000186635.17	ARAP1	1954.51445402425	0.729062974104408	0.0909356937499606	3.21422858185003e-16	1.03007407454304e-14
ENSG00000164024.13	METAP1	1563.05756387871	-0.810344893624942	0.101007409322661	3.26892391620037e-16	1.04595269495054e-14
ENSG00000259781.1	HMGB1P6	889.14580513843	-1.01250538265879	0.12782108714125	3.27530928450321e-16	1.04634801953673e-14
ENSG00000095485.19	CWF19L1	378.23096014604	-0.869116517206893	0.108599054023763	3.30753110699692e-16	1.05498299893192e-14
ENSG00000051825.16	MPHOSPH9	383.621238169489	-1.0016075317846	0.126024128001872	3.344092774554e-16	1.06497299362677e-14
ENSG00000198728.11	LDB1	1681.54096109869	1.00591692846577	0.126522004264916	3.35342846449503e-16	1.06627479720829e-14
ENSG00000130813.19	SHFL	399.266621450842	1.3085763809519	0.166149629885352	3.46731817771725e-16	1.10076516773217e-14
ENSG00000132507.19	EIF5A	12268.2579043647	-0.973706019727221	0.122586647766722	3.61740436298845e-16	1.14662124566614e-14
ENSG00000030582.20	GRN	6614.74956287958	1.28872169213957	0.164501522046849	3.78131869290428e-16	1.19671079754562e-14
ENSG00000131446.18	MGAT1	4748.91275376805	0.593175235767604	0.073747995533101	4.13893344575979e-16	1.30785147357616e-14
ENSG00000239306.6	RBM14	981.952899677478	-0.950933830963808	0.119545046083999	4.15934757299631e-16	1.31226124205185e-14
ENSG00000160193.13	WDR4	440.507357944331	-1.3706666577242	0.174431254263291	4.22713382086998e-16	1.33157992205327e-14
ENSG00000183431.13	SF3A3	1642.54715587277	-0.760386736456309	0.0950387491676894	4.30165949995496e-16	1.35295847863909e-14
ENSG00000144455.15	SUMF1	1049.47907389695	1.25559837193651	0.160032776244724	4.46920530193053e-16	1.40348243160161e-14
ENSG00000028528.16	SNX1	2091.6311361833	0.567939245315649	0.0708251735575631	4.6485874634193e-16	1.45756172965669e-14
ENSG00000109103.13	UNC119	362.061366513513	0.801066372648153	0.100823223159378	4.74382037049064e-16	1.48513008147348e-14
ENSG00000167555.15	ZNF528	354.201144888013	0.935433404896959	0.118636633832245	4.83485180275662e-16	1.51130029120629e-14
ENSG00000162735.20	PEX19	1158.40524336775	0.686229000796118	0.0860845722587299	4.92352025218817e-16	1.53657106481591e-14
ENSG00000120800.6	UTP20	1174.54814756579	-1.21299288565002	0.154589425360636	4.93082160773686e-16	1.53657106481591e-14
ENSG00000123505.21	AMD1	2647.36343964488	-0.945430895249294	0.119324068096767	4.99738007508034e-16	1.55492754005333e-14
ENSG00000132475.11	H3-3B	6635.84949808849	-1.11361542430307	0.140402720870625	5.00807054576523e-16	1.55587121328529e-14
ENSG00000146410.13	MTFR2	120.458120061489	-2.0075601823165	0.263241541129873	5.21313608681557e-16	1.6171068551438e-14
ENSG00000226137.6	BAIAP2-DT	343.377162595061	1.5004168522958	0.192343521527929	5.27839311621844e-16	1.63485352645314e-14
ENSG00000094916.17	CBX5	3854.87241128825	-0.825178308610598	0.104358748117825	5.43113057841952e-16	1.67959986441899e-14
ENSG00000104147.10	OIP5	101.326928563299	-2.60964395022507	0.354714165990721	5.46768199919544e-16	1.68677824592731e-14
ENSG00000012963.16	UBR7	992.894425921637	-1.02999180433595	0.130391214869137	5.47094627456491e-16	1.68677824592731e-14
ENSG00000115128.8	SF3B6	911.253605091026	-0.479282087882729	0.0594090417241523	5.47983587791609e-16	1.68695917223484e-14
ENSG00000108179.15	PPIF	1763.494132891	-1.63615988454893	0.21064766622311	5.52728363253755e-16	1.69794877882782e-14
ENSG00000066044.16	ELAVL1	1715.04798903591	-0.573544828308572	0.0712797556801103	5.53224771918504e-16	1.69794877882782e-14
ENSG00000171202.8	TMEM126A	336.01148454044	-0.710204685921114	0.0891354108643978	5.56716900084791e-16	1.70608958912863e-14
ENSG00000094880.12	CDC23	700.864830174474	-0.44087030476539	0.0547206885122782	5.59771814457041e-16	1.7128680310449e-14
ENSG00000125870.12	SNRPB2	979.804568224206	-0.650713887132494	0.0813726565255623	5.77852734335872e-16	1.76553561747913e-14
ENSG00000141994.17	DUS3L	311.330411232457	-1.24948131692411	0.161096047644308	5.96046845779576e-16	1.81839036224466e-14
ENSG00000162385.12	MAGOH	381.321717998472	-0.849831163763323	0.107306116751461	5.97021707975312e-16	1.81863374252509e-14
ENSG00000100714.19	MTHFD1	1964.05750336959	-1.2587944456981	0.162812106037922	6.05540555002792e-16	1.84182230487226e-14
ENSG00000040199.19	PHLPP2	739.076416626294	-0.918657578219385	0.115928415065971	6.11311071291397e-16	1.85659467062759e-14
ENSG00000138018.19	SELENOI	1089.73324997409	-0.913682082833715	0.115467695676971	6.12792408899233e-16	1.85659878838912e-14
ENSG00000100522.11	GNPNAT1	1759.15119670001	-1.06041453386808	0.135194464872575	6.13139968013141e-16	1.85659878838912e-14
ENSG00000160703.18	NLRX1	400.589478483222	0.910082772851701	0.115734031752438	6.15905118556408e-16	1.86219645815909e-14
ENSG00000164430.18	CGAS	204.840898739969	-1.18880701730961	0.151972444036798	6.2174310330867e-16	1.87705443878537e-14
ENSG00000068697.8	LAPTM4A	6695.55898309906	0.889384659317853	0.112591999762144	6.42099800123547e-16	1.93563556957125e-14
ENSG00000175063.18	UBE2C	661.167264198885	-2.9097238363058	0.395643850927883	6.56775706414368e-16	1.97694352635958e-14
ENSG00000249115.10	HAUS5	258.425228727475	-1.03933559660932	0.132132787571949	6.7600841650581e-16	2.03182529682915e-14
ENSG00000148840.12	PPRC1	1225.57412259634	-1.00824861367002	0.128288748308065	6.79583808435689e-16	2.0395544785519e-14
ENSG00000070814.23	TCOF1	1389.54468327633	-1.00475796816817	0.1276725327026	6.90472862475116e-16	2.06917811501024e-14
ENSG00000174282.13	ZBTB4	3524.24556654763	0.740926900430007	0.0937888553641575	7.24896561733454e-16	2.16913819459504e-14
ENSG00000168899.6	VAMP5	667.533073773792	1.36875990191779	0.176174998780627	7.28511290283335e-16	2.1767488817613e-14
ENSG00000160124.10	MIX23	222.1724103122	-1.19576077736844	0.152971390623842	7.36796570951179e-16	2.19573852157686e-14
ENSG00000092201.11	SUPT16H	3792.76889926095	-0.605064243990206	0.0761059983839613	7.37105404225007e-16	2.19573852157686e-14
ENSG00000161692.18	DBF4B	214.759057093148	-1.50161787755821	0.195575646909716	7.38108775586669e-16	2.19573852157686e-14
ENSG00000062485.20	CS	2847.28943444134	-0.819031743360152	0.103905624268423	7.39288525794657e-16	2.19603278758711e-14
ENSG00000137814.13	HAUS2	1024.35725856014	-0.832817431061873	0.105499803874685	7.40513441164633e-16	2.1964601602311e-14
ENSG00000177042.17	TMEM80	286.42692979865	1.02298890951818	0.130745631855972	7.42001225916082e-16	2.19766485541734e-14
ENSG00000157212.21	PAXIP1	323.540143091062	-0.755747426766919	0.095309308671001	7.48327830749144e-16	2.21317683626799e-14
ENSG00000131370.17	SH3BP5	1239.9192584894	1.05518991682581	0.134735504518504	7.57193919565393e-16	2.23614332234443e-14
ENSG00000168028.16	RPSA	13722.9107592918	-0.523639088998099	0.0656185708504813	7.58420550042104e-16	2.23651505598773e-14
ENSG00000161671.17	EMC10	1592.17376658036	0.753809596241634	0.0954993340601001	7.6395630106205e-16	2.24957451086648e-14
ENSG00000116750.15	UCHL5	658.139226887868	-0.873691455404626	0.110853741499425	7.65783891552626e-16	2.25169277982146e-14
ENSG00000090273.15	NUDC	1738.34595410566	-0.745764752431671	0.0942688252725766	7.91386769375042e-16	2.32361219366504e-14
ENSG00000153187.22	HNRNPU	9110.39834347903	-0.57629942469108	0.0723579660875306	8.13654488022117e-16	2.38554572693122e-14
ENSG00000123485.12	HJURP	764.694686931803	-2.5979315940958	0.372682565773873	8.20110101915663e-16	2.40100822056519e-14
ENSG00000170802.18	FOXN2	676.898745523404	-0.905554601916862	0.115127772162415	8.28720430855991e-16	2.42251489469492e-14
ENSG00000005486.18	RHBDD2	761.043420737807	0.81699141608225	0.103698123051322	8.29840715969909e-16	2.42251489469492e-14
ENSG00000116649.11	SRM	2213.26101049316	-1.11437391032539	0.143293311588433	8.47809208678912e-16	2.47141857990504e-14
ENSG00000117984.16	CTSD	7200.458751832	1.37232781879969	0.178059152994902	8.52405685476811e-16	2.48125769591946e-14
ENSG00000162129.16	CLPB	461.323702873151	-0.764170791493549	0.0968098835834035	9.18472863088439e-16	2.66974701462531e-14
ENSG00000173548.9	SNX33	1736.71217216119	0.965388538460954	0.123414175717201	9.55154966973363e-16	2.77240551699497e-14
ENSG00000166272.19	WBP1L	1447.16804620384	0.76570158580229	0.0971206357279202	9.87994565159693e-16	2.86363389085801e-14
ENSG00000171824.15	EXOSC10	1618.87359044341	-0.693211799659091	0.0878306191415569	1.02848837266991e-15	2.97522551235528e-14
ENSG00000111231.10	GPN3	374.933530388422	-0.571772442376778	0.0721024316436578	1.02942392715118e-15	2.97522551235528e-14
ENSG00000185627.20	PSMD13	1993.07235033866	-0.409657656822347	0.0512971375505661	1.03186947226367e-15	2.97805737747916e-14
ENSG00000198576.4	ARC	287.967868388387	-4.14973136926268	0.544446071063512	1.16695419037532e-15	3.36314542411997e-14
ENSG00000125124.15	BBS2	769.344500459338	1.13971390580624	0.147817045632282	1.1708388893519e-15	3.36956155153709e-14
ENSG00000144580.16	CNOT9	1215.29455287612	-0.7582678221144	0.0964750738006441	1.20516890692617e-15	3.46345429291739e-14
ENSG00000178188.17	SH2B1	833.854205312784	0.580878426135103	0.0735350398661101	1.23245147809981e-15	3.53685722203841e-14
ENSG00000034713.8	GABARAPL2	1110.59021095399	0.701225252548323	0.0893909035211275	1.25962608504804e-15	3.60974369478224e-14
ENSG00000166803.15	PCLAF	526.135181070652	-2.55897173405299	0.359080848967414	1.29479817948157e-15	3.70531118460657e-14
ENSG00000100567.14	PSMA3	908.904346736024	-0.561356703591458	0.0709786555075259	1.30531039596208e-15	3.7301401723147e-14
ENSG00000117133.12	RPF1	694.15284704132	-0.688914351428414	0.0876269547499829	1.31903635529794e-15	3.76407031839095e-14
ENSG00000196605.8	ZNF846	106.611202494147	1.07707738182116	0.13911237005487	1.32417508597049e-15	3.77343469800118e-14
ENSG00000154719.15	MRPL39	388.656771338233	-0.783240991047264	0.0999761987702077	1.32679328106418e-15	3.77560026395826e-14
ENSG00000168078.11	PBK	869.609295580879	-2.6705547754508	0.375515082109073	1.3422693174869e-15	3.81429762135648e-14
ENSG00000088367.24	EPB41L1	1033.0826728298	1.60408399585992	0.215390796704332	1.39287465013872e-15	3.9525736231171e-14
ENSG00000178234.15	GALNT11	1008.02902912324	0.985353727202122	0.127522553357091	1.39611173609501e-15	3.95623406610577e-14
ENSG00000096717.13	SIRT1	939.95984363363	-0.651943088191739	0.083165366143474	1.44134442131289e-15	4.07872367022774e-14
ENSG00000121064.14	SCPEP1	1175.53497060357	1.19425398149576	0.155606268289691	1.50355560717856e-15	4.24885157533434e-14
ENSG00000163531.18	NFASC	3846.58751627623	1.27295584196268	0.168649049705064	1.52312126713248e-15	4.29816359799969e-14
ENSG00000106028.12	SSBP1	1180.42970756659	-0.520301959389395	0.065530840363023	1.54767965600379e-15	4.36140849524065e-14
ENSG00000024526.18	DEPDC1	863.185440386914	-2.45471661686438	0.348721539197837	1.62562301928056e-15	4.57471031935492e-14
ENSG00000136518.18	ACTL6A	1130.12076914411	-0.738379675372206	0.0945108112175399	1.68943575845547e-15	4.74385819712698e-14
ENSG00000042445.15	RETSAT	1312.46563245701	0.817268929778979	0.105248316199665	1.69039931820058e-15	4.74385819712698e-14
ENSG00000103540.18	CCP110	600.416089230233	-0.850505505857338	0.10923706706135	1.71144695644487e-15	4.7963005877306e-14
ENSG00000119787.15	ATL2	566.485540417861	-0.779405066662078	0.099849064910675	1.72797301270673e-15	4.83594430746218e-14
ENSG00000168216.14	LMBRD1	788.330622884315	1.09928014936319	0.142436225653689	1.7408965569027e-15	4.86541076246891e-14
ENSG00000008405.13	CRY1	779.744804118573	-1.67070413054426	0.220107244670136	1.75195550842216e-15	4.88959231045625e-14
ENSG00000111206.14	FOXM1	2350.14927669072	-2.3265654684239	0.326015336942763	1.77500498292848e-15	4.94712637080121e-14
ENSG00000188725.9	SMIM15	1211.99228499166	-0.457830899274824	0.0576353545307963	1.85864042276856e-15	5.17313097394678e-14
ENSG00000116120.12	FARSB	1081.38155826499	-1.0937593301879	0.142463884506631	1.89078559491719e-15	5.25540105574932e-14
ENSG00000184661.15	CDCA2	581.435340217169	-1.90338655902275	0.253458878041678	1.90900295259795e-15	5.29878715722475e-14
ENSG00000004897.13	CDC27	2730.03986936978	-0.589616410523277	0.0752539832571458	1.99784959811569e-15	5.53783194195288e-14
ENSG00000198816.8	ZNF358	767.692450343321	0.526655839904984	0.0673370545081482	2.21214155471924e-15	6.12347303934408e-14
ENSG00000171298.16	GAA	1231.98624	1.21186423442016	0.159514776745935	2.35411070358524e-15	6.50759473135304e-14
ENSG00000128050.10	PAICS	2881.08421022889	-0.951250281386655	0.123455842161434	2.46722220464337e-15	6.81100825461197e-14
ENSG00000169223.17	LMAN2	2841.1670403335	0.53835663041223	0.0687968167709349	2.51241232835329e-15	6.92634921132729e-14
ENSG00000158402.22	CDC25C	131.6568105987	-2.63503379702508	0.375641835495013	2.61092990696166e-15	7.18819428857006e-14
ENSG00000136159.5	NUDT15	612.233644782257	-0.87092632527601	0.1126826021659	2.6187056675544e-15	7.19984597474565e-14
ENSG00000037474.16	NSUN2	1793.76208527868	-0.780325459427345	0.100602144402217	2.63696728155152e-15	7.24025692250862e-14
ENSG00000100321.16	SYNGR1	178.693915396499	1.97891099489377	0.261408520703904	2.65787541092737e-15	7.2878154654821e-14
ENSG00000170185.13	USP38	872.587283510306	-0.7138499789893	0.0922761578708641	2.73998548430638e-15	7.50283356740391e-14
ENSG00000167900.14	TK1	1454.80838475318	-2.24360496690439	0.31751655489602	2.7468626508735e-15	7.51154176856631e-14
ENSG00000169231.14	THBS3	653.821457525363	1.52117414246137	0.201796124514808	2.95040234377158e-15	8.0572950027891e-14
ENSG00000086200.18	IPO11	733.292358739899	-0.704165426806797	0.0904960729647142	2.96599140193889e-15	8.08899507444221e-14
ENSG00000119707.15	RBM25	2398.20116387956	-0.490316464306782	0.0627546366379032	3.07944932666585e-15	8.3871650695974e-14
ENSG00000099968.20	BCL2L13	1293.44815781941	0.514964423155854	0.0661735575641741	3.33593317593968e-15	9.07355960759604e-14
ENSG00000042088.15	TDP1	361.260423524271	-0.819759003608966	0.106575515743494	3.40222670652721e-15	9.2415029710187e-14
ENSG00000141542.12	RAB40B	201.880168796591	1.03280945871921	0.135063202874913	3.49165422577191e-15	9.47175307866939e-14
ENSG00000004864.15	SLC25A13	330.649530776402	-0.900315450652861	0.117092346971734	3.55225781812976e-15	9.6233032465014e-14
ENSG00000177225.17	GATD1	1305.66485262646	0.573522481873595	0.0738094340727052	3.55800781541678e-15	9.62604564495848e-14
ENSG00000163006.13	CCDC138	82.3079361498857	-2.00389951933931	0.266200152228557	3.67313376290433e-15	9.92429944078327e-14
ENSG00000167123.21	CERCAM	5970.68014553596	1.35902923984343	0.179105305776559	3.75447504873517e-15	1.01306008021515e-13
ENSG00000131153.10	GINS2	272.206380038308	-2.17998340969471	0.309355171771301	3.8671666397961e-15	1.04208344545593e-13
ENSG00000198554.13	WDHD1	631.832635052276	-1.11281750722852	0.147284740611877	4.18019938482023e-15	1.12494425299043e-13
ENSG00000164754.17	RAD21	4603.08600389405	-0.706727274490422	0.0914966787124155	4.26793931932811e-15	1.14703691918133e-13
ENSG00000012171.21	SEMA3B	196.946311963241	1.7776938044694	0.236581124713089	4.54114820081228e-15	1.21885137574774e-13
ENSG00000160445.12	ZER1	1142.22265988881	0.984182602036974	0.129210313600338	4.60088556183595e-15	1.23248989779446e-13
ENSG00000170540.17	ARL6IP1	3902.92514236349	-0.996917435971849	0.130255770635543	4.60409406647305e-15	1.23248989779446e-13
ENSG00000182568.19	SATB1	335.009388117436	1.46120367026889	0.193792358856037	4.656101621161e-15	1.24477200972038e-13
ENSG00000273841.7	TAF9	1202.73957504179	-0.67675783780758	0.0878069976077756	4.73124686707449e-15	1.26319939349828e-13
ENSG00000136982.7	DSCC1	196.533801684989	-1.83869899830288	0.246366557588024	4.83083611129674e-15	1.28809616941374e-13
ENSG00000104763.21	ASAH1	2429.42940883493	1.35818400241308	0.183510520903032	4.84406980326539e-15	1.28993198247374e-13
ENSG00000115649.17	CNPPD1	1205.37431155393	0.615351231676791	0.0795747684913496	4.90549772138661e-15	1.30457987831326e-13
ENSG00000167862.11	MRPL58	317.895559796003	-0.778220421244048	0.101422799528117	4.93216720818683e-15	1.30995782138484e-13
ENSG00000008952.18	SEC62	3910.44830124291	0.448189842489949	0.0577312402167871	4.98425148029317e-15	1.32206294486419e-13
ENSG00000132840.11	BHMT2	162.605330704958	2.10407474514651	0.285400594773738	5.0659863957976e-15	1.34199102463906e-13
ENSG00000108799.14	EZH1	687.920880634025	0.69292300483567	0.0900843916931812	5.20895611424772e-15	1.3780673219959e-13
ENSG00000151725.13	CENPU	501.745264830058	-2.24891017343641	0.321082330078474	5.23730598101393e-15	1.38376570770144e-13
ENSG00000167553.18	TUBA1C	10547.9897794509	-1.21102458533974	0.163712211799029	5.27376300015379e-15	1.39158852775487e-13
ENSG00000129173.14	E2F8	112.127114820738	-3.05724724771256	0.443032411089395	5.41807027815324e-15	1.42781260585626e-13
ENSG00000141034.11	GID4	470.365336187299	0.698744708958606	0.0913047532562621	5.75598693059759e-15	1.51489821834044e-13
ENSG00000007047.17	MARK4	724.500330520231	0.701231439424875	0.0916470963317808	5.82821803348729e-15	1.53192411389903e-13
ENSG00000176087.17	SLC35A4	1495.43414841031	-0.630829943887226	0.0820443602222292	5.91656486332059e-15	1.55313649732491e-13
ENSG00000075188.10	NUP37	424.409853391755	-0.865780499224336	0.113581668434593	6.09617961764003e-15	1.59822164478981e-13
ENSG00000111670.17	GNPTAB	2017.31686673729	1.30089109266261	0.174825721324389	6.14255669616933e-15	1.60830498650475e-13
ENSG00000088205.14	DDX18	1681.15980403185	-0.963539047557398	0.127311850342516	6.26306953378064e-15	1.63774834990161e-13
ENSG00000006007.13	GDE1	1295.51251363066	0.748254180128592	0.0987512054810515	6.72570153901496e-15	1.75556001863903e-13
ENSG00000115602.18	IL1RL1	61.2233565856346	-3.18159936514676	0.426600267956237	6.73088519795158e-15	1.75556001863903e-13
ENSG00000170860.5	LSM3	709.177434933273	-0.610034295129059	0.0794608128640493	6.75613106781849e-15	1.75988552610174e-13
ENSG00000059758.9	CDK17	1086.305680326	-0.684243300261605	0.0893540141661003	6.82564951988593e-15	1.77508041422883e-13
ENSG00000082153.19	BZW1	8646.20959019434	-0.630780236518837	0.0816600456917021	6.83193662726127e-15	1.77508041422883e-13
ENSG00000172244.10	C5orf34	110.873219102113	-1.30106648341744	0.173519098525148	7.239089642604e-15	1.87846517699142e-13
ENSG00000163714.19	U2SURP	1884.78130402185	-0.769869751949453	0.101391404634193	7.26746507946301e-15	1.88342290158839e-13
ENSG00000134758.15	RNF138	332.865198911859	-1.1346269117266	0.150696133743625	7.35527831061117e-15	1.90375216197449e-13
ENSG00000105559.14	PLEKHA4	595.825121021931	1.33261139967621	0.178687734796793	7.57818420652059e-15	1.95895097592984e-13
ENSG00000132670.22	PTPRA	1523.81278207689	0.59228761287639	0.0772635125628612	7.80889030269073e-15	2.01602329313939e-13
ENSG00000258405.11	ZNF578	96.1048110073515	1.22647170269847	0.163343718248435	7.86080115242859e-15	2.02684971846503e-13
ENSG00000115268.11	RPS15	4676.25146371136	-0.632929153812597	0.0827057656920945	8.18660560104427e-15	2.10818064134369e-13
ENSG00000090238.13	YPEL3	490.736589115516	1.62013828580121	0.217448560276764	8.22475807977371e-15	2.11532448942838e-13
ENSG00000135521.10	LTV1	617.972232332381	-0.912593677928558	0.120866438225639	8.40104667762598e-15	2.15793257137806e-13
ENSG00000171960.13	PPIH	281.207048806071	-0.868957522246428	0.114708339879283	8.57531803794063e-15	2.19991555422825e-13
ENSG00000145386.12	CCNA2	1817.64496493655	-2.21096509030779	0.317677105322531	9.02187205282671e-15	2.31155607023119e-13
ENSG00000132879.15	FBXO44	171.351948894264	1.3226578667925	0.177923262163812	9.18571540853919e-15	2.35057135605415e-13
ENSG00000253729.10	PRKDC	6786.65801129851	-0.70072331135868	0.0915145492361281	9.19985623837952e-15	2.35122866731314e-13
ENSG00000082126.19	MPP4	76.33825117657	-1.72031694498255	0.232384575255776	9.24997756670515e-15	2.36106839447632e-13
ENSG00000135972.10	MRPS9	367.697381789162	-0.718938330086778	0.0946618283947624	9.96019502351923e-15	2.53916239006103e-13
ENSG00000157456.9	CCNB2	628.909674177586	-2.15867449017674	0.30604639603501	1.04691710078113e-14	2.66557163579837e-13
ENSG00000245532.13	NEAT1	13553.365831453	1.35492731904035	0.182212907142479	1.11928094228894e-14	2.8462515876629e-13
ENSG00000114544.18	SLC41A3	778.822037433175	0.642402745188245	0.0845048905888134	1.12498196284249e-14	2.8571729401292e-13
ENSG00000169981.12	ZNF35	173.380692857731	-0.805600291703821	0.106591366229044	1.13268970135476e-14	2.87315722248764e-13
ENSG00000135931.20	ARMC9	1196.01798054204	1.97093383219641	0.268671896987153	1.15684607716162e-14	2.93077289224063e-13
ENSG00000116117.20	PARD3B	344.713966471692	1.75742354072054	0.238633857744403	1.16651308976137e-14	2.95158318278598e-13
ENSG00000130304.18	SLC27A1	609.215015701099	1.51126008430224	0.203797782007776	1.19324651317313e-14	3.01547047943428e-13
ENSG00000167992.15	VWCE	131.18917803382	1.87258509684934	0.254092462085029	1.20891682438741e-14	3.05127602955321e-13
ENSG00000106244.14	PDAP1	3030.96120672787	-0.448806153930909	0.0582249649481358	1.29609448513638e-14	3.26648210071916e-13
ENSG00000101825.8	MXRA5	10395.5370000767	2.12347072705007	0.292580884313066	1.2973969166652e-14	3.26648210071916e-13
ENSG00000186654.22	PRR5	223.276220859318	1.55126688411638	0.209916406245508	1.3019790628534e-14	3.27396170780389e-13
ENSG00000066279.20	ASPM	2148.3466755452	-2.54544713408147	0.374738033803636	1.31165468930312e-14	3.29421507753532e-13
ENSG00000137168.9	PPIL1	458.960743966696	-1.00902028007383	0.134697719704864	1.31929656460362e-14	3.30931698760695e-13
ENSG00000198542.16	ITGBL1	5839.07892146073	2.26951266396569	0.30810918640793	1.33340844985758e-14	3.34059098448907e-13
ENSG00000168237.19	GLYCTK	105.849229019475	-1.56133318372282	0.211149920651966	1.40455819569669e-14	3.51450904189228e-13
ENSG00000168591.17	TMUB2	759.093335554254	0.512446638018789	0.0674882569927432	1.41982127619733e-14	3.54833071214974e-13
ENSG00000188976.12	NOC2L	2098.20963615453	-0.889638115377854	0.118676522001124	1.5293680054208e-14	3.81740775603683e-13
ENSG00000134987.14	WDR36	844.895349535632	-0.784817975462553	0.104559554277589	1.59335276185651e-14	3.9722382104786e-13
ENSG00000136942.16	RPL35	5224.61831568288	-0.557467309363754	0.0734481355610016	1.62016312420079e-14	4.03412675949897e-13
ENSG00000110013.14	SIAE	559.665002962881	0.848503205392266	0.113526953513662	1.66768297655086e-14	4.14736630569894e-13
ENSG00000109536.14	FRG1	455.724412918694	-0.571525992021026	0.0753579318263979	1.72928537400588e-14	4.29530809646107e-13
ENSG00000120533.13	ENY2	867.267001031536	-0.441330074300779	0.0579151587647528	1.73248180335958e-14	4.2979933187619e-13
ENSG00000105701.17	FKBP8	5206.54494254994	0.940735052803187	0.126606326370752	1.83100325109826e-14	4.53686878729444e-13
ENSG00000110104.13	CCDC86	867.818079368054	-1.47380512557572	0.200273946277076	1.86870149381862e-14	4.62329785362803e-13
ENSG00000134057.16	CCNB1	1722.85141682	-2.10690495547245	0.308043480564602	1.87043549349456e-14	4.62329785362803e-13
ENSG00000183527.13	PSMG1	616.594730026538	-0.932553172771076	0.124992814874425	1.88256218300502e-14	4.6445210884066e-13
ENSG00000167034.10	NKX3-1	448.087466714595	-1.64885051277836	0.225249264084379	1.8835935509632e-14	4.6445210884066e-13
ENSG00000149090.14	PAMR1	4219.43491358992	1.8265893988848	0.249157517159845	1.90912241822512e-14	4.70176355072703e-13
ENSG00000102390.13	PBDC1	432.695848060097	-0.59177849251019	0.0783606492609724	1.91249812503055e-14	4.70437492788992e-13
ENSG00000138430.17	OLA1	1345.64595191217	-0.629575145765233	0.0837270152470307	1.97377155402018e-14	4.84922496185997e-13
ENSG00000109501.16	WFS1	838.978340173754	1.06303001599736	0.143915743637716	2.04434616384703e-14	5.01654895616473e-13
ENSG00000168936.13	TMEM129	692.441033792379	0.828758318191678	0.110957882687606	2.08159568362755e-14	5.10179265379307e-13
ENSG00000178952.12	TUFM	2205.65104222329	-0.465397938785404	0.0611916342760568	2.08490533025193e-14	5.10374777109142e-13
ENSG00000064601.22	CTSA	5017.1848235019	1.05904402317268	0.143243159677607	2.08794387970569e-14	5.10503534871965e-13
ENSG00000198420.11	TCAF1	2281.31137481173	0.920967592132713	0.124010090938646	2.1211749652941e-14	5.18005203664009e-13
ENSG00000183722.10	LHFPL6	1554.30915999192	0.898768068125434	0.12130330121364	2.19477633754828e-14	5.35335721804394e-13
ENSG00000101439.10	CST3	2344.93614502535	0.919011219924983	0.124008646307008	2.22133637861275e-14	5.41164418952683e-13
ENSG00000115761.18	NOL10	788.79534996639	-0.82747466535147	0.111196483021691	2.239859378133e-14	5.45023507124627e-13
ENSG00000155959.13	VBP1	1091.0249520634	-0.564472504519209	0.0749112916130896	2.25864845827825e-14	5.48938030804995e-13
ENSG00000174165.9	ZDHHC24	362.400245415622	0.843126151834926	0.113520603670497	2.30339976676359e-14	5.59145477432528e-13
ENSG00000072274.15	TFRC	7112.15804680438	-0.857303520113445	0.115393074819441	2.30729654447694e-14	5.59423045234875e-13
ENSG00000167397.16	VKORC1	3207.37097411577	0.9057538813304	0.122398030708715	2.35999470604785e-14	5.71518145857929e-13
ENSG00000179950.16	PUF60	2360.66256384146	-0.604938015784753	0.080465648057843	2.40976111404206e-14	5.82875313275079e-13
ENSG00000063978.18	RNF4	1688.21074751055	-0.462478842882032	0.0606614193791953	2.43407777084593e-14	5.88056981546345e-13
ENSG00000172667.12	ZMAT3	3085.82018922733	1.15387552980346	0.15646858613254	2.49158959620294e-14	6.01236548879468e-13
ENSG00000215717.8	TMEM167B	1214.80016307479	0.526689011927254	0.0698467779635397	2.52650391767981e-14	6.08938393824653e-13
ENSG00000188522.17	FAM83G	2217.74486345444	-1.30628288374376	0.177943255374656	2.55560214098617e-14	6.15221851902334e-13
ENSG00000172336.6	POP7	382.359833339904	-0.712347040841299	0.0952489312520101	2.57352324913972e-14	6.18802903858235e-13
ENSG00000278615.5	C11orf98	381.243943710154	-0.87016062973161	0.117073948891456	2.59771124196583e-14	6.23880579364797e-13
ENSG00000148019.15	CEP78	671.260129028135	-1.1000558539396	0.14928234547985	2.64357020245797e-14	6.34144738766718e-13
ENSG00000123219.14	CENPK	361.750467202131	-1.82684582842938	0.262509486700136	2.66348879541667e-14	6.38169402656555e-13
ENSG00000119979.19	DENND10	1242.69693854121	0.977624109582064	0.133028737156492	2.77956182868717e-14	6.6519596272398e-13
ENSG00000106344.9	RBM28	837.340752204202	-0.782997375267135	0.105282402057577	2.83924256656918e-14	6.78679181971206e-13
ENSG00000126432.15	PRDX5	2119.56111575906	0.796956598258143	0.107415150938612	2.93350621599271e-14	7.00387535799529e-13
ENSG00000197771.14	MCMBP	1962.83992133329	-0.847032350211559	0.114352973686727	2.95452629202868e-14	7.04578230063836e-13
ENSG00000111605.19	CPSF6	1460.31163741886	-0.508614586017967	0.0677247395090642	3.1744263918829e-14	7.56131247717194e-13
ENSG00000115241.12	PPM1G	2112.77583435758	-0.743207450385765	0.0998259238561007	3.22733664069435e-14	7.678340265296e-13
ENSG00000196550.12	FAM72A	84.0540687771972	-1.88254597357109	0.260770339647216	3.39672690691295e-14	8.07189442042777e-13
ENSG00000124789.13	NUP153	1857.76476618811	-0.919335638836909	0.125180409111468	3.45712859871507e-14	8.20583397998747e-13
ENSG00000105447.14	GRWD1	881.096855867002	-1.1024722280577	0.15073056671309	3.53912487672794e-14	8.39065802162873e-13
ENSG00000204271.13	SPIN3	169.190386131681	0.822029042183862	0.111147668414361	3.62369459317356e-14	8.58114530817022e-13
ENSG00000090863.13	GLG1	6299.92803027022	0.77932810242297	0.105493444033117	3.69542028289769e-14	8.74080899975731e-13
ENSG00000214063.13	TSPAN4	2672.65776467732	0.57005534706819	0.0764408828630946	3.74296799245588e-14	8.83491910396973e-13
ENSG00000135045.7	C9orf40	324.671799808318	-1.20136701569053	0.164539937047	3.74390459125797e-14	8.83491910396973e-13
ENSG00000138085.19	ATRAID	1348.30544276737	0.766632431291417	0.103678408235102	3.94444991201748e-14	9.29737045387136e-13
ENSG00000010244.20	ZNF207	3267.95269878792	-0.541794956768943	0.0726001682006211	4.06704709700145e-14	9.57523324645139e-13
ENSG00000181773.8	GPR3	54.9252717132018	-1.87370265792418	0.260285318791329	4.17654759198869e-14	9.82165439514192e-13
ENSG00000148229.14	POLE3	1166.94871786195	-1.06867707641864	0.146440366370186	4.23558696906514e-14	9.94897757658561e-13
ENSG00000186298.12	PPP1CC	2317.43692678701	-0.830987653281736	0.112754512775649	4.5975154296452e-14	1.07866418590683e-12
ENSG00000071553.19	ATP6AP1	2406.87666950749	0.730351809444053	0.0990499494359583	4.6172508072196e-14	1.08204500462616e-12
ENSG00000169604.22	ANTXR1	11987.1813793296	1.26829561379773	0.174750129109925	4.69350693963941e-14	1.09864831796767e-12
ENSG00000166295.10	ANAPC16	689.584255046733	0.479838158755037	0.064309186087394	4.74495632636224e-14	1.1094133790452e-12
ENSG00000213614.12	HEXA	2658.38677574684	1.05794954051213	0.145872372591623	4.76884866949299e-14	1.11371801456044e-12
ENSG00000079134.14	THOC1	417.52321847016	-0.764710595203905	0.103831303749412	4.98762375680893e-14	1.1634734729144e-12
ENSG00000204574.15	ABCF1	2542.56085168083	-0.44194027828181	0.0591915181146299	5.000657465165e-14	1.16517612817916e-12
ENSG00000131470.15	PSMC3IP	399.724809340451	-1.61532391623148	0.228780245393043	5.21302103790781e-14	1.21326645416049e-12
ENSG00000139329.6	LUM	7494.34405156689	2.20652325069991	0.31489029399187	5.2291251424145e-14	1.21562202109357e-12
ENSG00000100297.17	MCM5	1534.74998845208	-1.63288113277391	0.234559771608762	5.23747987101466e-14	1.21617275450601e-12
ENSG00000165704.16	HPRT1	590.370094126781	-1.12490771520153	0.155470142648178	5.28772262433601e-14	1.2264377657678e-12
ENSG00000176225.16	RTTN	505.756116169262	-1.17493602269712	0.161673151605751	5.34144601720159e-14	1.23748574888828e-12
ENSG00000198832.11	SELENOM	1456.02372743219	0.958316676129753	0.13145065055356	5.37793696057984e-14	1.24452076497792e-12
ENSG00000167977.10	KCTD5	1106.74220680452	-0.703567381204902	0.0953897135412167	5.40989783275772e-14	1.25049265262766e-12
ENSG00000142303.15	ADAMTS10	159.651199487262	1.64559838331374	0.231505350257923	5.42525445639386e-14	1.25199525530202e-12
ENSG00000105879.13	CBLL1	598.844800894913	-0.533739180692461	0.0718689707838964	5.42872241323497e-14	1.25199525530202e-12
ENSG00000012822.17	CALCOCO1	2422.47033775287	1.52592228260987	0.213335305873721	5.58188429604323e-14	1.28585856153068e-12
ENSG00000185104.22	FAF1	763.230503079073	-0.657366747594836	0.0890683689516732	5.62102573587054e-14	1.29340884373067e-12
ENSG00000133226.20	SRRM1	1679.53841466777	-0.500242975644475	0.0672494858163095	5.77507539648281e-14	1.32735273649025e-12
ENSG00000177192.15	PUS1	347.214645426536	-0.942284721195553	0.129252133907322	6.04991169270839e-14	1.38895034771129e-12
ENSG00000244462.9	RBM12	1463.22229599476	-0.527643570163622	0.0708271791814644	6.37618824736801e-14	1.46220533645624e-12
ENSG00000100410.9	PHF5A	538.973646633206	-0.920375291665013	0.126245682882879	6.41232186568694e-14	1.46883377302173e-12
ENSG00000205581.12	HMGN1	3145.1926878238	-0.568344610484918	0.0771063273134057	6.44048562113976e-14	1.47362372579186e-12
ENSG00000145833.17	DDX46	1604.400916403	-0.617354814324398	0.083441823534749	6.45576829351872e-14	1.47545894474368e-12
ENSG00000132603.16	NIP7	914.70787605292	-1.22383287479234	0.170747218423808	6.72801911194129e-14	1.53595384625194e-12
ENSG00000010292.14	NCAPD2	2252.87441225009	-1.01271449643485	0.140512978101106	6.77392716739605e-14	1.54469867774583e-12
ENSG00000145996.12	CDKAL1	210.166421409847	-0.693394837618288	0.0943385338674955	6.88094402591679e-14	1.5673432815984e-12
ENSG00000111716.15	LDHB	5161.103230902	-0.578184118103939	0.0783266243259395	6.91794515158213e-14	1.57400682631406e-12
ENSG00000258727.2	AP1G2-AS1	97.7383986755846	1.26957858857488	0.17707438197095	7.06410220331739e-14	1.60546340678974e-12
ENSG00000108064.12	TFAM	612.567884601338	-1.15328938349359	0.161492361172149	7.07873690853997e-14	1.60699191628732e-12
ENSG00000133773.13	CCDC59	469.546852666417	-0.930335069803651	0.128669153538263	7.1794266280558e-14	1.6275461472238e-12
ENSG00000139350.14	NEDD1	819.693417508207	-0.638742141048979	0.0868117576813819	7.18529822846614e-14	1.6275461472238e-12
ENSG00000204392.12	LSM2	289.988686918005	-1.10363618282517	0.152396300760489	7.21601401247266e-14	1.63268343769955e-12
ENSG00000163029.17	SMC6	923.223982065142	-0.827347755159049	0.113478976583178	7.340671232977e-14	1.65904069089685e-12
ENSG00000163468.16	CCT3	4561.1867398737	-0.717627302732841	0.0978484130506551	7.40791990794997e-14	1.67237907433031e-12
ENSG00000168306.14	ACOX2	210.232339016005	1.58126305325549	0.223417956326021	7.90057381975328e-14	1.7816188553801e-12
ENSG00000104324.17	CPQ	890.273201742636	1.21780163955901	0.169520043208939	7.92558639965459e-14	1.78527787658738e-12
ENSG00000132361.19	CLUH	1524.39337269472	-1.12414700360332	0.154455345972406	8.2824009054264e-14	1.86358606419107e-12
ENSG00000012048.27	BRCA1	648.919680676782	-1.71823587998596	0.251339070748749	8.43750586569819e-14	1.8963854444608e-12
ENSG00000119718.12	EIF2B2	655.649744045905	-0.776454994800279	0.106352526570828	8.54923970594362e-14	1.91937516403715e-12
ENSG00000139133.7	ALG10	96.8533881863346	-1.26871585558965	0.176482057083421	8.59440937821654e-14	1.92738642104419e-12
ENSG00000135446.18	CDK4	2490.33869090011	-0.494008729901689	0.0667818814148335	8.62060403370332e-14	1.93112935784767e-12
ENSG00000067334.14	DNTTIP2	1467.45004742389	-0.76413456367428	0.105050579889246	8.70175614183198e-14	1.94716168821302e-12
ENSG00000136710.11	VMA22	350.434201277547	0.770246053964535	0.105725760932321	9.22413275917364e-14	2.06178140154995e-12
ENSG00000011260.15	UTP18	725.261157013421	-0.796511748491055	0.109451499393908	9.34618571256305e-14	2.08676704733908e-12
ENSG00000160310.21	PRMT2	1836.80813120366	0.638964023931789	0.0873686029306907	9.61790094569397e-14	2.14507696393644e-12
ENSG00000111897.8	SERINC1	9587.82354029619	0.947530233437515	0.131101570700428	1.00017669680377e-13	2.22824453132225e-12
ENSG00000075336.13	TIMM21	528.902376721916	-0.776024521078968	0.106594251340956	1.01574354165096e-13	2.26044658042325e-12
ENSG00000101365.23	IDH3B	1041.47715989368	-0.483809329876939	0.0653215724521266	1.07745318958188e-13	2.39515250611868e-12
ENSG00000135404.13	CD63	16389.65627645	0.842835078478506	0.117137753747706	1.10695664298055e-13	2.45804864175725e-12
ENSG00000123989.16	CHPF	4054.16036396295	1.43059114545995	0.201296536933605	1.11219709752931e-13	2.46698915148477e-12
ENSG00000120253.15	NUP43	873.426112327108	-0.820055279616253	0.113176667074447	1.14864228073071e-13	2.54505058450236e-12
ENSG00000109133.15	TMEM33	1168.41446287901	-0.62511654377074	0.0855783578160586	1.15454804677087e-13	2.55534936974843e-12
ENSG00000162302.14	RPS6KA4	1452.71992275615	-0.90059568039183	0.125103049040392	1.15649700107261e-13	2.55687770052158e-12
ENSG00000080986.14	NDC80	606.456543880487	-2.69750167727445	0.427332491961911	1.17728545393979e-13	2.60000933186398e-12
ENSG00000110713.19	NUP98	2700.90081698496	-0.633401871101679	0.0865813291987879	1.18699034964125e-13	2.61859608295451e-12
ENSG00000064313.13	TAF2	1110.74044954583	-0.501767814608732	0.0682072885177785	1.19599550604745e-13	2.63560050887983e-12
ENSG00000113732.10	ATP6V0E1	4976.80399410042	0.717444194772677	0.0989088392298856	1.21527653813165e-13	2.67518837505514e-12
ENSG00000203760.10	CENPW	226.756538722513	-1.65830193917004	0.241127712228459	1.22675909601665e-13	2.69754234987731e-12
ENSG00000180957.19	PITPNB	1866.13978503073	-0.737263943096967	0.101425825534796	1.24104700245969e-13	2.72601005361902e-12
ENSG00000102974.17	CTCF	1100.99839301715	-0.655440031823522	0.0900155221213337	1.28679770086001e-13	2.82345093802091e-12
ENSG00000232859.11	LYRM9	64.7716629791915	1.90683726153347	0.271024665360192	1.30045611677516e-13	2.8503416807592e-12
ENSG00000117054.16	ACADM	679.246342936774	-0.412966610749572	0.056138424462983	1.31098137437607e-13	2.8703146082514e-12
ENSG00000103404.16	USP31	511.030988930325	-0.936667982072461	0.130024659218221	1.32854776511016e-13	2.90564407874148e-12
ENSG00000002586.21	CD99	8262.75492129385	0.834770224344309	0.116236780518434	1.33222873463968e-13	2.91056165918376e-12
ENSG00000205937.12	RNPS1	2144.70494286561	-0.656472797110277	0.0906307570835868	1.33957354854267e-13	2.92346459283458e-12
ENSG00000109606.14	DHX15	3550.75603308561	-0.520276374761621	0.071227208425535	1.36527397997366e-13	2.97635587179237e-12
ENSG00000030066.15	NUP160	1043.44385843767	-0.673588891680118	0.0926753528240351	1.3910291777123e-13	3.02925303673724e-12
ENSG00000232956.11	SNHG15	272.499171779718	-1.87447853504729	0.276354998726764	1.40649100513082e-13	3.05964499381671e-12
ENSG00000124120.12	TTPAL	991.161802245153	-0.499528080559098	0.0683542582812413	1.51028029373159e-13	3.28191176556561e-12
ENSG00000148835.13	TAF5	155.256247343006	-1.07311225052426	0.150385669823352	1.51725295002845e-13	3.29354117934594e-12
ENSG00000140464.21	PML	1170.53230660276	0.701223130129835	0.0969683015313237	1.52951856965201e-13	3.31662308411842e-12
ENSG00000072571.21	HMMR	743.359533141257	-2.32876875837998	0.368040976005216	1.53860445646998e-13	3.33276816061376e-12
ENSG00000104774.15	MAN2B1	1038.96893364739	0.904293598210774	0.126361989704373	1.54145366794964e-13	3.33538398566569e-12
ENSG00000183856.12	IQGAP3	1121.65834529472	-2.31076913791229	0.36125495667159	1.63542562882452e-13	3.5349550985592e-12
ENSG00000109323.12	MANBA	777.506355058777	1.45535403659012	0.208151728996169	1.64164921018406e-13	3.54463641365778e-12
ENSG00000037241.8	RPL26L1	647.580900760996	-0.810931218808177	0.112966674528032	1.65177280555177e-13	3.56270911498947e-12
ENSG00000101337.17	TM9SF4	1840.8746745458	0.566758947392	0.0778726734006796	1.68866911975402e-13	3.63842833246682e-12
ENSG00000136938.10	ANP32B	2722.81197799394	-0.553242188021463	0.0761646804077441	1.72700255924606e-13	3.71708029647897e-12
ENSG00000171793.18	CTPS1	1665.89019802471	-1.48605276064382	0.211369591775735	1.74290490856519e-13	3.74733777060608e-12
ENSG00000150593.19	PDCD4	1150.25903682862	1.27179145795728	0.180570598087149	1.7545188255163e-13	3.76832066562792e-12
ENSG00000168890.15	TMEM150A	213.553665478657	1.17715599067723	0.166025379982667	1.75893616580218e-13	3.77381890356585e-12
ENSG00000165804.17	ZNF219	346.032958518954	1.69962222102442	0.241680945777458	1.78194469004044e-13	3.81915107724069e-12
ENSG00000300496.1	ENSG00000300496	11.6576214446361	-5.28048722838377	0.822729306167942	1.82958415718331e-13	3.91712232936255e-12
ENSG00000162408.12	NOL9	637.800396567424	-0.701220629169465	0.0971550272250178	1.8954452446528e-13	4.05385857693217e-12
ENSG00000149100.14	EIF3M	1807.96105799297	-0.642946466993594	0.0889951627646876	1.90929064883405e-13	4.07917638307153e-12
ENSG00000139726.12	DENR	2103.65429108179	-0.583057800331332	0.0803380348773943	1.91909147520947e-13	4.09580888585147e-12
ENSG00000103121.10	CMC2	509.339123483074	-0.892780105163733	0.125002459683107	1.93305681464886e-13	4.12128524239618e-12
ENSG00000066557.7	LRRC40	620.72720004165	-0.753060175211637	0.10463855936636	1.94981247432384e-13	4.15265092802011e-12
ENSG00000160932.12	LY6E	2459.38246450747	1.28388795652982	0.184336198480563	1.96193640707033e-13	4.17409674542984e-12
ENSG00000180879.15	SSR4	1638.35734573499	0.627380524703638	0.0869795104823177	2.03010392119293e-13	4.31460789443494e-12
ENSG00000103489.13	XYLT1	3718.05547349146	-1.59487927340354	0.229972369933052	2.09865003514068e-13	4.45562919686398e-12
ENSG00000102743.17	SLC25A15	310.427238859025	-0.893524079175693	0.125152759548377	2.10094910312941e-13	4.45585426695024e-12
ENSG00000179750.16	APOBEC3B	218.9089176342	-2.38455868331741	0.367655106720597	2.11856556656377e-13	4.48853130150601e-12
ENSG00000155090.16	KLF10	2435.05877593267	-1.41992817330699	0.204987191056684	2.13012768207176e-13	4.5083264837848e-12
ENSG00000172366.21	MCRIP2	169.903933611662	0.813214512168144	0.113658074174269	2.18545082088805e-13	4.6206024743812e-12
ENSG00000065548.20	ZC3H15	1440.37509627657	-0.620455383650809	0.0858709113184051	2.21660465401585e-13	4.68159806240062e-12
ENSG00000173264.17	GPR137	432.298011071891	0.626041811169743	0.0870586979271575	2.23785006283314e-13	4.72156153443861e-12
ENSG00000141543.13	EIF4A3	1753.30040862719	-0.856531501419438	0.119961918309217	2.27503324129129e-13	4.79215042923491e-12
ENSG00000108826.17	MRPL27	593.938000526543	-0.5537759061235	0.0762689093111638	2.27602380362816e-13	4.79215042923491e-12
ENSG00000235106.12	BRD3OS	604.418909683423	0.931535847908248	0.131655379070821	2.33484464988901e-13	4.91090823979761e-12
ENSG00000087586.19	AURKA	996.300802932972	-2.03723582492221	0.31126364019394	2.36387712489506e-13	4.96683096417971e-12
ENSG00000120925.17	RNF170	485.88832804755	0.680316920117763	0.0947924574299474	2.3746635422848e-13	4.98434027398166e-12
ENSG00000181396.14	OGFOD3	528.450842193236	0.634432885383158	0.0881926358234446	2.42010047126615e-13	5.07446866616983e-12
ENSG00000055483.21	USP36	1664.57853060439	-0.988024387560232	0.139654007614425	2.49490010511774e-13	5.22591549853426e-12
ENSG00000154889.18	MPPE1	476.171773956127	0.814306830892338	0.114086523691049	2.49788753133167e-13	5.22678464074118e-12
ENSG00000106305.11	AIMP2	480.097870170447	-0.891363372410319	0.125025857667492	2.53081374407019e-13	5.29023391481667e-12
ENSG00000070423.19	RNF126	724.46523896614	-0.727479688443523	0.101483982958975	2.5597057645486e-13	5.34512864584772e-12
ENSG00000136156.16	ITM2B	4896.84333641178	1.38143268526108	0.197467948546173	2.5980117558355e-13	5.41954854774801e-12
ENSG00000185100.13	ADSS1	74.5034519333197	1.68741707822347	0.246939788699025	2.62511797651589e-13	5.47047662018972e-12
ENSG00000110330.11	BIRC2	3506.08407794745	-0.530299482170987	0.0736048803350374	2.66943195148198e-13	5.55712278588226e-12
ENSG00000122779.19	TRIM24	383.767820242702	-0.824210694489486	0.115766075839251	2.67860439924313e-13	5.57051015187532e-12
ENSG00000182544.10	MFSD5	761.682738196667	0.373577962349976	0.0515778971768135	2.75237277767734e-13	5.71806851706014e-12
ENSG00000115828.18	QPCT	576.131106630739	1.60257047566463	0.229679977289709	2.80499150971803e-13	5.82095022960708e-12
ENSG00000135835.13	KIAA1614	240.007004270786	0.875527499951919	0.123393356118879	2.80762438478932e-13	5.82095022960708e-12
ENSG00000126261.13	UBA2	2462.91004754201	-0.727481284522386	0.102045342515061	2.82232274766869e-13	5.84545908125713e-12
ENSG00000213341.12	CHUK	790.335962276677	-0.556537666292897	0.0772465815986322	2.87617988259642e-13	5.94712050010564e-12
ENSG00000167842.17	MIS12	408.239052367886	-1.06710228953832	0.151279322978222	2.87897520957692e-13	5.94712050010564e-12
ENSG00000182973.21	CNOT10	339.706030457718	-0.764453035367864	0.107239060012341	2.8801882922059e-13	5.94712050010564e-12
ENSG00000133265.12	HSPBP1	615.535622258909	-0.684567630841403	0.0955471666878787	2.91990775659819e-13	6.02301378665604e-12
ENSG00000125450.12	NUP85	655.290947540468	-0.805480016156023	0.113018609935997	2.92823149998262e-13	6.03405756761124e-12
ENSG00000049449.11	RCN1	8743.15112794267	0.75492227023464	0.10602858649518	3.02657308947874e-13	6.23038622411642e-12
ENSG00000166788.11	SAAL1	214.733194431502	-0.995256269856663	0.140869366142157	3.08627840359095e-13	6.34686281418633e-12
ENSG00000142687.20	KIAA0319L	825.112144722729	0.873861036319398	0.123637259362564	3.11716456741526e-13	6.39894878420666e-12
ENSG00000110811.21	P3H3	2174.38629632396	0.835341478006015	0.11833278908688	3.11790495932896e-13	6.39894878420666e-12
ENSG00000137404.16	NRM	312.011137782698	-1.07835261578728	0.153486146103983	3.2010610319561e-13	6.5629826485655e-12
ENSG00000133302.14	SLF1	224.516669093843	-1.10452469162777	0.157360377668556	3.21261506962602e-13	6.58003155087312e-12
ENSG00000129226.15	CD68	2312.20544748581	1.27141368660596	0.182617806902436	3.24484724885045e-13	6.63935613314637e-12
ENSG00000018510.19	AGPS	1486.69203453823	-0.599306498881656	0.0832821038281633	3.28191871220449e-13	6.70845315840753e-12
ENSG00000196865.5	NHLRC2	850.363551198503	-0.641062011394037	0.0896173513445688	3.31943295979464e-13	6.77831546503593e-12
ENSG00000060749.17	QSER1	1370.00769699669	-0.547255670600237	0.0761822447605792	3.35436228140968e-13	6.84276434073112e-12
ENSG00000090776.7	EFNB1	417.971041015184	1.15887583771797	0.165840195241481	3.41063014148474e-13	6.95057003156339e-12
ENSG00000071575.12	TRIB2	952.240359946795	1.78565246296113	0.257904413046397	3.4780622526603e-13	7.08088866227975e-12
ENSG00000175356.15	SCUBE2	165.89205432649	1.43977987649958	0.208867836752174	3.544172547306e-13	7.20825803965599e-12
ENSG00000095066.13	HOOK2	236.872278612932	0.662120234381098	0.092881534145103	3.57443746466643e-13	7.26254204070926e-12
ENSG00000154473.19	BUB3	3054.52780943135	-0.962240271470797	0.137057432045973	3.67708163594404e-13	7.46363083707402e-12
ENSG00000182158.17	CREB3L2	5033.96939520978	-0.671324581563001	0.0944679515560949	3.75523660874476e-13	7.61466042080599e-12
ENSG00000112655.17	PTK7	5362.55400204035	1.07035456461562	0.152852711663431	3.81836670793449e-13	7.73495261932333e-12
ENSG00000172890.14	NADSYN1	651.097254000684	0.79804159520909	0.113106509235422	3.83427712355515e-13	7.75944647374437e-12
ENSG00000279253.1	ENSG00000279253	39.7123584061524	1.68322704203545	0.243239612367667	3.84446514804061e-13	7.77232267441683e-12
ENSG00000150753.13	CCT5	5531.56225924289	-1.01483187769799	0.14476932087457	3.89945082759525e-13	7.87565028976942e-12
ENSG00000153310.23	CYRIB	402.81607535341	-0.876284432189184	0.12328154343909	3.95550779744864e-13	7.98093420343213e-12
ENSG00000116127.20	ALMS1	552.54056043515	-0.679183912029437	0.0953809952039364	4.00844309103427e-13	8.07971693686847e-12
ENSG00000169067.4	ACTBL2	22.2385531432434	-5.51305997360704	0.837976401217543	4.03706800025968e-13	8.12935060746048e-12
ENSG00000164985.16	PSIP1	1379.49320323797	-0.754833897555683	0.106598099674612	4.05908791073376e-13	8.16559882874145e-12
ENSG00000106089.13	STX1A	331.889006767314	-1.07316582236241	0.153187438191748	4.1780307451061e-13	8.39656070020432e-12
ENSG00000100162.17	CENPM	221.001736499829	-2.54642621223156	0.396543394929951	4.21023891533131e-13	8.45292828870569e-12
ENSG00000129084.20	PSMA1	1992.19206849192	-0.44051476113542	0.0608336814606854	4.22040639136362e-13	8.4649770049088e-12
ENSG00000087495.18	PHACTR3	44.7425493301895	3.62031551880406	0.529589918473013	4.2404351094975e-13	8.49676139593395e-12
ENSG00000113460.14	BRIX1	651.253561693873	-1.0427782768155	0.150750170139185	4.2528748750044e-13	8.51329179412211e-12
ENSG00000147162.16	OGT	2320.7239172822	0.50530293251396	0.0707788818129394	4.37914744320724e-13	8.7574328495162e-12
ENSG00000068489.13	PRR11	2034.33456111569	-2.00318996680885	0.306020082627314	4.41801872458577e-13	8.82648027985582e-12
ENSG00000162733.20	DDR2	8657.45834414455	1.0039497198588	0.143010953307202	4.5230233967768e-13	9.02738598975551e-12
ENSG00000281649.4	EBLN3P	1037.35211009396	0.382977040070593	0.053313341155809	4.54653261321531e-13	9.06448983272167e-12
ENSG00000151849.17	CPAP	346.414587362399	-1.18391635244762	0.170043619817079	4.55053628771341e-13	9.06448983272167e-12
ENSG00000267325.3	LINC01415	39.8169282553645	-1.9553252858505	0.28589245890987	4.67622952075599e-13	9.30574254678944e-12
ENSG00000175581.15	MRPL48	265.649337651781	-0.704388685021324	0.0993231267796455	4.7510333965523e-13	9.44535191302834e-12
ENSG00000148218.17	ALAD	1063.80112964068	0.841050534577992	0.120053412724063	4.90294372289065e-13	9.73783094444695e-12
ENSG00000143819.14	EPHX1	578.79985585347	1.09099504588061	0.156582631685703	5.13794741746997e-13	1.0194610901187e-11
ENSG00000131873.8	CHSY1	1654.011333257	-0.542647905917084	0.0761995216454805	5.16929605837496e-13	1.02426179520089e-11
ENSG00000065135.13	GNAI3	3319.29503199948	-0.409235746415859	0.0570825742748414	5.17222463764207e-13	1.02426179520089e-11
ENSG00000196363.11	WDR5	957.502841881545	-0.693721593119619	0.0980581574229318	5.19252739571773e-13	1.02728112586361e-11
ENSG00000182378.16	PLCXD1	612.677964274002	-1.52916415082637	0.224520181409143	5.35275980297226e-13	1.05795110580535e-11
ENSG00000152133.18	GPATCH11	539.412227065557	-0.758237769197639	0.107313364879107	5.41189955583417e-13	1.068600341841e-11
ENSG00000145348.18	TBCK	556.750706468712	1.06793774977539	0.154011151133018	5.42731034085075e-13	1.07060283014957e-11
ENSG00000006625.19	GGCT	370.917284679405	-1.19698656429663	0.17276052020232	5.5056000054327e-13	1.08499302531893e-11
ENSG00000172531.17	PPP1CA	1923.16601124496	-0.629334738034524	0.0891831224394041	5.85547184646202e-13	1.15282438930635e-11
ENSG00000100216.7	TOMM22	807.113302776966	-0.751437664220619	0.106562467704674	5.86674884157748e-13	1.15392645656507e-11
ENSG00000247077.9	PGAM5	575.095420483659	-1.06821516455919	0.153339661013072	5.97632472238401e-13	1.17434202813731e-11
ENSG00000101596.18	SMCHD1	1486.41084546865	-0.59705906507358	0.0842201551046393	6.1348623359305e-13	1.20432978687378e-11
ENSG00000153044.11	CENPH	265.309956843218	-1.64054362332917	0.24753846509503	6.24283140154097e-13	1.22434216618252e-11
ENSG00000074800.17	ENO1	41259.9451328236	-0.631050448873634	0.0893331091486115	6.38699274676528e-13	1.25140712274616e-11
ENSG00000141753.8	IGFBP4	22759.984911137	1.97220160158095	0.289045489473642	6.47511894853227e-13	1.26745151056145e-11
ENSG00000156171.16	DRAM2	574.494748353647	0.571089222777194	0.0806504955408342	6.69195490418916e-13	1.30863464623018e-11
ENSG00000102401.21	ARMCX3	2490.98870676581	1.07587215520983	0.15678997723558	6.94450136594884e-13	1.35671518032066e-11
ENSG00000082898.20	XPO1	5378.68231314208	-0.543964153808371	0.0773414423939594	7.13349750331305e-13	1.39229973364375e-11
ENSG00000225190.13	PLEKHM1	1273.77942195807	0.76217221175587	0.109273342683972	7.1753014731566e-13	1.39911492640687e-11
ENSG00000163428.5	LRRC58	2271.47723587475	-0.601074963393123	0.085306285645711	7.30218554142972e-13	1.42147240586482e-11
ENSG00000196504.22	PRPF40A	2725.18238837717	-0.523027103435818	0.0739222119738647	7.30395310425668e-13	1.42147240586482e-11
ENSG00000197498.14	RPF2	840.436445701368	-0.99305218199584	0.143169292520269	7.36706183810694e-13	1.43237283492354e-11
ENSG00000110628.17	SLC67A1	119.168492744677	1.39707920694267	0.20465999482426	7.37406233551542e-13	1.43237283492354e-11
ENSG00000168679.19	SLC16A4	214.793281261301	1.71103797111807	0.256013705843172	7.46336368695054e-13	1.44833451185732e-11
ENSG00000119681.13	LTBP2	23106.4123983558	0.812944249459357	0.114784153159489	7.53022525864983e-13	1.45991523669129e-11
ENSG00000122965.12	RBM19	737.279299568069	-0.63901396004322	0.0904285037997228	7.5413802435216e-13	1.46068411618562e-11
ENSG00000101146.14	RAE1	638.032839369259	-0.811845467694296	0.116500012949221	7.58518593270305e-13	1.46776959791105e-11
ENSG00000149636.17	DSN1	550.094816226589	-1.05475099828142	0.152601203865351	7.9572463040806e-13	1.53830000386593e-11
ENSG00000132423.13	COQ3	129.641581732949	-1.30165830100363	0.191904916750549	8.13671838316532e-13	1.57150041928853e-11
ENSG00000240771.9	ARHGEF25	807.540606586853	1.12933232203751	0.164572530993916	8.37428981433183e-13	1.61584824736557e-11
ENSG00000172403.11	SYNPO2	2703.06149800768	2.26116973338153	0.337974032379613	8.54388747197484e-13	1.64700859255773e-11
ENSG00000178409.15	BEND3	100.201319937576	-1.34971400439719	0.196690676096488	8.76165376477795e-13	1.68738655159013e-11
ENSG00000168813.18	ZNF507	625.684124309646	-0.76397110719059	0.109830485699257	8.82913549103514e-13	1.69877248964822e-11
ENSG00000198604.12	BAZ1A	1419.70833935719	-1.11895431208162	0.162437475178759	9.02262110682322e-13	1.73435776393977e-11
ENSG00000176658.18	MYO1D	2807.44165324793	1.71648056258903	0.254609545374161	9.05960777371453e-13	1.73982146263074e-11
ENSG00000004142.13	POLDIP2	2260.3010057005	-0.502049116001133	0.070678464464006	9.11799406716674e-13	1.74938058032761e-11
ENSG00000100462.17	PRMT5	1357.44390216426	-0.711374008519883	0.101490872387373	9.14615613250133e-13	1.75312830471851e-11
ENSG00000108468.16	CBX1	2590.56288654209	-0.559463334554939	0.0798282741303605	9.16039051237012e-13	1.75420183251966e-11
ENSG00000171488.16	LRRC8C	678.964407752003	-2.03574269503783	0.304014220016745	9.26160469444621e-13	1.77191416367004e-11
ENSG00000115368.11	WDR75	794.009126959663	-0.948486656350974	0.13814516322113	9.43419220142848e-13	1.80323534476598e-11
ENSG00000213625.9	LEPROT	3264.60248663942	0.760193873535251	0.109278020611965	9.63127387672819e-13	1.83917502469327e-11
ENSG00000164050.14	PLXNB1	467.046606482324	1.76090321130224	0.259473177085431	9.6886228368965e-13	1.84838909671421e-11
ENSG00000172638.14	EFEMP2	5927.72703705037	1.11308097721179	0.162281048090422	1.01092789656299e-12	1.92683236419952e-11
ENSG00000132664.14	POLR3F	350.203552926234	-0.646898208489603	0.0924177956438052	1.04839344424838e-12	1.99636907218731e-11
ENSG00000177169.11	ULK1	1017.28230227729	0.9218582947418	0.133830876462157	1.04977787471412e-12	1.99713360097767e-11
ENSG00000173230.18	GOLGB1	3512.40903552838	0.732242114500838	0.105654784119416	1.05859742467762e-12	2.01202829509821e-11
ENSG00000237441.11	RGL2	754.064924279267	0.714199839335106	0.102657292165187	1.0806798798378e-12	2.0520797942565e-11
ENSG00000077585.15	GPR137B	340.939607108741	1.00403750648459	0.146321850875487	1.08988673880823e-12	2.06732840929105e-11
ENSG00000137054.17	POLR1E	553.580755433729	-1.48906814446119	0.222484355864884	1.09074517903337e-12	2.06732840929105e-11
ENSG00000132313.15	MRPL35	694.488358929634	-0.548819575942373	0.0782278906457637	1.12395648703888e-12	2.12828964619348e-11
ENSG00000213390.12	ARHGAP19	303.037911268349	-1.13086061786633	0.165101283913405	1.16801150903824e-12	2.2096515680297e-11
ENSG00000168300.15	PCMTD1	824.015510334488	1.33482892835207	0.197040509420159	1.17668899055865e-12	2.22399692187633e-11
ENSG00000115163.16	CENPA	199.683265584354	-2.22280345795924	0.350114804120112	1.18756508996267e-12	2.24246723957822e-11
ENSG00000153922.13	CHD1	1118.16887211132	-1.03604473877724	0.153124078628646	1.21694571538339e-12	2.29581272471306e-11
ENSG00000071967.13	CYBRD1	10071.8079572678	1.32502482841545	0.196049154733331	1.27776966528585e-12	2.40832319659351e-11
ENSG00000109472.15	CPE	2456.12981421375	2.27781787473359	0.363124832704391	1.29738185937883e-12	2.44302174410186e-11
ENSG00000187778.15	MCRS1	829.078105994116	-0.52647645807414	0.075351411138868	1.3075377315627e-12	2.45986589165656e-11
ENSG00000275074.3	NUDT18	214.128590957808	1.06223860725075	0.156757460195928	1.31981939972169e-12	2.48067442771001e-11
ENSG00000145375.10	AFG2A	345.288532606214	-0.809552629338278	0.11712395777193	1.3268783025593e-12	2.49163709347503e-11
ENSG00000180304.14	OAZ2	2089.16769769118	0.618092016965963	0.0888197307317089	1.37039150261221e-12	2.57097087258309e-11
ENSG00000110057.10	UNC93B1	329.069309580767	0.674906969442007	0.0974615370548734	1.38707124270151e-12	2.59986286985325e-11
ENSG00000136108.16	CKAP2	1833.57589113963	-1.51567608647689	0.233095694960411	1.39042347580124e-12	2.60374416417784e-11
ENSG00000123737.14	EXOSC9	1027.49025222018	-0.987488120360964	0.144489285165505	1.39419002563454e-12	2.6083934567995e-11
ENSG00000100353.19	EIF3D	3792.46385877162	-0.450300354791237	0.0640467959098916	1.40760564162012e-12	2.63107004843032e-11
ENSG00000108010.13	GLRX3	1856.60943369965	-0.636224411365643	0.0919437274240588	1.43713853065893e-12	2.68380337003016e-11
ENSG00000125871.15	MGME1	609.560729372012	-0.838863910622457	0.121664826666152	1.45286537263533e-12	2.71068123427039e-11
ENSG00000139990.19	DCAF5	1030.01024958219	0.685703385254186	0.0988974896922923	1.46398824437254e-12	2.72892781184966e-11
ENSG00000130726.13	TRIM28	5272.40967491766	-0.834508775727905	0.120751886973789	1.47685645584866e-12	2.75039133546591e-11
ENSG00000145730.22	PAM	16382.8454234854	1.42664889367244	0.211996425515614	1.51847497793405e-12	2.82530902945642e-11
ENSG00000074266.24	EED	386.303163337041	-0.761780713523699	0.110589664984997	1.53651372966224e-12	2.85625672088539e-11
ENSG00000120526.13	NUDCD1	775.252051545203	-0.914131646315129	0.133043091676145	1.58603803023897e-12	2.94562346420433e-11
ENSG00000188906.18	LRRK2	169.80469260143	1.34303795129482	0.198880738202798	1.60460228824017e-12	2.97737984406063e-11
ENSG00000175938.7	ORAI3	400.262224167995	1.4030540668519	0.209048301768002	1.62713045952767e-12	3.01642670407694e-11
ENSG00000013573.18	DDX11	428.551836954593	-1.21828543982179	0.180109047846063	1.81488159503464e-12	3.36141880108604e-11
ENSG00000277462.3	ZNF670	142.200853133073	-1.60361257813119	0.239915078877931	1.85730112246909e-12	3.43685284210628e-11
ENSG00000203668.3	CHML	603.568541502269	-1.3095064003117	0.193887602263845	1.88803113483007e-12	3.49053836191786e-11
ENSG00000112139.18	MDGA1	389.001074656464	1.335088017718	0.198593190276056	1.89103592020152e-12	3.49291525696859e-11
ENSG00000104356.12	POP1	372.774426720526	-1.31444876131568	0.195322289439763	1.90518978287837e-12	3.51586248942077e-11
ENSG00000142864.16	SERBP1	7387.36327045974	-0.752299614701412	0.109808292540267	2.02886543052971e-12	3.73744332326915e-11
ENSG00000006534.18	ALDH3B1	885.734216091522	0.963070641760751	0.141942149758125	2.02893984918096e-12	3.73744332326915e-11
ENSG00000126870.17	DYNC2I1	479.666400654782	0.834351436631853	0.122497195068262	2.04965449192875e-12	3.77218115643192e-11
ENSG00000115053.18	NCL	14677.0588969887	-0.89800890334328	0.132958495404555	2.0800193429489e-12	3.82460027240142e-11
ENSG00000139971.16	ARMH4	609.283986621038	1.27232343641564	0.191502760532873	2.11862141040058e-12	3.89205694543572e-11
ENSG00000166046.13	TCP11L2	226.591829064789	1.70425520436586	0.258415407944247	2.13577482014669e-12	3.92002464279499e-11
ENSG00000151835.17	SACS	4291.01505671207	-0.977859372321719	0.143625039960754	2.16240807903599e-12	3.96532557309145e-11
ENSG00000126216.16	TUBGCP3	650.626950094269	-0.832780700956078	0.122554806718274	2.23081637923291e-12	4.08708090110498e-11
ENSG00000164949.9	GEM	782.279283705036	-1.82816804523555	0.282755056337075	2.24560433812251e-12	4.11046747224983e-11
ENSG00000143545.11	RAB13	3033.84738404005	0.88401851581703	0.131592646788527	2.25666652865899e-12	4.12657674056743e-11
ENSG00000145907.17	G3BP1	4842.08224870342	-0.520543869405373	0.0751817144904982	2.25846704179101e-12	4.12657674056743e-11
ENSG00000068796.20	KIF2A	1093.21796582675	-0.435065868108614	0.0623430635900303	2.26940250412677e-12	4.14283199270868e-11
ENSG00000025796.15	SEC63	3347.03597231782	0.400376008857951	0.0575123241077947	2.2838312038909e-12	4.16542929987929e-11
ENSG00000149932.18	TMEM219	791.870430574048	0.934439023431497	0.139572518937217	2.28916501572138e-12	4.17141298559884e-11
ENSG00000167815.13	PRDX2	1308.52604294787	0.742315953641655	0.108879853538979	2.29800152478381e-12	4.18376299108938e-11
ENSG00000181991.17	MRPS11	584.855689560852	-0.641198189126844	0.0932002420612015	2.30943665354916e-12	4.20081771949972e-11
ENSG00000169814.19	BTD	553.677954588751	0.804440153454183	0.11817556468165	2.34414351719904e-12	4.26013488215118e-11
ENSG00000143033.19	MTF2	270.110829129397	-0.804052438789379	0.117891318747143	2.49514898140698e-12	4.53051269027944e-11
ENSG00000175274.20	TP53I11	1032.93939341003	2.25885789855211	0.352472679257508	2.6332470490347e-12	4.77699228056134e-11
ENSG00000253982.4	CLN8-AS1	220.527854428993	0.878623703762564	0.129532766818911	2.67430219037655e-12	4.84528573756929e-11
ENSG00000133606.12	MKRN1	1288.36582617568	0.442116331003822	0.0638590945217269	2.67566226870398e-12	4.84528573756929e-11
ENSG00000147475.18	ERLIN2	1946.3978320719	0.493683905176552	0.0713750936828696	2.79436660798566e-12	5.05229678907644e-11
ENSG00000244694.8	PTCHD4	99.8858048395022	3.27695303516524	0.537002669570001	2.794951073394e-12	5.05229678907644e-11
ENSG00000175155.11	YPEL2	279.847750113688	1.76056312071388	0.265671179673139	2.82205610217471e-12	5.09675874524317e-11
ENSG00000106609.17	TMEM248	2385.05559657021	0.350905861101805	0.051047190413278	2.87456549311421e-12	5.18698238801905e-11
ENSG00000063180.10	CA11	28.8900095315394	2.45269818038542	0.373445856340089	2.92505274680038e-12	5.2734003291473e-11
ENSG00000130363.15	RSPH3	481.134647691594	1.05521115387007	0.157165347313156	2.93952274679149e-12	5.29478928805935e-11
ENSG00000112146.17	FBXO9	1167.80326309709	0.662538697187309	0.0975038841040962	2.99264131582819e-12	5.38569408813083e-11
ENSG00000179271.4	GADD45GIP1	1016.6303446514	-0.458797018237794	0.0662715577050528	3.04053646605227e-12	5.46245692754597e-11
ENSG00000117360.14	PRPF3	836.650935917147	-0.512637747194187	0.0744700104553348	3.0406726966505e-12	5.46245692754597e-11
ENSG00000158169.15	FANCC	233.83513901248	-0.906752409471372	0.133902042657342	3.0772005921118e-12	5.52319449032929e-11
ENSG00000166086.14	JAM3	1933.61243248596	0.761894741120823	0.112238159457855	3.11048774748811e-12	5.57801324390675e-11
ENSG00000155438.13	NIFK	856.065584828187	-1.08060291484892	0.163067559684131	3.1270648027393e-12	5.60279564921138e-11
ENSG00000147140.18	NONO	6910.69701393175	-0.449608333917641	0.0637483264327247	3.1381504980087e-12	5.61770412498156e-11
ENSG00000096060.16	FKBP5	280.600118308276	-2.00602473382118	0.309196535956113	3.32454184801368e-12	5.94613039330475e-11
ENSG00000284946.1	ENSG00000284946	204.643975802492	-2.03659544126534	0.325861131078148	3.33770076835875e-12	5.96441549793431e-11
ENSG00000163376.11	KBTBD8	102.181617037326	-2.20052367406235	0.335446133612693	3.34129256458515e-12	5.96558719923033e-11
ENSG00000112941.15	TENT4A	977.076224773829	-0.678334426960457	0.0997675758850996	3.35107207381223e-12	5.97779476696374e-11
ENSG00000144959.12	NCEH1	1634.35664993093	-1.26595871804454	0.194799926626934	3.35701114617469e-12	5.98313618140153e-11
ENSG00000156983.18	BRPF1	604.005421744898	-0.696323248516452	0.102095800017585	3.4682983700145e-12	6.17299578621e-11
ENSG00000104626.16	ERI1	782.570934730374	-0.796405183654672	0.117886607887593	3.46961373553097e-12	6.17299578621e-11
ENSG00000155096.15	AZIN1	3417.21930097705	-0.682831206747254	0.100245412039906	3.48513414764891e-12	6.19518421801667e-11
ENSG00000261236.9	BOP1	1082.47083689954	-1.273199191781	0.191661127239142	3.50711476683487e-12	6.22880750284536e-11
ENSG00000175895.6	PLEKHF2	325.160796228434	-0.692686004100976	0.101797075076696	3.52754107749843e-12	6.2596139399662e-11
ENSG00000136213.11	CHST12	593.615169917633	0.508472166122022	0.0743326843891032	3.53145172843906e-12	6.26108518485383e-11
ENSG00000159131.18	GART	1485.5707833468	-0.565443000688277	0.0826376301541297	3.62073023133628e-12	6.41377478991199e-11
ENSG00000112679.15	DUSP22	256.9726354265	0.927363548316587	0.138130458974385	3.65085990941845e-12	6.46151320902126e-11
ENSG00000228716.8	DHFR	1655.32729358741	-1.28313569249838	0.195302795428262	3.74354974207516e-12	6.61979492249636e-11
ENSG00000270069.5	MIR222HG	714.581028436479	-0.719280100881792	0.106090787484395	3.80995668696319e-12	6.73136521441026e-11
ENSG00000180155.21	LYNX1	963.645953391055	2.58648125407837	0.396169133446884	3.83649165154608e-12	6.77235772164321e-11
ENSG00000121579.15	NAA50	4083.62262530073	-0.601135775124314	0.0882533149353777	3.84126597903625e-12	6.77489949323424e-11
ENSG00000126787.14	DLGAP5	968.001965245179	-2.3483826933008	0.388776250762131	3.86006322270685e-12	6.8021478368567e-11
ENSG00000086589.13	RBM22	866.258296382181	-0.664529383543551	0.0977112234721115	3.97596853030746e-12	7.00032310214792e-11
ENSG00000240291.2	CACNB2-AS1	27.3826104138083	-4.19719149808977	0.694526641701138	4.02121052088693e-12	7.07384894921044e-11
ENSG00000198824.9	CHAMP1	702.121606721651	-0.560999253907295	0.0822990413119729	4.1873432489143e-12	7.35972665496892e-11
ENSG00000188554.16	NBR1	3145.29613620648	0.979237143368639	0.14748566040163	4.2037675101241e-12	7.38220814785665e-11
ENSG00000108671.12	PSMD11	1777.86508934443	-0.639400142034433	0.0939234017442534	4.33613553387916e-12	7.60808305503944e-11
ENSG00000160685.15	ZBTB7B	869.451556575688	0.743352738264584	0.110476351046609	4.38692109624127e-12	7.68674743384472e-11
ENSG00000114767.8	RRP9	496.123670762182	-1.22749114654956	0.186093723339713	4.38853579252873e-12	7.68674743384472e-11
ENSG00000196576.17	PLXNB2	7968.15637236533	0.985940152415842	0.147589957406071	4.41845996984531e-12	7.73249523404970e-11
ENSG00000130827.7	PLXNA3	2618.0420738832	0.858575580137318	0.128569954141475	4.45609818395497e-12	7.79165257328718e-11
ENSG00000119397.20	CNTRL	322.650586694968	-1.16758837292527	0.176747259991528	4.4623889915175e-12	7.79594320977236e-11
ENSG00000122687.20	MRM2	586.18318089261	-0.663460583933704	0.0979415352724502	4.54876496300014e-12	7.94001774211657e-11
ENSG00000273899.6	NOL12	262.565941217999	-0.761568606455918	0.112888739656513	4.6001610385379e-12	8.02283879665349e-11
ENSG00000037042.10	TUBG2	375.508619868619	0.705179258267727	0.10435082319815	4.73119244553605e-12	8.244285429537e-11
ENSG00000116096.8	SPR	248.604245974691	1.13924782075354	0.172859347086383	4.81252612256108e-12	8.37882654311876e-11
ENSG00000177302.17	TOP3A	844.187827067799	-0.804485065342417	0.120001052748542	5.00043302701174e-12	8.69852724681717e-11
ENSG00000136522.15	MRPL47	582.67401481979	-0.669210652988341	0.0998287363193697	5.0539761931096e-12	8.78414784359288e-11
ENSG00000204394.14	VARS1	2223.26772102174	-0.829529612308203	0.123336527219262	5.0657482528841e-12	8.79608514878379e-11
ENSG00000002330.15	BAD	622.402581061564	0.684179253773875	0.101619335761248	5.0695027607175e-12	8.79608514878379e-11
ENSG00000130703.18	OSBPL2	730.74757026532	0.771137883370271	0.115161336494916	5.08477941469992e-12	8.81396616230466e-11
ENSG00000126602.12	TRAP1	802.919747629397	-0.944539153912005	0.141454161545533	5.08848425454443e-12	8.81396616230466e-11
ENSG00000101407.14	TTI1	407.013903332571	-0.659458027403381	0.0974458241705268	5.17141778363228e-12	8.94998863099154e-11
ENSG00000132793.13	LPIN3	466.966360332778	0.893480687432838	0.134719798108388	5.27880025178085e-12	9.12805646941986e-11
ENSG00000184898.7	RBM43	279.916568629104	1.1623628829957	0.175666378698431	5.331406454706e-12	9.21118336281603e-11
ENSG00000166181.14	API5	2771.02594971935	-0.437930350288973	0.0635756117541668	5.33732418536222e-12	9.21357288005009e-11
ENSG00000133460.21	SLC2A11	105.974545240427	1.26270150888855	0.191799515684813	5.34687481972173e-12	9.21831869934938e-11
ENSG00000198791.13	CNOT7	1478.51060618113	-0.480814074404268	0.0705736936520225	5.34914742914308e-12	9.21831869934938e-11
ENSG00000085224.23	ATRX	2346.77877305082	0.655733284525815	0.0979483146993007	5.44377638333985e-12	9.3734447929406e-11
ENSG00000129250.13	KIF1C	8679.384214899	0.558895549287562	0.0825306165905468	5.50028670811507e-12	9.46272864822033e-11
ENSG00000170445.17	HARS1	1738.44681648312	-0.44233631057515	0.0648427377700826	5.56316404293831e-12	9.56280600883423e-11
ENSG00000188706.14	ZDHHC9	1276.65980059299	0.518005888582184	0.0766512930522155	5.62343631755136e-12	9.65823999154764e-11
ENSG00000174173.7	TRMT10C	416.471694820151	-0.535570981394906	0.0788791614976016	5.69631044678829e-12	9.77513814677740e-11
ENSG00000169139.13	UBE2V2	1425.14149349983	-0.460824447356335	0.0676083150000256	5.83338440992019e-12	1.00019159865619e-10
ENSG00000185338.8	SOCS1	48.9397715314511	-2.34073587178414	0.364236559161949	5.92056392606758e-12	1.01428345573222e-10
ENSG00000112237.14	CCNC	916.944003045881	-0.583519536420213	0.0862869927235783	5.99903576885262e-12	1.02686106783107e-10
ENSG00000279833.1	ENSG00000279833	18.8208786476572	1.9641051222582	0.301660341680112	6.02099063390168e-12	1.02975157996308e-10
ENSG00000123975.6	CKS2	692.568653740296	-1.61043694843853	0.256833770891712	6.16351846783993e-12	1.05324111210742e-10
ENSG00000165244.7	ZNF367	503.418616870423	-1.98984448687553	0.328934714223735	6.1733192879466e-12	1.05402942262604e-10
ENSG00000205339.11	IPO7	7432.3871438879	-0.766546703189335	0.114542671187593	6.2285526557442e-12	1.06256702652738e-10
ENSG00000163328.15	GPR155	356.247925833503	1.20082157053812	0.183077435688881	6.2427277423722e-12	1.06409179756307e-10
ENSG00000072501.20	SMC1A	3302.89849586715	-0.968098267223482	0.145910354962147	6.27718370783296e-12	1.06906805176656e-10
ENSG00000163950.14	SLBP	1451.07500629211	-0.808866083513662	0.120640188223907	6.33036484580665e-12	1.07722238640787e-10
ENSG00000088247.19	KHSRP	4125.01497113406	-0.66219703775263	0.0983998185841457	6.42492187049115e-12	1.09239801309321e-10
ENSG00000215021.11	PHB2	2149.65112070484	-0.7180977787792	0.106910113978832	6.4925078035172e-12	1.10296633404567e-10
ENSG00000122565.20	CBX3	3313.92711558625	-0.537565166427265	0.0794918760424153	6.53123965404419e-12	1.10861927561295e-10
ENSG00000166887.17	VPS39	1749.49075535747	0.796830657624441	0.119845882539527	6.55668801886277e-12	1.11200990957641e-10
ENSG00000119408.18	NEK6	1931.30663033959	0.760399387481667	0.113841134856968	6.62026380264301e-12	1.12185587941702e-10
ENSG00000165424.8	ZCCHC24	2008.10075323085	1.02338990110603	0.154595134345556	6.67832350033646e-12	1.13075147399864e-10
ENSG00000166881.11	NEMP1	973.498955753051	-0.930778442239958	0.141214703201873	6.74047982748035e-12	1.14032530503535e-10
ENSG00000075702.19	WDR62	523.088232660222	-2.3415778891071	0.390983834962153	6.87449412374031e-12	1.16202971386153e-10
ENSG00000171723.17	GPHN	161.675813667624	-1.21239390145084	0.185867645207761	7.0127914113159e-12	1.18442141226198e-10
ENSG00000088543.16	C3orf18	374.07491815345	0.95790783553317	0.145607648641048	7.03196830917662e-12	1.18667385469975e-10
ENSG00000243725.8	TTC4	613.567988781522	-0.813406664491537	0.121850515612226	7.04769452274143e-12	1.18834072458971e-10
ENSG00000204356.15	NELFE	1114.4480229427	-0.483984578175101	0.0714234033116011	7.06058161176544e-12	1.18952651067869e-10
ENSG00000048162.23	NOP16	443.632101576267	-1.26618072665966	0.194272109159807	7.13957135640582e-12	1.20183770355802e-10
ENSG00000143498.19	TAF1A	145.483025398628	-0.833166261176663	0.125315121218335	7.16508800071496e-12	1.20513458608052e-10
ENSG00000075303.14	SLC25A40	378.018069345133	-0.85917097538292	0.129415853820683	7.31319139079404e-12	1.22902748286314e-10
ENSG00000167363.15	FN3K	58.0733965932739	1.20929294058287	0.18380387602139	7.36829291596804e-12	1.23726426005487e-10
ENSG00000122550.19	KLHL7	911.211370308106	0.57499533332737	0.0852665832003725	7.45066273156198e-12	1.25006247217074e-10
ENSG00000148814.19	LRRC27	121.248219354683	1.10675406807194	0.168738716912932	7.56542634512411e-12	1.26827006996891e-10
ENSG00000142102.17	PGGHG	269.142700211506	0.637143454123471	0.0950445979987456	7.62097293462697e-12	1.27652867341921e-10
ENSG00000197111.17	PCBP2	7213.40198040425	-0.550020194092408	0.0816357836938242	7.66751289925311e-12	1.28326628572508e-10
ENSG00000173085.15	COQ2	251.093014676029	-0.86263986141563	0.129645292268786	7.77370702734927e-12	1.29996855458175e-10
ENSG00000155100.12	OTUD6B	341.933643130547	-0.862913058025323	0.130136109435222	7.91637201510411e-12	1.32273722535267e-10
ENSG00000100364.20	KIAA0930	1472.34575316983	0.872927872386343	0.132831523552967	7.9756392751064e-12	1.33154510099928e-10
ENSG00000164088.19	PPM1M	384.742932776131	0.752670639126734	0.113094825717534	7.985812300159e-12	1.33214888599861e-10
ENSG00000126458.5	RRAS	1473.5218720109	1.18781373608698	0.183488872449913	8.01867921670825e-12	1.33653424384806e-10
ENSG00000178074.6	C2orf69	553.086408156813	-0.542475019451674	0.0802735361167892	8.28235139917677e-12	1.37935094859405e-10
ENSG00000182325.12	FBXL6	287.36787155153	-1.03098796390579	0.156639699776212	8.33209072335157e-12	1.38649811070481e-10
ENSG00000126215.15	XRCC3	334.162905167553	-1.0166371844747	0.154689819300922	8.35753196289097e-12	1.38959357137495e-10
ENSG00000139668.10	WDFY2	844.378747084677	-0.850960922846965	0.128463741428738	8.70361916025206e-12	1.4459536721014e-10
ENSG00000303221.1	ENSG00000303221	18.4116245100236	5.53279443183457	0.870242572989177	8.7382839906277e-12	1.45052658596057e-10
ENSG00000138080.15	EMILIN1	6725.60110898451	0.828023601351416	0.125095574738642	8.7906038892099e-12	1.45802032506912e-10
ENSG00000166839.19	ANKDD1A	112.19492651304	0.961152358527699	0.146295696478254	8.82627486219102e-12	1.46274268066882e-10
ENSG00000188807.14	TMEM201	362.754237771139	-1.23202019888646	0.18935186169402	8.8881202243089e-12	1.4717915787898e-10
ENSG00000129484.15	PARP2	461.214217639079	-0.9756583360365	0.148291305232026	8.93012395890518e-12	1.47754282245143e-10
ENSG00000182872.17	RBM10	965.943956118729	-0.615046154395329	0.0918505750419432	9.07049859691997e-12	1.49943031791558e-10
ENSG00000163636.12	PSMD6	1456.8674441523	-0.479867703746848	0.0708269788105801	9.07716946075479e-12	1.49943031791558e-10
ENSG00000100575.15	TIMM9	266.730066063629	-0.818284317400047	0.123409082867607	9.13300220491675e-12	1.50742761006904e-10
ENSG00000099308.14	MAST3	199.321236052919	0.804890184311378	0.121802873066846	9.55859626106543e-12	1.57639252298967e-10
ENSG00000164010.16	ERMAP	443.20849868047	0.878634017323096	0.134164192388737	9.65400969586027e-12	1.59083673155303e-10
ENSG00000118894.16	EEF2KMT	256.852126294288	-0.988296760303637	0.150853130678875	1.01506760661494e-11	1.67132444337134e-10
ENSG00000135929.10	CYP27A1	212.79635160257	1.61712717521404	0.250934209340794	1.01822095010646e-11	1.67515896876624e-10
ENSG00000107331.19	ABCA2	1259.28770606086	1.22534921546485	0.188964900990966	1.02525302630633e-11	1.6846479700452e-10
ENSG00000138050.16	THUMPD2	280.656529801557	-0.96065251006488	0.147715992962348	1.02564698245197e-11	1.6846479700452e-10
ENSG00000075826.18	SEC31B	110.252748279523	1.11634315410343	0.1710884295172	1.03039278052061e-11	1.69107597048609e-10
ENSG00000204592.10	HLA-E	5161.4494498282	0.913985351953758	0.139406225643598	1.03494308553903e-11	1.6971730114594e-10
ENSG00000103342.14	GSPT1	4583.94784296692	-0.677959495436737	0.10194252041244	1.05304308957202e-11	1.72546205596164e-10
ENSG00000116455.14	WDR77	846.005163434196	-0.799055134916062	0.120987266809301	1.0542648660297e-11	1.72607200225556e-10
ENSG00000106479.11	ZNF862	263.194937968535	0.917881586099717	0.14048671546763	1.06973468348611e-11	1.74998947657576e-10
ENSG00000198406.7	BZW1P2	630.759311670777	-0.825742643118119	0.125224409414866	1.09419356526751e-11	1.7885124049882e-10
ENSG00000185624.17	P4HB	29383.5006168154	0.711902583838895	0.106496145478961	1.09504352387308e-11	1.7885124049882e-10
ENSG00000131779.12	PEX11B	474.022121858063	0.55334140406531	0.0829108629939361	1.1027483771317e-11	1.79964992181221e-10
ENSG00000148688.15	RPP30	482.92922783384	-0.665636578387799	0.0999277973080539	1.10496799491008e-11	1.8018250177033e-10
ENSG00000141076.19	UTP4	1189.12892945855	-0.949660021963749	0.145097846665368	1.11300257998363e-11	1.81347124459562e-10
ENSG00000137073.25	UBAP2	982.489307280205	-0.754616758498784	0.113960355150924	1.11986567593646e-11	1.82319157080745e-10
ENSG00000105821.16	DNAJC2	608.34013985476	-0.782318342531587	0.11883019860632	1.15536511007651e-11	1.87948024872175e-10
ENSG00000165792.19	METTL17	437.962216664123	-0.634973023273041	0.0955540787808898	1.15943399263647e-11	1.88459038899102e-10
ENSG00000104885.20	DOT1L	1163.54282842468	-0.860823178312179	0.130715521132463	1.1609623047495e-11	1.88556611573943e-10
ENSG00000101773.20	RBBP8	690.5984153333	-0.929532035502499	0.141707012337234	1.16707140101837e-11	1.89397417938428e-10
ENSG00000172345.15	STARD5	177.350345030428	1.1583594913667	0.17873981660422	1.17612217269138e-11	1.90713889104098e-10
ENSG00000161888.12	SPC24	297.305447024297	-2.52801742510862	0.4317936907283	1.18116660350431e-11	1.91379131180229e-10
ENSG00000176018.14	LYSMD3	893.474755609966	-0.376948319143245	0.0556611464170766	1.23229242288199e-11	1.99503724686186e-10
ENSG00000105248.17	YJU2	245.250069486688	-0.820117767491969	0.125249154279026	1.25689215741192e-11	2.03324322088338e-10
ENSG00000119801.15	YPEL5	2176.97117065225	0.862633263557735	0.131603992516174	1.26995604359991e-11	2.0527419963296e-10
ENSG00000152193.9	OBI1	422.92664307151	-0.565972557499527	0.084991900393788	1.27771815946588e-11	2.06364686518504e-10
ENSG00000155729.14	KCTD18	428.99431215878	0.591628687925546	0.0892632575713884	1.29863777179823e-11	2.09576824840322e-10
ENSG00000032219.20	ARID4A	506.483724381616	0.482670679900566	0.0723845128107163	1.31772486402487e-11	2.12488363390931e-10
ENSG00000130653.17	PNPLA7	90.8155662523795	1.91256263683042	0.300054482015965	1.3195263040801e-11	2.12610114562247e-10
ENSG00000197905.10	TEAD4	200.862002153764	-1.70147509337772	0.269376384104548	1.32422668872633e-11	2.13198398268951e-10
ENSG00000183647.12	ZNF530	93.3750456887885	-1.14544776279899	0.176727932595018	1.33105405165017e-11	2.14127919409566e-10
ENSG00000166012.18	TAF1D	1456.86514171944	-0.984161754059921	0.152082068243164	1.33829265001709e-11	2.15122073283602e-10
ENSG00000108021.23	TASOR2	1865.98183065371	-0.714427123817452	0.108320737664551	1.35059852226191e-11	2.16928543678399e-10
ENSG00000148303.18	RPL7A	11380.0750845016	-0.521489293557881	0.0783516702495686	1.39486087037987e-11	2.23860846480081e-10
ENSG00000125319.16	HROB	113.322709473249	-1.48905377834339	0.234402326907828	1.46788359136361e-11	2.35394307887338e-10
ENSG00000137955.17	RABGGTB	910.65992976627	-0.91381447072144	0.140808544830991	1.48717998064692e-11	2.38300653365806e-10
ENSG00000178026.14	LRRC75B	76.6677341243484	1.14414421834331	0.177051830556777	1.51875998820926e-11	2.43169152406901e-10
ENSG00000196449.5	YRDC	408.039671065807	-1.28003692588279	0.200282403793261	1.52154919832683e-11	2.43423910327595e-10
ENSG00000215440.13	NPEPL1	615.02211280205	0.766536494802781	0.118019267457799	1.58373105243143e-11	2.53172679176253e-10
ENSG00000119950.21	MXI1	1034.68194511916	1.37169236709388	0.216780417389796	1.60908436830563e-11	2.57023397761272e-10
ENSG00000089248.8	ERP29	1397.87187792955	0.515547750705887	0.07769129372747	1.64005811352626e-11	2.61765127656139e-10
ENSG00000182903.16	ZNF721	275.031413727603	-0.514884792817646	0.0773467777031397	1.64258448728326e-11	2.6196257152764e-10
ENSG00000100330.17	MTMR3	1073.05002359498	0.526779161153843	0.0790155813589915	1.67479212825891e-11	2.66889619309526e-10
ENSG00000136122.19	BORA	165.566193668015	-1.44249463208963	0.231555178388676	1.68251647184247e-11	2.6791042064965e-10
ENSG00000110455.15	ACCS	132.62511565349	1.59430269663393	0.251632054048029	1.74109719097572e-11	2.77021242961979e-10
ENSG00000086827.10	ZW10	597.136297739477	-0.692771804686001	0.10561346716308	1.75939134095215e-11	2.79712936349497e-10
ENSG00000074356.18	NCBP3	995.326516316544	-0.424083543016798	0.0634807590692993	1.79558314165792e-11	2.85243614325297e-10
ENSG00000145029.16	NICN1	176.946035533096	1.22190828759716	0.19067812835538	1.81494631080373e-11	2.88094368303985e-10
ENSG00000147027.5	TMEM47	5783.50085326982	1.31642963877454	0.20595407501426	1.8245671581766e-11	2.89395437313288e-10
ENSG00000186866.18	POFUT2	1696.43877463076	0.928322033285087	0.143810910840295	1.82809490829953e-11	2.89728801457331e-10
ENSG00000185238.14	PRMT3	318.532763433326	-1.16581944370595	0.182272793896543	1.88755109137782e-11	2.98918652179381e-10
ENSG00000171155.9	C1GALT1C1	450.717389835988	0.708019543949413	0.108044300096407	1.9040327992591e-11	3.01293912892107e-10
ENSG00000178982.11	EIF3K	1108.07925452312	-0.420361613681065	0.0632383496934437	1.94832387354583e-11	3.080626028226e-10
ENSG00000160563.15	MED27	452.554865978857	-0.740271785085712	0.113181178626183	1.95238253010833e-11	3.08464294298141e-10
ENSG00000152795.19	HNRNPDL	4118.39199651834	-0.883699394261121	0.138204299581726	1.97337677627536e-11	3.11490160203824e-10
ENSG00000067533.7	RRP15	539.430900468284	-1.02026953397026	0.158772661895439	1.97460048401676e-11	3.11490160203824e-10
ENSG00000132781.23	MUTYH	116.221554034612	-0.952008685562509	0.14694156479082	1.98744838736032e-11	3.13043564818539e-10
ENSG00000164081.14	TEX264	608.197463375614	0.52673282952147	0.0796691483683215	1.98752927756627e-11	3.13043564818539e-10
ENSG00000152291.16	TGOLN2	7687.2778385458	0.425576024240155	0.0640964529361668	2.04428868405485e-11	3.21733985148151e-10
ENSG00000157193.19	LRP8	454.392154240801	-1.49521934478093	0.235460569989369	2.07192607455996e-11	3.25831222777935e-10
ENSG00000103035.12	PSMD7	1962.50666568737	-0.379683125428392	0.0570300539122331	2.07375487306886e-11	3.2586660101325e-10
ENSG00000177628.17	GBA1	2900.35063402148	1.00946766997469	0.157942557667532	2.08102472443599e-11	3.26756262373187e-10
ENSG00000154127.10	UBASH3B	1825.95900161074	-1.34750084796932	0.211160042046486	2.10901436298526e-11	3.3089539634853e-10
ENSG00000101152.13	DNAJC5	2538.5592646875	0.373994774225693	0.0563449281779142	2.11399945373775e-11	3.31219489682851e-10
ENSG00000110075.16	PPP6R3	1900.2691706025	-0.456031993831899	0.0687900111939926	2.11434037857396e-11	3.31219489682851e-10
ENSG00000147853.18	AK3	1609.76130419315	0.97434513477516	0.153069444688846	2.14229902867656e-11	3.35340767832437e-10
ENSG00000132824.15	SERINC3	5229.59028679906	0.865173577057733	0.13393674502577	2.18188996237982e-11	3.41275136686937e-10
ENSG00000151806.15	GUF1	651.254922147123	-0.785062114498491	0.121365695685519	2.26072498897873e-11	3.53333925585152e-10
ENSG00000137207.13	YIPF3	2145.79442920619	0.709512125002445	0.108960099129402	2.34049209940906e-11	3.65519742319703e-10
ENSG00000118518.18	RNF146	751.960906679226	0.597958097204559	0.0913916262180674	2.35861696418548e-11	3.68067430709068e-10
ENSG00000130244.14	FAM98C	150.786276651884	0.732978844152598	0.11255714627877	2.36291230777775e-11	3.68454737294154e-10
ENSG00000253910.3	PCDHGB2	134.344417965299	1.63480583885537	0.262313866940448	2.40982258693916e-11	3.75481405839185e-10
ENSG00000130158.14	DOCK6	362.809639014726	0.803618471803437	0.124331983476869	2.45385608842184e-11	3.8204940999659e-10
ENSG00000113851.17	CRBN	425.25416498431	0.530710576825278	0.0811668745101954	2.48600886958722e-11	3.86759021533485e-10
ENSG00000169992.10	NLGN2	1392.07419472218	0.688552344105817	0.106445973407226	2.51132235471402e-11	3.90398221905734e-10
ENSG00000125648.16	SLC25A23	567.17800010394	1.27693205726739	0.201938183473046	2.54471396207781e-11	3.95286684109303e-10
ENSG00000164604.15	GPR85	93.4047743441759	-1.46472439899632	0.231285257257781	2.55720625441389e-11	3.96923733209942e-10
ENSG00000126067.13	PSMB2	1776.60961469859	-0.550477372126641	0.0838007257755482	2.62552536195519e-11	4.07216979421416e-10
ENSG00000054148.19	PHPT1	999.936537491881	0.552759445262882	0.0843117890536604	2.65229994181874e-11	4.1105591317981e-10
ENSG00000101160.16	CTSZ	7181.65335330218	1.03565750277209	0.163655726873984	2.65649275185643e-11	4.11391918690693e-10
ENSG00000122376.13	SHLD2	867.899772237276	-0.626908298646088	0.0957428258093203	2.68163025912875e-11	4.14968496610647e-10
ENSG00000244459.5	ENSG00000244459	24.6858147688525	2.13185051021986	0.341270230864669	2.6951235643664e-11	4.16739121619455e-10
ENSG00000161714.13	PLCD3	1280.00665345785	1.13049804127448	0.177607992930401	2.72484139735476e-11	4.21013897425506e-10
ENSG00000008710.20	PKD1	4409.57523223802	0.790175985361322	0.121907465880851	2.73192042077408e-11	4.21786923322856e-10
ENSG00000127528.6	KLF2	377.109449639906	-1.93664609086273	0.314117911124281	2.78718925784842e-11	4.2999325239912e-10
ENSG00000080546.15	SESN1	457.417409324527	0.814668158629769	0.126205154574439	2.81046406035221e-11	4.33254998317422e-10
ENSG00000145354.13	CISD2	716.814154877731	-0.547056203369039	0.0834623494175135	2.81953201943489e-11	4.34323362933117e-10
ENSG00000127663.17	KDM4B	1190.18038590142	0.635329968664121	0.0979169211501714	2.84888983167495e-11	4.38513209090694e-10
ENSG00000106261.18	ZKSCAN1	1828.6066964935	0.547718314175866	0.0842095792710017	2.86072712955807e-11	4.40001921410755e-10
ENSG00000106355.11	LSM5	390.649179859836	-0.790264915225462	0.122340971236728	2.94595181947602e-11	4.52767390832933e-10
ENSG00000054793.15	ATP9A	1550.95226112622	1.31311995921842	0.209164324805044	2.98171278310135e-11	4.57917160446359e-10
ENSG00000106397.13	PLOD3	4314.21370562729	0.315802985618477	0.0481050224251701	3.02797061191272e-11	4.64669991637784e-10
ENSG00000114698.16	PLSCR4	501.029312574032	1.33936638053245	0.211795372339726	3.03041765662517e-11	4.64694535451398e-10
ENSG00000184497.14	TMEM255B	201.329969040504	1.80360499838475	0.29594848580469	3.05336155586019e-11	4.67859729200358e-10
ENSG00000063244.15	U2AF2	3713.92066547228	-0.522213408825321	0.0791268101317186	3.09544513345371e-11	4.7395067235503e-10
ENSG00000156787.18	TBC1D31	148.340614288276	-1.04123856628621	0.163412074674754	3.12193474684178e-11	4.77646612848881e-10
ENSG00000102900.14	NUP93	949.606056719805	-0.759476210918249	0.117625429934814	3.1481059342305e-11	4.81288309794547e-10
ENSG00000137414.8	FAM8A1	869.72012611649	0.913099785022784	0.142509329009654	3.1853030529309e-11	4.86608928040978e-10
ENSG00000170871.12	KIAA0232	933.228085551945	0.687539643621076	0.106860171885332	3.28880867748432e-11	5.02043686770296e-10
ENSG00000139645.11	ANKRD52	3335.48366337665	-0.445921986535891	0.0676929975835352	3.3765129620294e-11	5.15044972691541e-10
ENSG00000146282.20	RARS2	935.026670540111	0.585444671404841	0.090053574941737	3.41250210009815e-11	5.20144168565598e-10
ENSG00000160208.13	RRP1B	989.857174011875	-0.852315534604648	0.133109134377524	3.41673741012473e-11	5.20399330576569e-10
ENSG00000164053.23	ATRIP	292.104851780999	-0.961336303129257	0.151037791930609	3.46029899144309e-11	5.26639362607795e-10
ENSG00000157778.10	PSMG3	315.251290366116	-0.788262868750209	0.122244133717739	3.47662219882634e-11	5.2872761853109e-10
ENSG00000164808.18	SPIDR	608.641673073699	0.560675156712465	0.0861462698722849	3.48871274182882e-11	5.30169524969918e-10
ENSG00000111361.14	EIF2B1	943.702029619752	-0.394456099336853	0.0600344197513665	3.56643975148524e-11	5.41576404115674e-10
ENSG00000102978.14	POLR2C	1260.62910036941	-0.385879888413411	0.0585965949702858	3.58486554936078e-11	5.43967873277912e-10
ENSG00000309174.1	ENSG00000309174	416.435135995256	1.05376671267311	0.167212529893113	3.67424738664189e-11	5.5711461493873e-10
ENSG00000150403.19	TMCO3	3208.05948328815	0.88795122687624	0.139899389532922	3.72980567188114e-11	5.6486358670744e-10
ENSG00000091009.9	RBM27	919.00435641927	-0.514374681867047	0.0788466281325144	3.73322121833592e-11	5.6486358670744e-10
ENSG00000197226.14	TBC1D9B	4182.02755177405	0.488094846979392	0.0747714745669383	3.73369326187662e-11	5.6486358670744e-10
ENSG00000144354.16	CDCA7	178.254725038054	-2.69103363316912	0.467585429037055	3.83415660327655e-11	5.79630906736406e-10
ENSG00000196531.15	NACA	5986.86876198427	-0.481713819435528	0.0731154239887016	3.85447731455512e-11	5.82269666000974e-10
ENSG00000101412.14	E2F1	630.766511586257	-1.50916374889709	0.244071729012043	3.86529620675494e-11	5.83470195608075e-10
ENSG00000182944.19	EWSR1	3549.99686463992	-0.58141644933211	0.0893859239354441	3.87705598278301e-11	5.84810864574501e-10
ENSG00000009844.17	VTA1	1455.03783697108	-0.543451871375094	0.0837402237153207	3.95585096296437e-11	5.96253559833161e-10
ENSG00000158604.17	TMED4	1202.77820848576	0.496370799203808	0.0763727169611383	3.99515564580396e-11	6.01731448565195e-10
ENSG00000269556.9	TMEM185A	428.543668272274	0.636042188289314	0.0985920614777008	4.0683989401653e-11	6.123091086391e-10
ENSG00000197345.14	MRPL21	399.727000547724	-0.526387621725721	0.080979310560771	4.16177904327237e-11	6.25899530726928e-10
ENSG00000134697.14	GNL2	1573.9847872656	-0.662592291696977	0.102353791479953	4.20101728491336e-11	6.3133335203306e-10
ENSG00000105472.15	CLEC11A	1708.23707308781	0.876773728119573	0.137992878537743	4.20995156456298e-11	6.32208395334743e-10
ENSG00000102878.19	HSF4	84.113549237457	1.47544145129904	0.236192043050649	4.2191048655936e-11	6.33115012253551e-10
ENSG00000149548.16	CCDC15	135.382222674431	-1.59247415589848	0.256808816604759	4.22272157161296e-11	6.33190087764075e-10
ENSG00000244045.14	VMA12	448.584933141585	-0.530848216847202	0.0815876395044621	4.28763949985534e-11	6.42450290251185e-10
ENSG00000178531.6	CTXN1	58.5145991603708	1.6021252565518	0.258581524558947	4.44877975857756e-11	6.6610395825187e-10
ENSG00000154096.15	THY1	11260.4427502128	1.12000709760239	0.179351939814702	4.46561332724196e-11	6.68132044056716e-10
ENSG00000109445.12	ZNF330	739.307003253674	-0.559248856177139	0.0863589750756674	4.47986310572835e-11	6.69770850494397e-10
ENSG00000130005.14	GAMT	261.730875634045	1.06629521024567	0.170035238361166	4.52227231428607e-11	6.75614182953414e-10
ENSG00000136161.14	RCBTB2	243.417116677318	0.687460857748274	0.107027705244942	4.54981344368473e-11	6.79229313363603e-10
ENSG00000162604.14	TM2D1	430.76209569358	0.834066039405046	0.130941119743433	4.5857605168471e-11	6.84093114400143e-10
ENSG00000107937.20	GTPBP4	2211.34231985587	-0.883211363008933	0.139462486037018	4.60417276124149e-11	6.86335892611185e-10
ENSG00000105404.12	RABAC1	2263.81845020244	0.790016007526476	0.12414563364915	4.63429360010911e-11	6.90319482162881e-10
ENSG00000154174.9	TOMM70	1680.12120064305	-0.477324624700832	0.0735942320733071	4.78796468947434e-11	7.12687667111646e-10
ENSG00000149929.17	HIRIP3	338.824967181179	-0.811275976110434	0.127738004366059	4.8321437151597e-11	7.18737159623827e-10
ENSG00000262576.3	PCDHGA4	299.083310360685	2.46165754596081	0.411021856188206	4.8988634948624e-11	7.28128079653359e-10
ENSG00000138074.16	SLC5A6	456.951867915513	-1.18694174547381	0.190533396160982	4.93129908566934e-11	7.32413266247293e-10
ENSG00000127337.8	YEATS4	248.509760290901	-0.989896328044782	0.156339510937162	5.0122172220325e-11	7.43887724742559e-10
ENSG00000136997.22	MYC	1216.89312895918	-1.21749472260891	0.195371335136807	5.02153483248003e-11	7.4472660384182e-10
ENSG00000100603.15	SNW1	1330.34272809297	-0.374550078629502	0.0574875571995944	5.02617702557587e-11	7.44871369844278e-10
ENSG00000113734.19	BNIP1	165.483583739018	-0.744106004590536	0.116435684146864	5.03283027932641e-11	7.45234537247032e-10
ENSG00000293560.3	MYH16	24.2740065841286	-5.66310298725941	0.975379337261159	5.03596328201681e-11	7.45234537247032e-10
ENSG00000185475.12	TMEM179B	394.884293551855	0.636910559928215	0.0992089795322222	5.09192250456024e-11	7.52937848673231e-10
ENSG00000163884.5	KLF15	80.6775638119826	-3.38647306118509	0.561672082474628	5.09679194302534e-11	7.52937848673231e-10
ENSG00000189159.17	JPT1	1463.58488484802	-0.877172434718986	0.139535742007551	5.09913613433589e-11	7.52937848673231e-10
ENSG00000204851.7	PNMA8B	94.1617628278654	2.3163662310985	0.381860304550529	5.14175570727581e-11	7.58679683808495e-10
ENSG00000112511.19	PHF1	982.531246249064	0.60100236064282	0.0934336458031166	5.17643801609524e-11	7.63242870907279e-10
ENSG00000060971.20	ACAA1	623.903007349242	0.729107762992593	0.115186906274971	5.20620144616226e-11	7.67074698934915e-10
ENSG00000165102.16	HGSNAT	1825.28112917948	0.698885780794682	0.109199882748889	5.26303994471933e-11	7.74627805154981e-10
ENSG00000276107.1	THBS1-IT1	249.972879890625	1.64420782254505	0.266233480234642	5.26509006259981e-11	7.74627805154981e-10
ENSG00000183137.17	CEP57L1	499.244092014079	-0.713037554843806	0.111371987248041	5.32376694888174e-11	7.82693899185088e-10
ENSG00000112578.12	BYSL	530.977584733371	-1.05443441282502	0.168855433608783	5.33013695577777e-11	7.83063793691199e-10
ENSG00000079313.16	REXO1	743.089307701933	-0.810583673099358	0.127779308637934	5.4645283338944e-11	8.01840950298679e-10
ENSG00000223953.6	C1QTNF5	374.25120936944	2.01500939748154	0.333549111288654	5.46584169782297e-11	8.01840950298679e-10
ENSG00000177706.10	FAM20C	2281.27909844474	0.878140216512862	0.138653278944581	5.59536505486234e-11	8.20249835387396e-10
ENSG00000099785.12	MARCHF2	319.648214397474	1.48086947195584	0.246483728003538	5.63973287318666e-11	8.261578407888e-10
ENSG00000125505.18	MBOAT7	2665.08484856878	0.592969665028959	0.092920801719787	5.7361131869445e-11	8.38804290109128e-10
ENSG00000005100.13	DHX33	716.709266722078	-1.06025334267764	0.170489181577423	5.73970219228274e-11	8.38804290109128e-10
ENSG00000175792.13	RUVBL1	992.055769051217	-0.680675530911239	0.106617337024717	5.74352739825819e-11	8.38804290109128e-10
ENSG00000133243.11	BTBD2	1531.23558569058	0.373884578965224	0.058342100388255	5.74387589178151e-11	8.38804290109128e-10
ENSG00000156261.14	CCT8	3649.74146621341	-0.666700712197502	0.104166806917296	5.74670524575207e-11	8.38804290109128e-10
ENSG00000087191.15	PSMC5	2186.80799813825	-0.512650504133356	0.0795276556931974	5.90492664621727e-11	8.61279968398008e-10
ENSG00000105738.12	SIPA1L3	1256.37780653515	-0.920015952781561	0.145834002884597	5.94483419061276e-11	8.66478773923028e-10
ENSG00000111653.21	ING4	340.4430777734	1.22361176944056	0.196774461566397	6.19089336389491e-11	9.01695852097612e-10
ENSG00000087086.17	FTL	51174.6251472968	1.23395800735701	0.203508713484252	6.3154481810073e-11	9.19178195857495e-10
ENSG00000167779.10	IGFBP6	3937.87664255827	1.29951750154785	0.210174745052081	6.33134186611471e-11	9.20831811279303e-10
ENSG00000177106.18	EPS8L2	1064.49246940552	0.921871986639805	0.148469996802175	6.36119941583002e-11	9.24512515957327e-10
ENSG00000143322.22	ABL2	4777.74789162692	-1.01015385357418	0.160969519727639	6.41354344672827e-11	9.31453722306111e-10
ENSG00000047634.16	SCML1	589.688470735384	-1.25736215958762	0.202488329170068	6.57732703669808e-11	9.54558076654512e-10
ENSG00000108306.14	FBXL20	545.230261537984	1.01203700065287	0.162218800899884	6.64794523562488e-11	9.64118139167925e-10
ENSG00000111261.15	MANSC1	56.5925211917215	1.71805228698109	0.283421456495071	6.80726257686521e-11	9.86518980290637e-10
ENSG00000133805.17	AMPD3	493.219318114852	0.948706482684168	0.151028037928963	6.84312946737616e-11	9.91010010820733e-10
ENSG00000040275.18	SPDL1	2161.68987591424	-0.987475934635555	0.158100503215069	6.89049768633214e-11	9.9715905976422e-10
ENSG00000131467.13	PSME3	3125.75034785969	-0.645038830326832	0.101141198566248	6.91723832657269e-11	1.00031635814451e-09
ENSG00000163811.13	WDR43	1347.82074912945	-0.968353681183535	0.15512950380035	6.97331988445105e-11	1.00770919923383e-09
ENSG00000118246.15	FASTKD2	785.98136954489	-0.518901783006225	0.0810074842068895	7.01400629467092e-11	1.01286837167821e-09
ENSG00000305154.1	ENSG00000305154	56.1440481078141	2.54592646719395	0.420206447396707	7.04522386163209e-11	1.01665382401023e-09
ENSG00000120053.13	GOT1	659.943572754508	-0.684470160962933	0.10745005439207	7.13405554273986e-11	1.02874194831362e-09
ENSG00000167615.19	LENG8	2555.35399559179	0.591797508593132	0.0925166900899544	7.1825114024804e-11	1.03499479911771e-09
ENSG00000120008.16	WDR11	1561.1929279568	0.452579431647745	0.0702510204235016	7.20896395630552e-11	1.03807037324037e-09
ENSG00000125675.21	GRIA3	1080.32597868165	1.31864433003162	0.213054596528717	7.35213982095692e-11	1.05793751333005e-09
ENSG00000129158.12	SERGEF	121.987559193987	1.09649864111109	0.176703098925144	7.48558678508074e-11	1.07637758173581e-09
ENSG00000153531.15	ADPRHL1	303.649336455681	-1.43810562286565	0.237430234142674	7.58955214082752e-11	1.09055530691184e-09
ENSG00000137177.20	KIF13A	3391.04341196647	0.517061487499674	0.0806810417044523	7.62999241562689e-11	1.09539567082713e-09
ENSG00000105197.12	TIMM50	1094.39768617359	-0.582579069930891	0.0915857837413277	7.63402042470333e-11	1.09539567082713e-09
ENSG00000111358.14	GTF2H3	891.53139679583	-0.623905426291048	0.0978323124455494	7.69255462518239e-11	1.10301570130173e-09
ENSG00000143369.16	ECM1	4468.24267783336	0.956958112797725	0.152968151908052	7.73144294677129e-11	1.10780999853666e-09
ENSG00000260916.9	CCPG1	1966.35982896429	1.57063425127921	0.258568134611401	7.88174382626419e-11	1.12855018366481e-09
ENSG00000108953.18	YWHAE	10761.9357950225	-0.472622956222378	0.073715592425672	7.9753675538965e-11	1.14115153493006e-09
ENSG00000135677.12	GNS	5676.70442563818	0.963246245294544	0.156823545127263	7.99554449775674e-11	1.14323344901774e-09
ENSG00000160323.20	ADAMTS13	77.9377760771421	1.41282178883504	0.230559832508635	8.00434976633083e-11	1.14368761288544e-09
ENSG00000173535.16	TNFRSF10C	162.202610911759	1.9309064911417	0.320169144730078	8.10507762357911e-11	1.15726610791202e-09
ENSG00000101166.17	PRELID3B	1151.9186770272	-0.440692315348253	0.0679001336700025	8.17984045327923e-11	1.16712077478741e-09
ENSG00000291224.2	ENSG00000291224	31.865973634277	-1.90471521316937	0.312368122411356	8.23587865006153e-11	1.17408545679687e-09
ENSG00000143748.19	NVL	440.343700679195	-0.570576870240988	0.0894625256569091	8.24020996846315e-11	1.17408545679687e-09
ENSG00000180198.18	RCC1	1191.43880678206	-1.2761190234014	0.211020302536203	8.30821000381926e-11	1.18294471518991e-09
ENSG00000103479.18	RBL2	1343.39890226281	0.779427549334625	0.124852322413616	8.35639237132023e-11	1.18897185014345e-09
ENSG00000178035.14	IMPDH2	2204.17102674359	-0.996898332758902	0.162783287233125	8.51500640376435e-11	1.21069209315384e-09
ENSG00000167702.14	KIFC2	349.554004110844	0.661508953727955	0.104410483671253	8.52280757081438e-11	1.21095387569096e-09
ENSG00000137760.16	ALKBH8	290.207293122581	-0.787194614299283	0.12501434587513	8.5350551581081e-11	1.21184661567044e-09
ENSG00000088812.19	ATRN	2204.5640965831	0.595939114415653	0.0938264743639368	8.59077219946422e-11	1.21890579293795e-09
ENSG00000131981.17	LGALS3	3319.27539286463	0.814087017021646	0.131760282809892	8.63384149556222e-11	1.2241618388474e-09
ENSG00000126005.18	MMP24OS	1095.58832213246	0.989844757507615	0.161445356192741	8.79106988416587e-11	1.2455854805194e-09
ENSG00000082516.9	GEMIN5	588.472356614218	-0.939965261063888	0.15140984965325	8.90673363256067e-11	1.26109417384228e-09
ENSG00000171262.11	FAM98B	885.315014768727	-0.512629990644813	0.0802433562475342	8.93210374409367e-11	1.26380559799788e-09
ENSG00000010704.20	HFE	471.42128683972	1.15373647911824	0.189288081650247	9.09081869184381e-11	1.28536711329772e-09
ENSG00000119314.18	PTBP3	1543.33511924164	-0.631902712699577	0.0995091371271859	9.11969976511803e-11	1.28824921003663e-09
ENSG00000139514.14	SLC7A1	6704.88466062018	-0.960860827609622	0.154455278090695	9.12388332140328e-11	1.28824921003663e-09
ENSG00000110092.5	CCND1	56171.9029160901	1.09770676910033	0.179724490107872	9.16214423092157e-11	1.29275310058239e-09
ENSG00000144834.15	TAGLN3	42.2833802813183	-5.71252628316147	0.97435619777329	9.42675255141956e-11	1.32916556793714e-09
ENSG00000103253.20	HAGHL	210.997991754189	0.734234107508363	0.117001616931403	9.56456929319976e-11	1.34753122318328e-09
ENSG00000214021.19	TTLL3	617.000775818808	1.16171522432027	0.188266324142349	9.57027047471936e-11	1.34753122318328e-09
ENSG00000130733.12	YIPF2	1111.49110329964	0.60103751134693	0.0948100337085514	9.58915902951345e-11	1.34925576981755e-09
ENSG00000107281.11	NPDC1	759.179632367859	1.17162153538539	0.190914279275008	9.69903432823103e-11	1.36377148429756e-09
ENSG00000119203.15	CPSF3	733.38558499123	-0.56026367153486	0.0879577694993367	9.8580992485148e-11	1.38517884184871e-09
ENSG00000224713.5	ENSG00000224713	44.1957393961089	1.34855353475132	0.220203928232537	9.92321902634782e-11	1.39336533640176e-09
ENSG00000109917.12	ZPR1	840.4260322352	-0.616474282216092	0.0974239770158539	1.02361993789915e-10	1.43631974435324e-09
ENSG00000107815.10	TWNK	296.288983881945	-1.27235841645829	0.212092587918438	1.03579643309474e-10	1.4524024794768e-09
ENSG00000121690.12	DEPDC7	212.619710706971	-0.809120838120731	0.129653054727107	1.04503014076831e-10	1.46433947587106e-09
ENSG00000005471.20	ABCB4	63.2536297464033	2.66200076835113	0.441691441625229	1.05417056863172e-10	1.4761294013411e-09
ENSG00000174780.18	SRP72	2996.544430641	-0.554713842860297	0.0874854962866727	1.06142734659843e-10	1.48526727466852e-09
ENSG00000136261.17	BZW2	1038.88919871435	-1.06938904276463	0.173044388037526	1.06934844240275e-10	1.49532151773841e-09
ENSG00000088854.14	DNAAF9	985.44414852129	0.958101992091328	0.156261344044657	1.0750105247088e-10	1.50220521602705e-09
ENSG00000109654.17	TRIM2	1221.96483484426	1.10019071395908	0.1791913354719	1.09275580837483e-10	1.52578067531495e-09
ENSG00000157954.16	WIPI2	1856.83566949756	0.644785155499006	0.102602946321495	1.09338353344747e-10	1.52578067531495e-09
ENSG00000107643.18	MAPK8	1027.43529024601	-0.766268498255966	0.122523887581342	1.10620481698519e-10	1.54261286695299e-09
ENSG00000179348.14	GATA2	684.635365338164	-1.36741828329236	0.224151309548965	1.10736740592706e-10	1.54317496252579e-09
ENSG00000139899.12	CBLN3	185.741537025508	1.44268465100028	0.237259552056463	1.11314885010644e-10	1.55016849461704e-09
ENSG00000143256.6	PFDN2	678.581825185389	-0.605133228738281	0.095355672618889	1.11515856967972e-10	1.55190354922962e-09
ENSG00000196419.14	XRCC6	6276.56210785671	-0.507732031994577	0.079685377663409	1.11702037364521e-10	1.55343052373193e-09
ENSG00000111269.4	CREBL2	1283.07552246606	0.776342476027871	0.124901540164987	1.12624264181733e-10	1.56518454148048e-09
ENSG00000140830.11	TXNL4B	276.3949859974	-0.911781741050073	0.147489517420987	1.13599095073661e-10	1.57765305106401e-09
ENSG00000105926.17	PALS2	284.595363695229	-0.867872542371536	0.139348440094324	1.14433747463166e-10	1.58815907169167e-09
ENSG00000076344.17	RGS11	50.2148957151132	1.85450059788045	0.307791712187778	1.15038222866477e-10	1.59545843836251e-09
ENSG00000129255.17	MPDU1	831.684476887406	-0.527560756061985	0.0832739377329442	1.16120694628509e-10	1.60937262855528e-09
ENSG00000105229.8	PIAS4	401.982910553183	-0.444311074389512	0.0697650362938221	1.17696202845028e-10	1.63009642086249e-09
ENSG00000131507.12	NDFIP1	2549.5060562047	0.551773248617976	0.0874204042304172	1.1828624444831e-10	1.63715253045011e-09
ENSG00000122644.14	ARL4A	341.261794437811	-1.03496891033023	0.167925582236411	1.19592102829784e-10	1.65409962239317e-09
ENSG00000091483.9	FH	1125.0502393854	-0.697464848415657	0.111189652300581	1.20278985010727e-10	1.66246831118908e-09
ENSG00000196975.17	ANXA4	2009.41248035682	1.019664544422	0.168256119539785	1.21765523389827e-10	1.68187077106356e-09
ENSG00000188026.14	RILPL1	542.604684328724	0.674315285707629	0.10753887593525	1.22352577928638e-10	1.68883130322966e-09
ENSG00000136235.18	GPNMB	9465.82900515999	1.28847301347856	0.211122302122788	1.2468002248333e-10	1.71904149561572e-09
ENSG00000107951.16	MTPAP	430.431049329525	-0.618310460645169	0.0978908873901768	1.2471046188294e-10	1.71904149561572e-09
ENSG00000050165.20	DKK3	17169.1016822548	1.30176552502581	0.213819477816913	1.25314068681271e-10	1.72619067624818e-09
ENSG00000166557.15	TMED3	2178.41378723516	0.718195412235572	0.115580789287171	1.25960065454962e-10	1.7339136923536e-09
ENSG00000157593.20	SLC35B2	1955.99111746579	0.437181087808844	0.0689567543442954	1.26693954059115e-10	1.74283531386127e-09
ENSG00000242265.6	PEG10	1710.59193973549	-1.64665375635065	0.275518564566239	1.29730573129126e-10	1.78340039569526e-09
ENSG00000154114.14	TBCEL	848.450765497849	0.545015508088315	0.0864713493488427	1.30405712092059e-10	1.79146941060613e-09
ENSG00000168228.17	ZCCHC4	267.737878707436	-0.672754102405015	0.107239038741646	1.31053501333572e-10	1.79915205411859e-09
ENSG00000168566.14	SNRNP48	482.146910306127	-0.541196817808348	0.0854470732421565	1.31940308499774e-10	1.810103435583e-09
ENSG00000290871.2	GTF2IP1	1642.1533047904	1.14797618896978	0.189660140401383	1.33686247316153e-10	1.83281860524264e-09
ENSG00000099995.20	SF3A1	2014.93493118615	-0.546842613553907	0.0872332759870852	1.35039961326008e-10	1.85012942294122e-09
ENSG00000145912.11	NHP2	929.53686485149	-0.632751466753101	0.100881672624031	1.37287048159618e-10	1.87964841274065e-09
ENSG00000173402.14	DAG1	4017.53014091488	0.569266717557699	0.0905471332667863	1.42956809904723e-10	1.95595721457519e-09
ENSG00000204580.15	DDR1	812.619012950887	1.07727189642271	0.176292014129832	1.43060070665646e-10	1.95605283700175e-09
ENSG00000174547.14	MRPL11	461.50363361105	-0.733159100024166	0.117832169632408	1.44423744636883e-10	1.97317264842196e-09
ENSG00000123200.18	ZC3H13	2363.60149109315	0.340211588942476	0.0536408104856192	1.44506393387729e-10	1.97317264842196e-09
ENSG00000235863.4	B3GALT4	56.9539284889199	1.7480079545434	0.290994026634264	1.4477340206049e-10	1.97549092213905e-09
ENSG00000269834.9	ZNF528-AS1	99.2402752540602	1.03514708105147	0.16859586629494	1.45016417404536e-10	1.97747890525193e-09
ENSG00000198331.12	HYLS1	247.255022454409	-1.10028639662159	0.181753356251634	1.45214676021444e-10	1.97885431750752e-09
ENSG00000256043.6	CTSO	476.989202185587	1.36891695401594	0.22572830433066	1.45523652340369e-10	1.98173563555738e-09
ENSG00000158246.8	TENT5B	61.4259161153139	-1.81010461430063	0.304579785612252	1.45715004064621e-10	1.98301235940052e-09
ENSG00000115355.19	CCDC88A	2167.35081985318	-0.644442158588438	0.103184624935443	1.56256089950947e-10	2.12504098769969e-09
ENSG00000139613.13	SMARCC2	1942.46237469212	0.545930434004043	0.0868403580649503	1.58264050183739e-10	2.1509090111259e-09
ENSG00000204316.14	MRPL38	545.804499192688	-0.744498818147803	0.119739971530424	1.6183169032641e-10	2.19792532356417e-09
ENSG00000106682.16	EIF4H	10098.4230061738	-0.360867344290172	0.0565688943019234	1.64302642186372e-10	2.22999404404991e-09
ENSG00000225921.8	NOL7	1312.58846635288	-0.573195201351042	0.0914606348065995	1.65132599578393e-10	2.23976245542977e-09
ENSG00000160917.16	CPSF4	392.508938079961	-0.595612422088939	0.0943982076349789	1.67608295282797e-10	2.27182477888985e-09
ENSG00000135778.13	NTPCR	391.40162892708	0.738150151544431	0.119516891093798	1.72927399517707e-10	2.34143309629087e-09
ENSG00000101310.18	SEC23B	1192.17324412639	-0.538551004699248	0.0859666767320907	1.72974263093444e-10	2.34143309629087e-09
ENSG00000185414.21	MRPL30	665.120605206276	-0.65978934757674	0.105888871698075	1.73676677867112e-10	2.34937599261251e-09
ENSG00000197472.15	ZNF695	29.8453167785424	-2.04590980032382	0.347933148525672	1.75053640055582e-10	2.36642705166288e-09
ENSG00000142937.13	RPS8	8449.85987080856	-0.478831058397568	0.076054291620078	1.76138309401107e-10	2.37950676224182e-09
ENSG00000110321.19	EIF4G2	28107.5964543721	-0.324655286111411	0.0504186723206582	1.76303478834138e-10	2.38015553684519e-09
ENSG00000145293.18	ENOPH1	982.022826274402	-0.521315576825325	0.0828673928502809	1.76426918189044e-10	2.38024045402722e-09
ENSG00000132522.17	GPS2	734.253234337275	-0.380570395193881	0.0601336294751932	1.78230364965329e-10	2.40297581643368e-09
ENSG00000215039.10	CD27-AS1	243.016170251683	0.805133304241844	0.13056316132996	1.79352401966028e-10	2.41650006839904e-09
ENSG00000178105.13	DDX10	607.808920881024	-0.942303282888939	0.154204431228576	1.79838675137993e-10	2.42144612422382e-09
ENSG00000126243.9	LRFN3	356.660103296299	0.456727083526055	0.0725662005948817	1.80701949529826e-10	2.43145841758079e-09
ENSG00000137463.6	MGARP	126.306211003752	2.60879359143742	0.440661284449921	1.81151905157011e-10	2.43589967503649e-09
ENSG00000018699.14	TTC27	411.256656476548	-0.756247118341998	0.122796486601071	1.81782731717153e-10	2.44276557078645e-09
ENSG00000100416.16	TRMU	665.785273764154	-0.695887887667984	0.112027337759251	1.82452916308983e-10	2.45015092767079e-09
ENSG00000160214.14	RRP1	626.376907849932	-0.82080854654073	0.13422463322781	1.91204253834339e-10	2.56445240235469e-09
ENSG00000185567.7	AHNAK2	7703.8655173436	1.24642028850045	0.213837843616099	1.91216920443319e-10	2.56445240235469e-09
ENSG00000041357.17	PSMA4	1866.21715474101	-0.457263913472284	0.0726433407806639	1.94824316103705e-10	2.61110847928436e-09
ENSG00000130305.18	NSUN5	337.321911780764	-0.860513011771639	0.140319846944886	1.95752775254989e-10	2.62182260226161e-09
ENSG00000170037.15	CNTROB	931.340313092043	-0.524660270258753	0.0838551196942176	1.96247106175704e-10	2.62671192574306e-09
ENSG00000157500.13	APPL1	1281.91005843038	-0.397383708506912	0.0631239237261971	1.97651965642678e-10	2.64377395518626e-09
ENSG00000176974.23	SHMT1	314.378513696397	-1.45515028876211	0.244917392016874	1.99412250635409e-10	2.66556454500674e-09
ENSG00000134809.10	TIMM10	331.626741356337	-0.689000414824381	0.111265705962315	2.0512531460643e-10	2.74012895606407e-09
ENSG00000164548.13	TRA2A	1171.36452996522	-0.596236673554183	0.0956526295858565	2.06443746169523e-10	2.75592906351666e-09
ENSG00000169994.21	MYO7B	30.8719219313178	-2.38182332659913	0.401976241111255	2.08334442503309e-10	2.77934287772964e-09
ENSG00000158828.9	PINK1	3119.63405790917	0.843645143418613	0.138342338990021	2.09914975776416e-10	2.79859086471471e-09
ENSG00000178996.15	SNX18	1473.45445798405	0.652238129616113	0.105323012217746	2.1010056224841e-10	2.79922834345127e-09
ENSG00000258366.13	RTEL1	547.099658266083	-0.826525087422949	0.13448568051621	2.10373958119037e-10	2.8010341291367e-09
ENSG00000105426.21	PTPRS	1572.61216457664	1.20869232796901	0.201217769164056	2.1797586190807e-10	2.9003494186301e-09
ENSG00000182326.18	C1S	4644.8795010328	1.91617003211208	0.339080515874226	2.25143443463737e-10	2.99375947925144e-09
ENSG00000100139.15	MICALL1	2001.37726520096	-0.888091440727979	0.145269445757215	2.27206176083231e-10	3.01921195922765e-09
ENSG00000003137.9	CYP26B1	115.836089832015	2.11842051136089	0.365694015909322	2.27612642497804e-10	3.02263638579763e-09
ENSG00000101544.10	ADNP2	588.869015575216	-0.752698626362636	0.122284970598784	2.27957207332094e-10	3.02523483904212e-09
ENSG00000144713.14	RPL32	5257.42218396244	-0.554383060315487	0.0891589018192225	2.30131371095438e-10	3.05209477670829e-09
ENSG00000137975.8	CLCA2	40.357559024421	3.25061548193241	0.563555849354113	2.30545742653018e-10	3.0555958246732e-09
ENSG00000196313.14	POM121	1644.06462183803	-0.51060746202284	0.0821595706853632	2.30999149389697e-10	3.05960933331152e-09
ENSG00000205084.13	TMEM231	185.874381678339	0.8851092956153	0.145235499611522	2.31842331366602e-10	3.06877686560692e-09
ENSG00000048405.12	ZNF800	475.503127731847	-0.719014419603269	0.116954141831167	2.36821458168594e-10	3.1326421790817e-09
ENSG00000105650.23	PDE4C	183.192760112519	2.46832197001383	0.423632301368065	2.38171197399988e-10	3.14844657695052e-09
ENSG00000115084.16	SLC35F5	3420.62148174676	0.905769003858834	0.150601173818677	2.39440259145459e-10	3.16316461984229e-09
ENSG00000185112.6	FAM43A	490.335198354222	1.68046740495176	0.289175114260269	2.43208373063027e-10	3.21085622085417e-09
ENSG00000198892.8	SHISA4	277.554495196187	1.23637096968553	0.207846230325565	2.43500638863666e-10	3.21262726002075e-09
ENSG00000110422.13	HIPK3	2428.63336850956	0.55066904741729	0.0885168747295638	2.437150610988e-10	3.21336963751163e-09
ENSG00000150768.19	DLAT	1177.83652893231	-0.579686063278468	0.0928768506886999	2.4918266545241e-10	3.28332905101301e-09
ENSG00000153246.14	PLA2R1	622.119668446413	1.42992218835191	0.239639878673942	2.49574065094365e-10	3.28635505806047e-09
ENSG00000114126.19	TFDP2	678.975374273554	0.774417009645598	0.127340035124057	2.55784693140722e-10	3.36595427152408e-09
ENSG00000117643.17	MAN1C1	80.5381689804432	2.73083045044463	0.469155025664287	2.60536125667464e-10	3.42626084227283e-09
ENSG00000121851.14	POLR3GL	364.131641560953	0.930379759050279	0.153987564199176	2.61681324485502e-10	3.43909518169239e-09
ENSG00000168827.16	GFM1	1160.83794033318	-0.573894717893482	0.092693066705056	2.65610438174765e-10	3.48847633021e-09
ENSG00000139182.16	CLSTN3	206.818904652573	1.03400510811363	0.171997454993672	2.65900024745594e-10	3.49002370980683e-09
ENSG00000165271.18	NOL6	1260.03659849869	-0.792847118447725	0.130458614596615	2.66182323184085e-10	3.49147349416026e-09
ENSG00000197256.12	KANK2	6180.43665009529	1.05098617958709	0.173726525954726	2.67761716333012e-10	3.50992422738976e-09
ENSG00000139517.10	LNX2	195.759486895806	-0.747461430617941	0.121669629565606	2.6928078459779e-10	3.52756091647834e-09
ENSG00000122203.16	KIAA1191	3253.64659042959	0.624640144755154	0.101286028274099	2.71531823711958e-10	3.55475747047652e-09
ENSG00000164338.11	UTP15	445.964176791525	-0.92359121211854	0.15256050304078	2.73819033080995e-10	3.58057876441228e-09
ENSG00000077348.11	EXOSC5	146.881051939928	-1.0377006630285	0.17236680505752	2.74022382506495e-10	3.58057876441228e-09
ENSG00000138442.12	WDR12	684.862599036886	-0.724155814240961	0.118724929482329	2.74032876201452e-10	3.58057876441228e-09
ENSG00000173465.9	ZNRD2	302.886113891709	-0.510638548770409	0.0819516610258972	2.74411928568746e-10	3.58322722664511e-09
ENSG00000165119.24	HNRNPK	13075.1984243232	-0.40230077222307	0.0644633677868622	2.79636514239906e-10	3.64910385120515e-09
ENSG00000170004.19	CHD3	5505.63005508979	0.8201527115585	0.135016243403585	2.81087576335004e-10	3.66568509369359e-09
ENSG00000028839.10	TBPL1	315.683261079641	-0.719011578612829	0.117385615049944	2.82247258565145e-10	3.67844759430829e-09
ENSG00000106628.14	POLD2	1799.14428249058	-0.587647380312602	0.0948534478534029	2.8263081282184e-10	3.68108516340651e-09
ENSG00000131943.21	C19orf12	731.78491518368	0.507600383933756	0.0819927629374853	2.8975072840911e-10	3.77139993582081e-09
ENSG00000129968.18	ABHD17A	1536.51751715534	0.338279757708335	0.0546556192712443	2.91910029906192e-10	3.79707297543791e-09
ENSG00000117228.12	GBP1	489.325091652916	-1.22604792778652	0.206913950286718	2.93028156334841e-10	3.80917855432585e-09
ENSG00000177830.19	CHID1	1532.91626807551	0.587819792200464	0.0956017449510492	2.9843630354169e-10	3.87700052132996e-09
ENSG00000165406.17	MARCHF8	786.544175678123	0.710509022283907	0.116179870894821	3.01991667050086e-10	3.9206815917723e-09
ENSG00000137656.13	BUD13	272.971076172546	-0.870664954050094	0.144152517852162	3.04908902856071e-10	3.95602751483375e-09
ENSG00000007384.16	RHBDF1	1034.92778535554	0.592615424891203	0.0961220100953792	3.05581949966598e-10	3.96222977627399e-09
ENSG00000110931.20	CAMKK2	1106.32791520497	0.455380273781668	0.0733116800213788	3.07154631614326e-10	3.98008150838003e-09
ENSG00000125965.10	GDF5	146.781652414314	2.84773547746825	0.508344783950857	3.09266715338208e-10	4.00489555273532e-09
ENSG00000168398.8	BDKRB2	542.58279946164	1.78611831459056	0.306636306043109	3.11341502980123e-10	4.02919532328035e-09
ENSG00000170191.5	NANP	293.951832650819	-0.498548363561409	0.0804730905250979	3.12138465354659e-10	4.0369378351852e-09
ENSG00000165029.17	ABCA1	667.938835434715	1.29976100578952	0.218749064618772	3.12508096525134e-10	4.03914726793746e-09
ENSG00000197989.16	SNHG12	302.384512786947	-1.333431779999	0.229284954291613	3.13307939235961e-10	4.04691081334791e-09
ENSG00000213918.11	DNASE1	242.655988116828	0.654143430579022	0.106562744480883	3.15680239552535e-10	4.07496258400788e-09
ENSG00000182108.11	DEXI	542.848596243738	0.591207534026357	0.0962461846654764	3.16360795761645e-10	4.08115469732388e-09
ENSG00000140264.23	SERF2	6377.63323383723	0.802801603354903	0.132920651330514	3.16737139301987e-10	4.08341700275239e-09
ENSG00000188157.16	AGRN	1712.1391323932	1.11360293386025	0.188032654109248	3.20609251862561e-10	4.13071577637509e-09
ENSG00000100372.16	SLC25A17	443.839828254046	-0.582761314332118	0.0947037112079358	3.21398982375673e-10	4.13826649170401e-09
ENSG00000148341.19	SH3GLB2	626.179227498306	0.560840488734958	0.0910448377809092	3.24570593742614e-10	4.17645682309211e-09
ENSG00000123064.14	DDX54	1351.9113637038	-0.691800220846446	0.113460863744311	3.25303457499898e-10	4.18323775283729e-09
ENSG00000158163.16	DZIP1L	213.057405226002	-0.822821777479982	0.135884050563924	3.26076846934411e-10	4.19053091461946e-09
ENSG00000128408.9	RIBC2	26.4405300615309	-2.03125023061718	0.36082951455817	3.27375775718766e-10	4.20456448233494e-09
ENSG00000250644.3	ENSG00000250644	403.761005385903	1.32528434817312	0.223629056862438	3.33173259390111e-10	4.27631982582962e-09
ENSG00000083845.10	RPS5	5486.72942731732	-0.645221766104873	0.106426040585562	3.33831585024751e-10	4.2820644851849e-09
ENSG00000189339.13	SLC35E2B	1628.94040701133	0.698244176266464	0.114431044472269	3.34442907644747e-10	4.28719936752427e-09
ENSG00000004776.14	HSPB6	2315.75311117264	1.4283034771017	0.243036486446674	3.38780778501312e-10	4.34006800604644e-09
ENSG00000167996.17	FTH1	58979.5240977315	1.18254000785617	0.204570434191626	3.39207638841022e-10	4.34279823942778e-09
ENSG00000284024.4	MSANTD7	532.816306914036	-0.77234180406246	0.127123340952182	3.42301508661422e-10	4.37964864797404e-09
ENSG00000303113.1	ENSG00000303113	18.0560125638701	2.12282265681922	0.364216464325695	3.45243120438148e-10	4.41450580305997e-09
ENSG00000295911.1	ENSG00000295911	39.0458154239926	-1.96487267189141	0.340990501237371	3.47583791452364e-10	4.44163992121329e-09
ENSG00000164466.14	SFXN1	1196.78905650881	-0.560613840349863	0.0915191902742122	3.53045291610147e-10	4.50859474225956e-09
ENSG00000177889.11	UBE2N	1938.92806473283	-0.656044234317456	0.107288385945655	3.53445349788105e-10	4.51086847801175e-09
ENSG00000113643.10	RARS1	2313.39545118543	-0.434916187380152	0.0691732806323982	3.59312864562711e-10	4.58287431398943e-09
ENSG00000125510.19	OPRL1	43.3629427121434	1.5402207783122	0.261384724376675	3.60668677874792e-10	4.59728117757844e-09
ENSG00000100632.12	ERH	1646.33353091043	-0.588727732999893	0.0956183402354774	3.74885448623732e-10	4.77550002829906e-09
ENSG00000111142.15	METAP2	2438.01525447489	-0.517704447754443	0.0834905745231196	3.755344413555e-10	4.77997553026821e-09
ENSG00000262209.3	PCDHGB3	70.3944601225117	1.6426105499087	0.28108219082605	3.75707300021574e-10	4.77997553026821e-09
ENSG00000071626.18	DAZAP1	2165.91343681738	-0.732376640911615	0.120671946214289	3.78459440479606e-10	4.81197679077887e-09
ENSG00000084774.15	CAD	1663.13609540093	-0.760129201407597	0.124922706133332	3.79829514631313e-10	4.82637653425829e-09
ENSG00000276672.1	ENSG00000276672	22.296022360668	-2.3067732962815	0.395803644807283	3.8526100934605e-10	4.89233324243315e-09
ENSG00000102710.22	SUPT20H	797.337599554463	-0.451078351791521	0.0730829763218186	3.8645119326561e-10	4.90438185182427e-09
ENSG00000105419.19	MEIS3	655.023323386781	0.882728777835591	0.147457773252006	3.877447443537e-10	4.91772641434362e-09
ENSG00000174915.13	PTDSS2	486.062222306678	0.663463002323128	0.109248979631173	3.92541664291905e-10	4.97472108238603e-09
ENSG00000100526.22	CDKN3	353.52233297021	-1.88458971908826	0.352706951272321	3.92728251606811e-10	4.97472108238603e-09
ENSG00000169016.18	E2F6	337.367948470685	-0.808705586140842	0.135361945421967	3.94514641332738e-10	4.99275620093922e-09
ENSG00000113845.11	TIMMDC1	1091.13284395297	0.403504217037242	0.0651962799940518	3.94954110346963e-10	4.99275620093922e-09
ENSG00000129028.9	THAP10	121.629194897877	-0.945921141912438	0.157223343315073	3.94998766074896e-10	4.99275620093922e-09
ENSG00000278730.1	ENSG00000278730	530.497773155673	0.755719543138197	0.125317833995447	3.95134952805899e-10	4.99275620093922e-09
ENSG00000101986.13	ABCD1	337.465239963551	0.830592051697813	0.138078193137976	3.9789149462832e-10	5.02446201855699e-09
ENSG00000115233.13	PSMD14	1818.9727901279	-0.576891669643434	0.0945128399637856	3.98438440196073e-10	5.02824361981603e-09
ENSG00000235865.2	GSN-AS1	77.362222352878	2.06935363298872	0.363210495640076	3.98955491473679e-10	5.03164349830057e-09
ENSG00000169403.13	PTAFR	28.1212911668026	-3.14809066724187	0.544298542610043	4.06020925086326e-10	5.11757639944415e-09
ENSG00000086504.19	MRPL28	763.421452427411	-0.631809119281907	0.103622527577004	4.1612790392247e-10	5.24171528325898e-09
ENSG00000116830.13	TTF2	507.625783039645	-0.973474516644012	0.162784372994643	4.16898995299981e-10	5.24817458891265e-09
ENSG00000007923.18	DNAJC11	1310.72911874604	-0.498981193028081	0.0811575767575186	4.17482335051991e-10	5.25226382884603e-09
ENSG00000100029.19	PES1	1764.26684181601	-0.662761468146274	0.109081083346222	4.19937038508996e-10	5.27987670075853e-09
ENSG00000135968.23	GCC2	1104.33412206432	0.639367338656428	0.105018777030542	4.20816632901249e-10	5.28591733681812e-09
ENSG00000075240.18	GRAMD4	345.100124670292	1.47071461045768	0.250943213881585	4.20937801504662e-10	5.28591733681812e-09
ENSG00000144746.8	ARL6IP5	2798.99942656441	1.01567989674925	0.17274550415545	4.21440811418838e-10	5.28896504410621e-09
ENSG00000241343.11	RPL36A	1727.83952937027	-0.539452854459507	0.0878365883389198	4.21721809510134e-10	5.28922452199191e-09
ENSG00000134222.17	PSRC1	317.946637290288	-1.58069807972537	0.2824107414491	4.27889365931109e-10	5.3632672035708e-09
ENSG00000153071.16	DAB2	8653.52758096892	0.593717511689469	0.0974506648277498	4.29459124317151e-10	5.37962422187169e-09
ENSG00000047346.14	ATOSA	600.305303298362	0.796853917275405	0.132558943184156	4.33298309685952e-10	5.42437156882266e-09
ENSG00000105204.14	DYRK1B	271.796359323734	1.21453090512637	0.206216897740118	4.42613591660376e-10	5.53757571142581e-09
ENSG00000172037.15	LAMB2	11727.1606684025	0.843794918797838	0.140196250750003	4.46877949590153e-10	5.58748687986014e-09
ENSG00000198055.12	GRK6	548.369446028822	-0.667044659840977	0.10978910933605	4.5395787662088e-10	5.67251914955907e-09
ENSG00000180354.17	MTURN	761.761391190201	0.940914933024957	0.158711641082666	4.57748937688474e-10	5.71637548614285e-09
ENSG00000065357.21	DGKA	895.993053192274	0.974016763746159	0.164733267794103	4.61529859028307e-10	5.76005139787293e-09
ENSG00000171533.13	MAP6	119.255948847676	1.81862402379971	0.320057385811374	4.66901454891248e-10	5.82351366511993e-09
ENSG00000147874.12	HAUS6	970.177433284046	-0.766769277901431	0.127309684068922	4.71723900553543e-10	5.88005289045821e-09
ENSG00000084764.13	MAPRE3	232.921529896228	0.714900288514583	0.118268329914882	4.73484822516898e-10	5.89838419613631e-09
ENSG00000102871.17	TRADD	336.264103884761	0.843297698995237	0.141738680884295	4.85533745134447e-10	6.04477612355496e-09
ENSG00000039123.17	MTREX	1571.716459469	-0.479311478291878	0.0782338054796071	4.88158998197394e-10	6.07373822741865e-09
ENSG00000119285.12	HEATR1	1489.24236657483	-0.581186075233695	0.0953586539665294	4.90386984443132e-10	6.09772506114784e-09
ENSG00000115946.9	PNO1	641.591513837677	-0.957482199033831	0.160811046107739	4.93035993484968e-10	6.12691456613308e-09
ENSG00000107186.18	MPDZ	1484.28495292872	0.76543758614929	0.127320610232253	5.10176716275336e-10	6.33604555090604e-09
ENSG00000169972.14	PUSL1	219.234165511359	-0.562501627282327	0.0922688709440104	5.11509763965449e-10	6.34872045464264e-09
ENSG00000276547.2	PCDHGB5	771.756152448719	1.09077163852353	0.18486356415732	5.15276779955191e-10	6.3915711936078e-09
ENSG00000261008.10	LINC01572	42.8962490720849	-2.36502691562839	0.427380557830167	5.15673452993741e-10	6.39258890660575e-09
ENSG00000107566.15	ERLIN1	2599.26993834175	-0.581240505458891	0.0956514596117999	5.20946428978028e-10	6.45401801461925e-09
ENSG00000126249.8	PDCD2L	58.915779536802	-1.25441783743505	0.213323096000055	5.26844055230317e-10	6.52310634623375e-09
ENSG00000115461.6	IGFBP5	12515.6564015174	3.06081173013565	0.553457017883134	5.3461014532777e-10	6.61523077513376e-09
ENSG00000172977.14	KAT5	673.679470472841	-0.474877312311191	0.0777169837144865	5.43252161175256e-10	6.71807511306078e-09
ENSG00000212694.8	LINC01089	77.7192185487293	0.963278720110845	0.161971851901508	5.49600252484621e-10	6.79244399633974e-09
ENSG00000137936.19	BCAR3	2051.06491560547	-0.605514815112828	0.0997162998433852	5.54428080916099e-10	6.84794513559472e-09
ENSG00000139116.20	KIF21A	129.128773445237	-1.01556454192126	0.172772386342568	5.61569607525061e-10	6.93106541256067e-09
ENSG00000168159.15	RNF187	2805.5613454643	0.442283130496962	0.0725256452046937	5.61839981026057e-10	6.93106541256067e-09
ENSG00000176971.4	FIBIN	249.979114962306	1.66782022467659	0.29331504994697	5.62821403927002e-10	6.93895951759031e-09
ENSG00000185298.13	CCDC137	704.083233336835	-0.737697228662348	0.122677532582318	5.64111141698381e-10	6.95064292118114e-09
ENSG00000165997.6	ARL5B	952.438286707118	-1.79774262889504	0.339037596729581	5.65216811742025e-10	6.96004556422695e-09
ENSG00000114302.18	PRKAR2A	2077.43472540053	-0.572893189665833	0.0938984622064069	5.71646269653957e-10	7.03495391085954e-09
ENSG00000189195.16	BTBD8	111.172831914172	1.07672025900553	0.182570032287719	5.78799404132953e-10	7.11867209029864e-09
ENSG00000240303.9	ACAD11	424.043825395731	0.651785936625688	0.108243676586178	5.79336304770335e-10	7.12096493667494e-09
ENSG00000239697.13	TNFSF12	410.290622632519	0.833697579542016	0.141194674054884	5.91570075527236e-10	7.26668951517856e-09
ENSG00000121741.18	ZMYM2	1184.67998505589	0.62768149192369	0.103962204714359	5.91907232386088e-10	7.26668951517856e-09
ENSG00000215712.12	TMEM242	317.727638544243	0.553266349598225	0.0911816072001048	5.97327113421837e-10	7.32879969233387e-09
ENSG00000119508.18	NR4A3	237.536571838573	-2.29938981666183	0.453515691871694	5.99633775819378e-10	7.35266086728915e-09
ENSG00000116685.18	KIAA2013	1486.92192019147	0.379417317586228	0.0626005802512185	6.0331038549545e-10	7.39328131031155e-09
ENSG00000196510.15	ANAPC7	853.494299797585	-0.604799427549065	0.0999019954681508	6.05205300656918e-10	7.40795684897297e-09
ENSG00000197496.7	SLC2A10	1327.98777508161	1.15459306736464	0.197860058424245	6.05237147814506e-10	7.40795684897297e-09
ENSG00000197728.12	RPS26	1850.19117988049	-0.827556086289201	0.137867995082119	6.08779794634193e-10	7.4468319490533e-09
ENSG00000108883.14	EFTUD2	2082.62447334798	-0.681671402481015	0.113099697242946	6.13610891883199e-10	7.5014116132869e-09
ENSG00000112902.13	SEMA5A	3450.60512424235	1.34882550154641	0.231369560425625	6.19487333524594e-10	7.56869731963482e-09
ENSG00000120324.9	PCDHB10	51.3783003813222	2.13073502394277	0.374075930712779	6.24150035384643e-10	7.62108198253917e-09
ENSG00000138587.7	MNS1	91.1087591011632	-1.12842310298388	0.192419951505915	6.25957233119074e-10	7.63855799550351e-09
ENSG00000115942.10	ORC2	367.940536800153	-0.584590461801596	0.096682645602155	6.3253988422815e-10	7.71425292181726e-09
ENSG00000175395.17	ZNF25	385.074206649064	0.626326910129575	0.103852972204101	6.36115148227267e-10	7.75320190862724e-09
ENSG00000204104.13	TRAF3IP1	490.048650886576	0.471334029161531	0.0774601416681862	6.41860904460404e-10	7.81854307963218e-09
ENSG00000123416.16	TUBA1B	36632.8603637958	-1.15125890257676	0.204560615610671	6.48756084483509e-10	7.89779875646251e-09
ENSG00000116898.13	MRPS15	695.160642717269	-0.587447939643227	0.0973609414823827	6.50546889691951e-10	7.91485730824016e-09
ENSG00000305744.1	ENSG00000305744	18.7797773672163	-3.6222485286447	0.653969258571908	6.51638837240417e-10	7.92339790248402e-09
ENSG00000266904.9	LINC00663	28.7346897718779	1.40925718617555	0.242154733717553	6.53590239364952e-10	7.94237229869443e-09
ENSG00000070761.9	CFAP20	545.015516853525	-0.64515802682228	0.107299079361739	6.55322945644741e-10	7.95866802726231e-09
ENSG00000241127.10	YAE1	203.56947867047	-0.85198392267123	0.144129373323232	6.60678155469985e-10	8.01891204470678e-09
ENSG00000166923.13	GREM1	108161.719807777	1.205011317333	0.206066565977033	6.61786392333395e-10	8.02756771309248e-09
ENSG00000101898.8	MCTS2	131.360217243934	-1.03721405079729	0.176181563020347	6.64028769488881e-10	8.04996213512833e-09
ENSG00000106399.12	RPA3	280.404171402764	-0.779425479111954	0.130605833411458	6.65256525200845e-10	8.06003701790743e-09
ENSG00000100902.12	PSMA6	1848.63923013515	-0.35728841679943	0.0579217017062526	6.65764098023449e-10	8.06055807793451e-09
ENSG00000047621.13	FERRY3	595.111157547341	-0.532419583347843	0.0878405455643957	6.66092972381732e-10	8.06055807793451e-09
ENSG00000166889.15	PATL1	1337.2586818918	-0.681103862455316	0.113214055025633	6.70621273454423e-10	8.11052561550414e-09
ENSG00000170345.12	FOS	642.979722585909	-3.45102872591985	0.81740705277067	6.73579569163508e-10	8.13990325442519e-09
ENSG00000141699.12	RETREG3	917.318917693511	0.64094341377595	0.106820840134805	6.73851622893157e-10	8.13990325442519e-09
ENSG00000174348.15	PODN	1480.39583897786	2.40117832623415	0.423653800477892	6.82922972468066e-10	8.2445804840203e-09
ENSG00000159899.17	NPR2	1214.373970162	0.565392047765329	0.0937872259290009	6.86530873625228e-10	8.28321513676804e-09
ENSG00000131148.10	EMC8	576.726706178649	-0.634050795168193	0.105205483879988	6.94333641650884e-10	8.372386309236e-09
ENSG00000185668.8	POU3F1	24.4561841720774	-3.96546098993824	0.72524619732411	6.95445595346999e-10	8.38082064428252e-09
ENSG00000177542.12	SLC25A22	454.235372323992	-0.800813402913876	0.134422404675139	6.99294420862707e-10	8.42220749442116e-09
ENSG00000136542.10	GALNT5	6551.97939048844	2.125643327559	0.380524022728947	7.12521004332592e-10	8.57642284717394e-09
ENSG00000165660.9	ABRAXAS2	556.484839281569	-0.336883331774504	0.0549458870006366	7.14805044140762e-10	8.59882112898283e-09
ENSG00000182218.11	HHIPL1	444.665392116699	1.62664857519609	0.290173079446268	7.18321570836827e-10	8.63601045932702e-09
ENSG00000172663.10	TMEM134	275.389481152204	0.793213654845432	0.133092151994958	7.26534381095752e-10	8.72958341520017e-09
ENSG00000186603.7	HPDL	22.5451133143077	-2.9096441910611	0.506788833126289	7.2823183546222e-10	8.7448075844689e-09
ENSG00000181513.16	ACBD4	65.3858253314964	1.14326862149938	0.195637389341579	7.3604843994956e-10	8.83345079911114e-09
ENSG00000115226.11	FNDC4	361.724980252094	1.62770674045108	0.285680815310261	7.5875573282864e-10	9.10058971641812e-09
ENSG00000120992.19	LYPLA1	996.175218278583	-0.593713706927496	0.0986209386556352	7.62920439242147e-10	9.14514305871501e-09
ENSG00000224078.16	SNHG14	1551.75928790829	0.783193979345002	0.131758740180756	7.6679687610347e-10	9.1861904060556e-09
ENSG00000100568.12	VTI1B	2219.11607542752	0.482861214972324	0.0797200181765133	7.71568291173157e-10	9.23790485566069e-09
ENSG00000162512.17	SDC3	3201.09006052172	1.33475455571806	0.232223118441002	7.9439143691458e-10	9.50556255313924e-09
ENSG00000117632.24	STMN1	3943.34331578767	-1.43743926393206	0.267257402832932	7.97986915005683e-10	9.54296535555354e-09
ENSG00000109971.15	HSPA8	29246.142128811	-0.770906832687794	0.129712803901426	7.99759524500012e-10	9.55853765811249e-09
ENSG00000145365.13	TIFA	229.433382076922	-0.779546918109636	0.131464386291546	8.01906027846885e-10	9.57855771533981e-09
ENSG00000117335.22	CD46	3486.53078981743	0.707350832887653	0.118047261452481	8.09317658009588e-10	9.6614078586597e-09
ENSG00000171503.14	ETFDH	461.373608260495	0.652414014893226	0.109287793469846	8.1389820567209e-10	9.71038387718469e-09
ENSG00000110700.8	RPS13	3657.95984879257	-0.521061280379179	0.0866337835858921	8.14542264335492e-10	9.71236486312707e-09
ENSG00000167601.13	AXL	9078.2855202332	-0.800681462857043	0.136129498459016	8.18058169727437e-10	9.74856650587804e-09
ENSG00000237232.10	ZNF295-AS1	75.5178528737073	-1.66304246545453	0.292406444019091	8.21471508065809e-10	9.78350416229842e-09
ENSG00000143437.22	ARNT	1139.00646714203	0.588557295154091	0.0979131378429478	8.22085647737274e-10	9.78508271278614e-09
ENSG00000167291.17	TBC1D16	1367.10134587145	0.710993502456776	0.119567932047046	8.25792088842674e-10	9.82344476645519e-09
ENSG00000126218.13	F10	625.33493845084	1.88724061179929	0.329598996075892	8.28366829013474e-10	9.84830733288224e-09
ENSG00000113163.20	CERT1	1232.21583017801	0.930824189969514	0.1589201904516	8.29021819424779e-10	9.85033060062729e-09
ENSG00000152763.18	DNAI4	56.8179910860117	1.28251718273819	0.224350498488229	8.36254141173329e-10	9.93045683247207e-09
ENSG00000178685.15	PARP10	452.104501704337	0.952824128101538	0.162467137364486	8.39182948277989e-10	9.95941538733189e-09
ENSG00000117713.22	ARID1A	1907.5207667432	-0.529826243295045	0.0880134942932455	8.40776869345354e-10	9.97250696518324e-09
ENSG00000063177.14	RPL18	4855.48966722734	-0.531874828164241	0.0886903072487644	8.43552729683635e-10	9.99959414335594e-09
ENSG00000085063.19	CD59	24527.0784842833	0.759791644624425	0.128128745215384	8.55285275005322e-10	1.0132761642891e-08
ENSG00000126457.23	PRMT1	1938.07624855675	-0.743541495932854	0.125362422777197	8.61711793221489e-10	1.02029488430502e-08
ENSG00000035862.14	TIMP2	28846.2861073205	1.04545800278646	0.181440349003711	8.74700595118585e-10	1.03507086148045e-08
ENSG00000129460.18	NGDN	373.437625005031	-0.819647223961423	0.139845358878492	8.86794638451631e-10	1.04877144726777e-08
ENSG00000029993.16	HMGB3	801.130197683529	-1.2386191352163	0.219524155777358	8.91641260601343e-10	1.05388988556708e-08
ENSG00000153485.7	LYSET	156.914909431399	-0.701011440468324	0.117815403936169	9.00822520013252e-10	1.06412278846682e-08
ENSG00000174579.5	MSL2	489.590377434504	-0.705133741303042	0.118623043234472	9.03241889937801e-10	1.06636076233331e-08
ENSG00000144028.16	SNRNP200	4472.82417496922	-0.405369618169292	0.0666921402382539	9.06968674715252e-10	1.07013876497471e-08
ENSG00000143434.18	SEMA6C	184.079020019073	0.998996106078836	0.171362864166548	9.09359379753157e-10	1.072336847233e-08
ENSG00000280047.1	ENSG00000280047	27.1188145270124	1.99111417710048	0.355185341802569	9.14462868536315e-10	1.07772949900933e-08
ENSG00000004700.17	RECQL	2350.73328391749	-0.549456511556093	0.0909397771122917	9.28008012144248e-10	1.09305894439112e-08
ENSG00000173540.15	GMPPB	764.773790900431	-0.790336748873497	0.133505053856032	9.42100798089277e-10	1.10901529638343e-08
ENSG00000008283.17	CYB561	698.050695704081	1.06094029547454	0.183304943552782	9.4451058154979e-10	1.11120822211515e-08
ENSG00000136930.14	PSMB7	2267.11492795602	-0.460396091923361	0.0763772613645446	9.48444863736653e-10	1.11519113086813e-08
ENSG00000090565.18	RAB11FIP3	1168.58054926974	0.607718641055609	0.101905139203214	9.53943327345309e-10	1.12100754916148e-08
ENSG00000101187.17	SLCO4A1	31.3291647733946	-2.34032303915823	0.415407434064095	9.87459298512978e-10	1.15972242931715e-08
ENSG00000111364.17	DDX55	436.409143168585	-0.585752796404862	0.0974433289782916	9.90125709748939e-10	1.162182216677e-08
ENSG00000140471.18	LINS1	179.585319727714	-0.718524960441609	0.121258425102937	1.00332093425864e-09	1.17699045856046e-08
ENSG00000135093.14	USP30	221.166656191465	0.563620649339477	0.0940978827412815	1.00805369359484e-09	1.18186006615465e-08
ENSG00000161013.18	MGAT4B	4603.86249619689	0.715215954549472	0.121870790427193	1.01696320293011e-09	1.1916181290158e-08
ENSG00000180398.14	MCFD2	9273.07267304808	0.483842180297798	0.0799629778160842	1.0456220466678e-09	1.22449272300844e-08
ENSG00000181450.18	ZNF678	103.574580282514	-0.834909160353505	0.142013285296502	1.05092694336266e-09	1.22999617714531e-08
ENSG00000161281.11	COX7A1	289.729253326732	1.54166790717544	0.270862829084592	1.05547307688649e-09	1.23460575568105e-08
ENSG00000169084.15	DHRSX	354.215885230757	0.886509765355567	0.151339230236587	1.0636361689845e-09	1.24343841665288e-08
ENSG00000013583.11	HEBP1	749.55084053427	0.698436648980143	0.118535654198732	1.07288270426173e-09	1.25352678465726e-08
ENSG00000162923.18	WDR26	3382.71270081065	0.449799524518141	0.0748263015316498	1.0804361000828e-09	1.26162647594726e-08
ENSG00000142230.14	SAE1	3108.53651445257	-0.66644012982213	0.113036146239725	1.094300756813e-09	1.27708229620486e-08
ENSG00000107833.12	NPM3	184.750508007144	-1.43625342856715	0.251438268732402	1.10061863134469e-09	1.28371810285083e-08
ENSG00000137135.19	ARHGEF39	71.7995447266961	-1.2289433694248	0.213543210152278	1.10363253545641e-09	1.28649488556531e-08
ENSG00000099953.11	MMP11	111.531130346783	2.65645414093937	0.474056501495645	1.11014989080425e-09	1.29335008494041e-08
ENSG00000143387.15	CTSK	12380.2875850088	2.24507460357	0.438064366770314	1.11140923046682e-09	1.29407522891833e-08
ENSG00000064419.15	TNPO3	1568.45580320202	-0.460856758183444	0.0766953042037571	1.11849606255545e-09	1.30158092777787e-08
ENSG00000143179.17	UCK2	1302.15049352885	-0.867844492193371	0.14841904543388	1.11938753281414e-09	1.30187268985219e-08
ENSG00000168610.18	STAT3	2591.2035506029	0.643529621160566	0.109094958518133	1.12037283195535e-09	1.30227318075909e-08
ENSG00000173511.11	VEGFB	1211.54713725516	0.860265121562612	0.14809094941921	1.12903323528003e-09	1.31158932386619e-08
ENSG00000164237.10	CMBL	457.126727807193	1.16362948844231	0.20245828029821	1.13067901919497e-09	1.3127506464002e-08
ENSG00000106665.17	CLIP2	2084.82600311537	0.607297022571739	0.102133061808642	1.13424667254939e-09	1.31614071346993e-08
ENSG00000185869.16	ZNF829	153.677924537642	-0.876267280274857	0.150808028330308	1.14558101365429e-09	1.32853396320936e-08
ENSG00000174231.19	PRPF8	6922.03698939387	-0.28550335629314	0.0468835899334856	1.16664690285465e-09	1.35219234296639e-08
ENSG00000104524.15	PYCR3	289.58614282282	-0.795342164689509	0.135291087655443	1.17143951977615e-09	1.35697309936214e-08
ENSG00000197019.6	SERTAD1	772.463662967844	-0.941101026518092	0.162379539554904	1.18573643763721e-09	1.37275173446797e-08
ENSG00000135372.11	NAT10	928.720212372081	-0.681869354498296	0.115424106493679	1.20117154391663e-09	1.38982935246573e-08
ENSG00000148843.16	PDCD11	1302.03405336567	-0.76920854762402	0.131054761708387	1.23510791869345e-09	1.42828245259042e-08
ENSG00000105136.23	ZNF419	131.540961146376	0.889002746915178	0.152693734066368	1.2590908407683e-09	1.45506791767633e-08
ENSG00000232187.1	FTH1P7	30.4691971796148	1.80660907746409	0.319870269277112	1.25970295658661e-09	1.45506791767633e-08
ENSG00000187522.16	HSPA14	334.499374681321	-0.828035451806588	0.141729997943792	1.26519726416568e-09	1.46058397802945e-08
ENSG00000099956.21	SMARCB1	1074.29084485298	-0.504163862941866	0.084507865369871	1.27221825873779e-09	1.46785522890599e-08
ENSG00000156398.14	SFXN2	45.862789978044	-1.58940298877522	0.279321394020197	1.28122983248623e-09	1.47741360592822e-08
ENSG00000293339.1	ENSG00000293339	256.263848470806	-0.884351767137251	0.151770559649408	1.28943390951612e-09	1.48603052600956e-08
ENSG00000141503.18	MINK1	2028.24125217185	0.433684006335943	0.0723928513206822	1.31105460395967e-09	1.51009112490094e-08
ENSG00000125459.19	MSTO1	704.19725381924	-0.695108105666305	0.11801369414614	1.31246338438519e-09	1.51085728294267e-08
ENSG00000113645.16	WWC1	297.17910892651	-2.51499811672413	0.474336120484934	1.32746147147356e-09	1.52725720143826e-08
ENSG00000124098.10	FAM210B	1300.99416319492	1.1689398487534	0.205573601290145	1.33092953327585e-09	1.53038065971131e-08
ENSG00000221914.12	PPP2R2A	1282.97724359912	-0.47341099217804	0.0791815305071664	1.33561621486935e-09	1.53490103244997e-08
ENSG00000100764.15	PSMC1	2893.40568524264	-0.446673933574869	0.0742206208806557	1.37160982869281e-09	1.57537413789602e-08
ENSG00000198242.15	RPL23A	3446.18498791679	-0.533294848221174	0.0899168003047564	1.37579184160344e-09	1.57928466879653e-08
ENSG00000204160.13	ZDHHC18	667.725176608541	-0.708688718208421	0.121031911367049	1.38195706244265e-09	1.58546604148559e-08
ENSG00000112877.9	CEP72	58.8064615059773	-1.20467537853037	0.210427676091029	1.39789533948679e-09	1.60284636047926e-08
ENSG00000100664.11	EIF5	6195.54254280467	-0.63382915938424	0.109075114852502	1.42005386097871e-09	1.62733527057898e-08
ENSG00000256269.12	HMBS	385.779973145886	-0.815366018607892	0.139477570694767	1.42165593955814e-09	1.62825283990656e-08
ENSG00000135776.6	ABCB10	716.315261933236	-0.611419948482867	0.103258839763501	1.42342090862909e-09	1.62935583219864e-08
ENSG00000136715.20	SAP130	710.461942612358	-0.704922925830211	0.120099019687596	1.42589863658675e-09	1.63127300102306e-08
ENSG00000104897.11	SF3A2	755.989506853512	-0.708850509738061	0.120866000081597	1.44225920825721e-09	1.64906148527688e-08
ENSG00000174306.23	ZHX3	2200.51692370689	0.396879912109434	0.06638850413566	1.44341205642534e-09	1.64945141521092e-08
ENSG00000165283.17	STOML2	1238.42825937331	-0.761213216077511	0.130714477018557	1.50671357457379e-09	1.72082104599158e-08
ENSG00000187954.15	ZFTRAF1	543.030687522293	0.722910800729501	0.124326414914422	1.51400836646638e-09	1.72818101066651e-08
ENSG00000100926.16	TM9SF1	1610.53774529159	0.50436998135308	0.0851613531868665	1.5249571693341e-09	1.73970127830041e-08
ENSG00000051523.13	CYBA	1137.70260620574	1.08350325087488	0.191463263181537	1.53260641435536e-09	1.74744652788284e-08
ENSG00000120948.20	TARDBP	3539.2341188342	-0.341826608236533	0.0557290450833508	1.53638481208052e-09	1.75077210386158e-08
ENSG00000132465.13	JCHAIN	31.3146360295144	2.50882626863504	0.452094988727205	1.56293485574552e-09	1.78002860981151e-08
ENSG00000244038.11	DDOST	4959.56375215684	0.492049640416651	0.0830760197687107	1.58550114818306e-09	1.80471777752289e-08
ENSG00000196233.15	LCOR	857.036172004314	-0.510074003220698	0.0854205520161755	1.58712854076157e-09	1.80555866132103e-08
ENSG00000107882.13	SUFU	445.185519954838	0.540442652333114	0.0914386126883328	1.63772749060995e-09	1.86207874394029e-08
ENSG00000109534.18	GAR1	404.845430245364	-0.786186837867848	0.135274840432925	1.64420757335147e-09	1.86840097736886e-08
ENSG00000302813.1	ENSG00000302813	7.41886730154149	-6.52726551516081	1.50610421684044	1.66275466959135e-09	1.88842087069631e-08
ENSG00000069275.14	NUCKS1	7646.9118733659	-0.541535095838398	0.0916808887502349	1.66520929838509e-09	1.89015209634571e-08
ENSG00000198960.12	ARMCX6	853.37704899328	0.591917552775958	0.100564283884636	1.66660711720254e-09	1.89068249063769e-08
ENSG00000198924.9	DCLRE1A	182.053949370228	-0.898143756231661	0.155469703051779	1.67962210690803e-09	1.90438403840164e-08
ENSG00000179115.12	FARSA	1235.7547346729	-0.754435442943973	0.12992154625546	1.69814095035706e-09	1.92430718512854e-08
ENSG00000186854.12	TRABD2A	211.976938622931	-1.99717339799666	0.361565291091748	1.70215445682142e-09	1.92778005873453e-08
ENSG00000299739.1	ENSG00000299739	13.5300725018628	-4.66942400766498	0.873426584587965	1.70659718629486e-09	1.93173490981276e-08
ENSG00000173992.10	CCS	276.949167810108	0.566925311518306	0.096891124878385	1.7174580719094e-09	1.94258837164061e-08
ENSG00000154640.16	BTG3	794.231306114673	-0.915045647907239	0.158672879538289	1.71809789538251e-09	1.94258837164061e-08
ENSG00000114626.19	ABTB1	477.103255007024	0.833016823880085	0.143835044286999	1.74090651505733e-09	1.9672824567817e-08
ENSG00000119041.12	GTF3C3	736.936349804586	-0.371333800820467	0.0619075096587014	1.74232047470717e-09	1.96778584797667e-08
ENSG00000204310.14	AGPAT1	1687.08884880425	0.528729387088628	0.0898143809386891	1.7547607061019e-09	1.98073489036547e-08
ENSG00000183826.20	BTBD9	421.967712476722	0.675086633421499	0.115666859422005	1.75858618823791e-09	1.98395081469283e-08
ENSG00000109881.18	CCDC34	335.819756065329	-0.904223154427981	0.156976496886997	1.76794632476478e-09	1.9934036307753e-08
ENSG00000037897.18	METTL1	204.437340570247	-0.875798988781508	0.151736928720393	1.78971540798066e-09	2.01682959841104e-08
ENSG00000119737.6	GPR75	46.6167580415775	-1.83527321399944	0.328016953132033	1.80407233368001e-09	2.03188146761145e-08
ENSG00000119684.17	MLH3	524.444183526465	0.518597603868012	0.0879123415237431	1.81218243530837e-09	2.03988491526845e-08
ENSG00000167617.4	CDC42EP5	197.875195676869	0.999304678870332	0.174688572490591	1.81419196562059e-09	2.04101618812177e-08
ENSG00000131462.10	TUBG1	1652.79005280661	-0.852956006405133	0.149123601609332	1.82700171370985e-09	2.05429002873031e-08
ENSG00000115363.15	EVA1A	1322.65372028484	-0.759060256175673	0.130267975442616	1.86583329904827e-09	2.09679208905215e-08
ENSG00000117505.14	DR1	2053.2664487849	-0.531268950234268	0.0891789797058991	1.89215431077666e-09	2.12519575933445e-08
ENSG00000106330.13	MOSPD3	213.498137410915	0.825873653498965	0.143179216144624	1.89548469191568e-09	2.12776010885871e-08
ENSG00000141337.13	ARSG	175.258192468747	1.52088107575122	0.272291691438347	1.9047921740893e-09	2.13702746511024e-08
ENSG00000127774.8	EMC6	359.455234887698	-0.659908877960934	0.112978040289794	1.90647885126071e-09	2.13773936533748e-08
ENSG00000101421.5	CHMP4B	2007.14078133705	0.382400296470506	0.0644301329391635	1.91028037306804e-09	2.14082055267493e-08
ENSG00000144711.17	IQSEC1	1341.44712840011	0.584695269711724	0.099696586428945	1.93052072467181e-09	2.16231091972888e-08
ENSG00000127526.16	SLC35E1	2328.74176239972	0.370507456487691	0.0629677281434302	1.94560121449157e-09	2.17800140363855e-08
ENSG00000114423.24	CBLB	1345.2167489263	0.856565774874509	0.149289817530931	1.95746177895916e-09	2.19007204982887e-08
ENSG00000159461.16	AMFR	2387.97723696577	0.497923749567673	0.0843877784322035	1.95892379635563e-09	2.19050157921594e-08
ENSG00000106992.20	AK1	955.773453245193	0.961774314645404	0.168339900104048	1.97926196954575e-09	2.21202666101378e-08
ENSG00000120137.8	PANK3	2305.67476044305	-0.475528247334003	0.0804123618532414	2.003329495894e-09	2.23769371619429e-08
ENSG00000110011.15	DNAJC4	174.941397877587	0.753633278938922	0.130694372792027	2.03513562167298e-09	2.27197173412921e-08
ENSG00000010072.17	SPRTN	310.37156431221	-0.617363425495622	0.105355620449258	2.04394983239978e-09	2.28055863232832e-08
ENSG00000117143.15	UAP1	5117.53019571642	-0.818605225791628	0.142267391734279	2.06352460403888e-09	2.30113572474544e-08
ENSG00000102119.13	EMD	925.56911249917	-0.534288195381421	0.0913413380655886	2.0700211224269e-09	2.30711405186339e-08
ENSG00000181026.16	AEN	1492.50340847015	-0.986879434938953	0.175931009670864	2.09652403184821e-09	2.3353714517046e-08
ENSG00000125304.11	TM9SF2	4374.09668554661	0.502757007271458	0.0853012345462738	2.10603435491243e-09	2.34447802132958e-08
ENSG00000174842.18	GLMN	185.490930572124	-0.764916799543716	0.132314788611487	2.10700702182686e-09	2.34447802132958e-08
ENSG00000113391.20	ARB2A	667.612006236879	0.690652872446507	0.119285863947684	2.1178095995369e-09	2.35520828918395e-08
ENSG00000128590.6	DNAJB9	627.245078203779	0.422744154299595	0.0715154906644912	2.12503263886643e-09	2.36194820330898e-08
ENSG00000085788.15	DDHD2	1080.87670728079	0.500520724315919	0.0849484713199552	2.12954259491583e-09	2.36566683671404e-08
ENSG00000306517.1	ENSG00000306517	72.3675661923527	1.84376542009792	0.3323236405269	2.13161034325196e-09	2.36666988820729e-08
ENSG00000163412.14	EIF4E3	205.595643793144	0.998052308505757	0.175191059055098	2.17382457727004e-09	2.41222106832182e-08
ENSG00000178033.6	CALHM5	663.268121239586	0.855375771572495	0.149022011362264	2.20653631186358e-09	2.44718366727315e-08
ENSG00000132323.10	ILKAP	419.361291469815	-0.669139814105365	0.115245425672528	2.2121014212974e-09	2.4520172764823e-08
ENSG00000108298.13	RPL19	8808.99814724022	-0.398891623157307	0.0670119092979073	2.21795623887855e-09	2.45716656824069e-08
ENSG00000156469.10	MTERF3	272.106136322631	-0.629515968916166	0.108018951549876	2.2308299355861e-09	2.47008188726095e-08
ENSG00000198026.9	ZNF335	487.364687587181	-0.893979476322142	0.157478189867898	2.29751176191076e-09	2.54252962845876e-08
ENSG00000119953.15	SMNDC1	711.13530868161	-0.521722026776991	0.0888500761688901	2.30550989573256e-09	2.54999183786033e-08
ENSG00000247626.5	MARS2	127.867487087983	-1.35835287217794	0.240738234944388	2.34011959622582e-09	2.58686343613255e-08
ENSG00000175166.18	PSMD2	14459.3879988382	-0.704812503813887	0.122700131831607	2.36736999436303e-09	2.6155640862136e-08
ENSG00000198563.15	DDX39B	3609.46419952281	-0.487895336676337	0.0834592773283827	2.37595581389859e-09	2.62362338189085e-08
ENSG00000168476.13	REEP4	438.805785977042	-0.797306055435036	0.140232357182745	2.38044690531791e-09	2.62715481924222e-08
ENSG00000138688.17	BLTP1	2301.72629780286	0.706304484936563	0.122059641404982	2.39884156200397e-09	2.64601861328972e-08
ENSG00000168016.16	TRANK1	310.769121286252	1.27352392592029	0.227298649674192	2.41969514132993e-09	2.66757275537393e-08
ENSG00000198355.6	PIM3	569.824527404806	-1.21527124465662	0.218258846745482	2.49320525061685e-09	2.74712279186731e-08
ENSG00000223496.3	EXOSC6	840.932921365139	-0.666214292760957	0.114969562042991	2.51416688794888e-09	2.7687177685282e-08
ENSG00000114315.5	HES1	299.28227357621	-2.44301358867318	0.547333521931983	2.54571832955583e-09	2.8019450173302e-08
ENSG00000170088.15	TMEM192	705.880053184913	0.583902124293194	0.100302811428235	2.55882526287226e-09	2.81484632869727e-08
ENSG00000067191.18	CACNB1	226.852940730795	0.599720688727918	0.103010663611523	2.56716991848198e-09	2.82184543257683e-08
ENSG00000105323.19	HNRNPUL1	5008.84759591482	-0.464170839275145	0.0781377702600723	2.5679654517347e-09	2.82184543257683e-08
ENSG00000204525.19	HLA-C	7186.77407565958	0.930066874684048	0.163255195371746	2.5819805755685e-09	2.83571250456221e-08
ENSG00000104969.12	SGTA	1400.30820290472	-0.45563078072144	0.0775316631537743	2.60084504936435e-09	2.85488761280307e-08
ENSG00000136048.15	DRAM1	2636.37811356295	1.12147455489062	0.19893023561429	2.60576467670289e-09	2.85874334240007e-08
ENSG00000115816.16	CEBPZ	1075.41125903274	-0.805020172752075	0.141730730512657	2.61213630511516e-09	2.86418701820452e-08
ENSG00000145414.10	NAF1	404.669016314403	-0.937562890749967	0.168422105245684	2.6349789824905e-09	2.88767545664736e-08
ENSG00000164933.13	SLC25A32	1123.92269925402	-0.706481487461753	0.123017756009001	2.63941715733918e-09	2.89097993546186e-08
ENSG00000005882.13	PDK2	456.121763626827	1.24161230401465	0.222579698190282	2.64707669118134e-09	2.8978073389775e-08
ENSG00000184967.8	NOC4L	246.442327867628	-0.962590541301636	0.169729035695558	2.64990506823198e-09	2.8990402388319e-08
ENSG00000156011.19	PSD3	2110.9346199617	1.13487974891043	0.201272464494553	2.65105658221757e-09	2.8990402388319e-08
ENSG00000100614.19	PPM1A	1397.1786352579	0.475911500515801	0.0813368185278635	2.65802710593958e-09	2.90509923283918e-08
ENSG00000100300.19	TSPO	2816.44403735272	0.667360464325349	0.115447558470015	2.68488460397756e-09	2.93287555825892e-08
ENSG00000205659.13	LIN52	215.206194282187	-0.769528112747656	0.13392336684381	2.69671537673822e-09	2.94421617542006e-08
ENSG00000089006.18	SNX5	1680.26199553865	-0.61365552499662	0.105881482795977	2.70921358712419e-09	2.95627291424218e-08
ENSG00000113369.9	ARRDC3	1587.80144063579	0.973190723478869	0.172222953587788	2.74464343331189e-09	2.99332610188035e-08
ENSG00000111911.8	HINT3	460.407395653952	0.775712979726539	0.135376806319609	2.77799033306231e-09	3.02806907656438e-08
ENSG00000135926.16	TMBIM1	5233.14817650424	0.619525059578439	0.107619191618924	2.7869404769611e-09	3.03619606492738e-08
ENSG00000116459.12	ATP5PB	2386.7696629329	-0.402722941099833	0.0683068440132451	2.816635161353e-09	3.06535974362996e-08
ENSG00000136504.15	KAT7	805.174128848346	-0.39707961089206	0.0671755820400197	2.81672735572258e-09	3.06535974362996e-08
ENSG00000040933.18	INPP4A	633.456011063091	0.423848274011442	0.0725988190231286	2.83104454412209e-09	3.07929138369768e-08
ENSG00000114988.13	LMAN2L	462.827124886882	0.463336149459902	0.0793953621892435	2.83282632251431e-09	3.07958080368356e-08
ENSG00000253731.3	PCDHGA6	161.650877852187	1.16425739736071	0.208990999417238	2.83562119526093e-09	3.08097066552468e-08
ENSG00000121940.18	CLCC1	813.611224156851	0.409454434895833	0.0699274224578697	2.8393086714382e-09	3.08273314378411e-08
ENSG00000188566.16	NDOR1	489.38273226917	-0.753063697680081	0.131410660377618	2.84027780547487e-09	3.08273314378411e-08
ENSG00000102901.14	CENPT	1212.23918336479	-0.433955429943181	0.0739429650438967	2.85776175142171e-09	3.10005356462287e-08
ENSG00000168389.19	MFSD2A	82.7710719897317	-1.80231702852781	0.332431950542452	2.86189424649306e-09	3.10287979190214e-08
ENSG00000148187.19	MRRF	455.068178048693	-0.600373901727075	0.103642280202925	2.87645100404556e-09	3.11699901334388e-08
ENSG00000174840.10	PDE12	773.335581818896	-0.484523709759352	0.0827341393858579	2.89995914492969e-09	3.14079796943931e-08
ENSG00000115159.18	GPD2	1146.22900013072	-0.992991537008013	0.175734002765723	2.92060955068581e-09	3.1614781486859e-08
ENSG00000117151.14	CTBS	553.132143585454	0.76764089524681	0.134407298680133	2.92551248708921e-09	3.16509918597863e-08
ENSG00000126698.12	DNAJC8	2498.79540006499	-0.347108900389039	0.0588138439321858	2.93548346286111e-09	3.17419654062863e-08
ENSG00000140319.12	SRP14	4242.26384941773	0.540342054184082	0.0931742918629412	2.93925071561216e-09	3.17657957658552e-08
ENSG00000175354.21	PTPN2	338.675479005397	-0.758147433554118	0.132925098907502	2.95070525218951e-09	3.18726365305616e-08
ENSG00000166289.7	PLEKHF1	223.431955662577	0.758676283860817	0.132803769569215	2.97533303609463e-09	3.21215816298463e-08
ENSG00000113209.9	PCDHB5	15.1486029598621	2.30103140166581	0.421125232507981	2.99302931558709e-09	3.2295469800371e-08
ENSG00000198700.11	IPO9	2543.81124410219	-0.378422010038511	0.0635948735354215	2.99767483763445e-09	3.23284274687138e-08
ENSG00000160271.17	RALGDS	691.405557868747	0.883954283131682	0.155953499148333	3.01969227693684e-09	3.25485982402137e-08
ENSG00000186889.11	TMEM17	66.7677257344719	0.96089805639517	0.16969517219079	3.03266028343092e-09	3.26710454076084e-08
ENSG00000123933.18	MXD4	2158.5935732716	1.45797869593983	0.26461391280991	3.04975830852599e-09	3.28378321741553e-08
ENSG00000156531.19	PHF6	764.343604905529	-0.505937286420375	0.087041899079257	3.08587001224752e-09	3.32090608627357e-08
ENSG00000070770.11	CSNK2A2	1119.81030566405	-0.356882856642196	0.0605575508063933	3.11921688515477e-09	3.35501581114741e-08
ENSG00000106554.14	CHCHD3	1065.73401789521	-0.595083696558482	0.103182609604861	3.23265255606215e-09	3.47518701767571e-08
ENSG00000165512.6	ZNF22	466.050428721178	-0.89524455025207	0.158402904185025	3.24350403126899e-09	3.48500872064111e-08
ENSG00000110107.10	PRPF19	1527.66873436831	-0.71059366810914	0.124380566792009	3.32040472447344e-09	3.56574964016128e-08
ENSG00000182774.14	RPS17	5653.66907757312	-0.480754684777677	0.0827960546513013	3.35074633498039e-09	3.59643233143854e-08
ENSG00000105698.17	USF2	1675.32070153473	0.46975083994059	0.0808322147422514	3.36476086796003e-09	3.60956765127834e-08
ENSG00000175376.10	EIF1AD	495.92765315181	-0.584361499714484	0.101128800669086	3.37368339358361e-09	3.61722950875102e-08
ENSG00000170954.13	ZNF415	148.674665068119	0.831900883438038	0.147014573242028	3.49076963462228e-09	3.74079416857888e-08
ENSG00000125875.16	TBC1D20	1744.4930052428	0.501614240783387	0.086533012295048	3.51144269409717e-09	3.76096429407835e-08
ENSG00000182749.7	PAQR7	546.893526212049	0.666031149097795	0.116048170120509	3.5155846565013e-09	3.76341670446751e-08
ENSG00000088888.19	MAVS	3172.09982503579	0.459246690150293	0.0789499857722066	3.5250277200725e-09	3.7715383473635e-08
ENSG00000103274.12	NUBP1	358.259414143732	-0.60753573872991	0.105549499643533	3.54340038493087e-09	3.78920047479081e-08
ENSG00000129534.15	MIS18BP1	695.285513415942	-0.939080617089725	0.167148916636753	3.60672558945851e-09	3.85488955952751e-08
ENSG00000229847.10	EMX2OS	1917.73348099377	2.18585116625196	0.403836020463195	3.63915074770534e-09	3.88750078295884e-08
ENSG00000067596.13	DHX8	1077.12097461381	-0.266127030026098	0.0452841451199612	3.68514292069880e-09	3.93456299856848e-08
ENSG00000151923.19	TIAL1	1777.72308547695	-0.463605680911867	0.0796641602782484	3.70898203676918e-09	3.9579357680187e-08
ENSG00000013275.9	PSMC4	1550.99223127482	-0.520280622617258	0.0900526943047317	3.73349462630619e-09	3.98116039406338e-08
ENSG00000004455.19	AK2	2086.25341912082	-0.48463777384515	0.0834067315355132	3.73466468701881e-09	3.98116039406338e-08
ENSG00000150990.10	DHX37	803.234479480969	-0.968031307223348	0.173393360366087	3.74077071735019e-09	3.98557836576409e-08
ENSG00000169564.7	PCBP1	5830.38958988883	-0.227125766914191	0.0384576821314623	3.77862859908311e-09	4.0238037670949e-08
ENSG00000158941.18	CCAR2	1690.192607973	-0.462896197986082	0.0798036360111123	3.87087227402294e-09	4.11987338206381e-08
ENSG00000138131.5	LOXL4	971.02845362359	2.12484276323492	0.392650649977707	3.94196670830945e-09	4.1933444805985e-08
ENSG00000166888.14	STAT6	4209.48632596484	0.735038115129506	0.129652613664063	3.96634012559311e-09	4.21706429470438e-08
ENSG00000144655.16	CSRNP1	878.505065067851	-1.70485222102338	0.337577175245395	4.08196807496238e-09	4.33773155580992e-08
ENSG00000100979.16	PLTP	614.297815936637	1.25209066251188	0.227427488918037	4.08512734136529e-09	4.33881951499529e-08
ENSG00000198146.5	ZNF770	1230.20068969431	-0.426383665972396	0.0731139729186637	4.13920103286015e-09	4.39395436706649e-08
ENSG00000031691.8	CENPQ	237.683308586371	-1.48696929014395	0.273175139335684	4.14356747066343e-09	4.39629263023184e-08
ENSG00000204427.13	ABHD16A	417.617326199972	0.660341158879081	0.115960382906515	4.17455351855883e-09	4.42685690971181e-08
ENSG00000171160.19	MORN4	142.604369158297	1.24086790877318	0.224993681809067	4.19697384024059e-09	4.44831061481525e-08
ENSG00000095380.12	NANS	892.060749550359	-0.584232440463009	0.10201603721518	4.21191257025503e-09	4.46181645476755e-08
ENSG00000166313.21	APBB1	1257.77883229941	0.715627764516431	0.126733615068253	4.27470617897515e-09	4.5259760367075e-08
ENSG00000269604.1	ENSG00000269604	521.941319728089	-0.59771476733822	0.104393875540615	4.28508039276968e-09	4.53459705314033e-08
ENSG00000253250.4	C8orf88	139.776535731791	-1.19032108979303	0.215658888473373	4.31368735169584e-09	4.56139499755416e-08
ENSG00000134255.17	CEPT1	714.780613760102	0.341109911193254	0.0586587755508408	4.31489378152333e-09	4.56139499755416e-08
ENSG00000105849.7	POLR1F	603.942346445149	-0.617235069210436	0.107863364198772	4.33459053438852e-09	4.57983413820624e-08
ENSG00000107829.16	FBXW4	595.275894388336	0.52196686994248	0.0905435373959774	4.33958660700365e-09	4.58272976512994e-08
ENSG00000168234.15	TTC39C	355.79382996426	0.946455484795371	0.169447684316822	4.36481592138235e-09	4.60534927412032e-08
ENSG00000180667.11	YOD1	384.03741785868	-0.680923414052094	0.119624188635134	4.3655392764818e-09	4.60534927412032e-08
ENSG00000184220.12	CMSS1	368.052266971308	-0.997570758351537	0.180422827243407	4.4326255793864e-09	4.67369416304997e-08
ENSG00000173706.15	HEG1	7225.00365626279	0.699519177655608	0.123577544843254	4.48917973673988e-09	4.73086897775316e-08
ENSG00000169594.14	BNC1	740.41104632934	-1.89677087879207	0.352972299716168	4.53805074900279e-09	4.77989191903778e-08
ENSG00000128989.12	ARPP19	3979.25555647712	-0.436272953092813	0.0759396637900322	4.59438599530809e-09	4.836722002729e-08
ENSG00000130165.12	ELOF1	600.186933075869	-0.467306334536988	0.0809811154236652	4.59805807134422e-09	4.83808098879192e-08
ENSG00000122884.14	P4HA1	7998.77634774931	0.717024598709305	0.126146868385008	4.61037363679724e-09	4.84852854826327e-08
ENSG00000198887.10	SMC5	888.241649703686	-0.673039641917039	0.119173089473346	4.62007731466139e-09	4.85621991098242e-08
ENSG00000121481.13	RNF2	463.079099064536	-0.470561906694108	0.0815483896280515	4.66690585424862e-09	4.90290554015634e-08
ENSG00000132849.22	PATJ	218.941632199392	0.854247240207768	0.153047292735011	4.68475785496294e-09	4.91911680088564e-08
ENSG00000117877.11	POLR1G	382.94781210799	-1.36911086253705	0.251293188569717	4.73453290589746e-09	4.96881402799713e-08
ENSG00000134313.18	KIDINS220	3445.73110360048	0.398282759731824	0.0694573766699081	4.80393950034859e-09	5.03905228539404e-08
ENSG00000132330.19	SCLY	178.982744631837	-0.57365612141739	0.100290485902166	4.82518096629171e-09	5.058721716879e-08
ENSG00000139364.11	TMEM132B	318.869259657444	1.80432933467912	0.337748729969989	4.87999104442858e-09	5.11354605676637e-08
ENSG00000167671.13	UBXN6	2280.04012200959	0.656151957350615	0.115552532903542	4.93524731109968e-09	5.16878117870739e-08
ENSG00000011028.14	MRC2	16305.0279438154	0.970708285846372	0.174317565292362	4.95054429681851e-09	5.18213081003392e-08
ENSG00000006327.15	TNFRSF12A	5088.83464164718	-0.694568474377524	0.121871340273147	4.97728243633766e-09	5.20743689709107e-08
ENSG00000173276.15	ZBTB21	835.735237054415	-0.785021614246157	0.139781437948887	5.07932584721782e-09	5.31146384785238e-08
ENSG00000254093.10	PINX1	201.161752463195	-0.981659810285561	0.17635676843443	5.13378007273943e-09	5.3641332530036e-08
ENSG00000102189.18	EEA1	2497.26547645513	0.445428449903848	0.077260884779528	5.13497350974112e-09	5.3641332530036e-08
ENSG00000162337.13	LRP5	791.983039202383	1.8892480895653	0.35089420768397	5.17068483781642e-09	5.39697478714598e-08
ENSG00000107371.15	EXOSC3	420.955084546618	-0.66861675686971	0.117934276871349	5.17172453517729e-09	5.39697478714598e-08
ENSG00000157077.17	ZFYVE9	922.899031225917	0.556882705002697	0.0975916781332579	5.18218034846819e-09	5.40510987269901e-08
ENSG00000050393.13	MCUR1	1004.92761980968	-0.430710025019856	0.0746676932714418	5.21654276200978e-09	5.43815884240712e-08
ENSG00000111011.19	RSRC2	1570.43495773628	-1.14503318538979	0.21227504318874	5.22743968305396e-09	5.44672407591233e-08
ENSG00000235173.7	HGH1	456.260325675047	-0.709210096299375	0.125310505734286	5.23665949051834e-09	5.45353395839834e-08
ENSG00000033050.10	ABCF2	1814.12608429249	-0.632943363333396	0.111448272915225	5.25173443127033e-09	5.46643136140116e-08
ENSG00000136874.12	STX17	431.494233742882	0.637612605363417	0.112247211617263	5.28127242615332e-09	5.49436216869346e-08
ENSG00000131876.19	SNRPA1	694.174847393288	-0.68686187772218	0.121160714669398	5.30137633978955e-09	5.51175750350207e-08
ENSG00000124160.13	NCOA5	754.296753385328	-0.576580469432294	0.101261788998324	5.30341860387171e-09	5.51175750350207e-08
ENSG00000168066.23	SF1	3561.28174621628	-0.479534559982546	0.0824847226797246	5.31480521398114e-09	5.51985525500192e-08
ENSG00000134815.21	DHX34	401.909216587153	-0.814626616368416	0.145585472103471	5.31690378334451e-09	5.51985525500192e-08
ENSG00000170100.15	ZNF778	247.887904378227	-0.655508436957705	0.115578995428623	5.31936046328072e-09	5.51985525500192e-08
ENSG00000128951.15	DUT	1243.99582369788	-0.543476294815682	0.0952104245723813	5.32209044293421e-09	5.5198689953822e-08
ENSG00000140829.13	DHX38	1815.43454067539	-0.333883450583882	0.0575531023845554	5.4037344674712e-09	5.60168759745306e-08
ENSG00000160679.14	CHTOP	1206.17504349113	-0.47067150973676	0.0820162631380069	5.42599052039903e-09	5.62189063709676e-08
ENSG00000087053.20	MTMR2	1351.39540251516	-0.548333166703115	0.0960072652372294	5.42898962014244e-09	5.62213104495689e-08
ENSG00000135956.12	TMEM127	2190.15063979808	0.516414615360568	0.0904871315828682	5.58611915529978e-09	5.78190366772191e-08
ENSG00000125630.16	POLR1B	442.886989538363	-0.838001100279214	0.151334700640131	5.61076784664234e-09	5.80445932322195e-08
ENSG00000087269.17	NOP14	1208.35209705655	-0.635953872272132	0.112327403932043	5.64354837860425e-09	5.83540030312881e-08
ENSG00000107164.18	FUBP3	2035.14290536863	-0.378584289493881	0.0654149572732291	5.65083741046681e-09	5.83996513254652e-08
ENSG00000131171.14	SH3BGRL	1715.45955161923	0.979896141372689	0.179350775384844	5.69551185560568e-09	5.88314234276544e-08
ENSG00000111300.11	NAA25	738.131121624173	-0.677602992762966	0.12053109465878	5.75580713885391e-09	5.94240291906676e-08
ENSG00000142166.16	IFNAR1	2039.47703255208	0.513522005406063	0.0898884926533144	5.80397149089576e-09	5.98908546226612e-08
ENSG00000148308.19	GTF3C5	853.474566454938	-0.539518032239205	0.0947074727039712	5.84706493473972e-09	6.0304906266011e-08
ENSG00000148335.16	NTMT1	825.446156989705	-0.543140610716763	0.095366917037382	5.91246590504931e-09	6.09288349549943e-08
ENSG00000250899.3	ENSG00000250899	86.9554152347273	-1.5201431271576	0.291585591216796	5.91355756133718e-09	6.09288349549943e-08
ENSG00000141428.17	C18orf21	190.795089391162	-0.664401058007809	0.117456482273582	5.93548972573205e-09	6.11238115800424e-08
ENSG00000117118.13	SDHB	892.663052950408	-0.503203893352399	0.0883055665537997	6.03076940085489e-09	6.20668369509252e-08
ENSG00000293192.2	ENSG00000293192	96.0749965411199	-1.33755968135422	0.248431460351223	6.03317270292732e-09	6.20668369509252e-08
ENSG00000100302.8	RASD2	1048.44019743245	-1.57017452995903	0.291717915678971	6.09641901288115e-09	6.26857497488457e-08
ENSG00000185339.11	TCN2	64.9679300931978	1.35153169739032	0.249375694919401	6.23019370106230e-09	6.4028869811929e-08
ENSG00000100271.18	TTLL1	146.697630991125	0.899246852902302	0.162088439555019	6.27999011513147e-09	6.45080076639238e-08
ENSG00000137040.10	RANBP6	754.429428875136	-0.548807357762913	0.0964060077099307	6.30437492404948e-09	6.47257653900138e-08
ENSG00000088899.17	LZTS3	173.935969053799	1.24210418241676	0.228218101824819	6.35044727294366e-09	6.51658523695299e-08
ENSG00000177150.14	FAM210A	566.314124024988	-0.694058622336204	0.123569605821454	6.36499533827724e-09	6.52730233011808e-08
ENSG00000135002.12	RFK	577.418507854989	-0.424618201226783	0.0741110389470592	6.3673162802904e-09	6.52730233011808e-08
ENSG00000119650.14	IFT43	204.426054464587	0.708835843548627	0.126407855043246	6.47544006303453e-09	6.63479532025898e-08
ENSG00000162729.15	IGSF8	352.621954907557	0.936582864349683	0.169427582761069	6.51005814742759e-09	6.66690329835855e-08
ENSG00000137547.10	MRPL15	888.214656252017	-0.436013581233007	0.0761583276557717	6.53433699621409e-09	6.68839592388302e-08
ENSG00000178467.19	P4HTM	422.332968421613	0.654564574967135	0.116492300849003	6.54487453895514e-09	6.69564785250537e-08
ENSG00000005893.18	LAMP2	5273.13456849275	0.686660555321866	0.122320422537626	6.54801273891534e-09	6.69564785250537e-08
ENSG00000116221.16	MRPL37	1392.02106540386	-0.526830929636991	0.0926836128633356	6.62397080288425e-09	6.76991140709267e-08
ENSG00000113328.22	CCNG1	2297.19470152117	0.85073615276217	0.154323991433975	6.70299350827072e-09	6.84723087486397e-08
ENSG00000228526.9	MIR34AHG	234.349275128844	0.749077086083566	0.134379032647364	6.76449880680332e-09	6.9065872742025e-08
ENSG00000101558.15	VAPA	2942.37455801251	-0.345901193447898	0.0595215964439645	6.7826116111634e-09	6.92160234633943e-08
ENSG00000076650.8	GPATCH1	190.693302156784	-0.62914290864923	0.111325979827397	6.80898650143629e-09	6.94502950482844e-08
ENSG00000083093.13	PALB2	382.855239910831	-0.529952127653617	0.092958633329155	6.819808048513e-09	6.9525770160405e-08
ENSG00000167461.13	RAB8A	1203.81202892241	-0.614633702777962	0.10869785705011	6.89244099366877e-09	7.02310010578546e-08
ENSG00000122482.23	ZNF644	927.600774006642	-0.561137406947447	0.0992452659660636	6.92885937527815e-09	7.0566699141304e-08
ENSG00000113583.9	C5orf15	1748.68074611049	0.716352241181477	0.128496227182679	6.99440348100347e-09	7.11985420476094e-08
ENSG00000100938.20	GMPR2	696.38239463677	0.52235928490744	0.0923293940466594	7.04162907458511e-09	7.16433748309566e-08
ENSG00000110318.16	CEP126	186.909975417629	1.20637612432825	0.221987056256349	7.05211787141703e-09	7.1714179635361e-08
ENSG00000267041.6	ZNF850	70.2115211479158	-1.08275568777868	0.197282292121047	7.13681478217799e-09	7.2539170957625e-08
[truncated: 18,422 more rows]
