# Supplementary material for: DNA damage drives a unique, Alzheimer’s disease-relevant senescent state in neurons
Source: bioRxiv. 2026 Apr 3:2026.04.02.716205. Preprint. [Version 1] doi: 10.64898/2026.04.02.716205 (PMC13060347; doi:10.64898/2026.04.02.716205)
Supplement: Supplement 8 [file media-8.csv]

gene_id	gene_name	baseMean	log2FoldChange	lfcSE	pvalue	padj
ENSG00000161513.13	FDXR	574.093063473675	1.5615666083301	0.0867313132624614	8.57297580503658e-74	1.80238243325089e-69
ENSG00000124762.16	CDKN1A	18492.1658225436	1.82231741298091	0.10591152219025	7.21588684016295e-68	7.58534024637929e-64
ENSG00000176890.17	TYMS	231.141833060616	1.96555592576143	0.119484240630636	7.04359321999861e-62	4.93615012857502e-58
ENSG00000170734.13	POLH	976.731036402208	0.902481891812702	0.0577037893694007	1.51861328155513e-56	7.98183140785377e-53
ENSG00000234546.6	LNCTAM34A	176.110792090692	1.49856851055304	0.103231067134014	5.4490456532527e-49	2.2912147162797e-45
ENSG00000163071.12	SPATA18	453.941478755638	1.60298010803762	0.116596039939239	1.96145747923161e-44	6.87294700722756e-41
ENSG00000132646.12	PCNA	848.555040547886	0.838483979829605	0.0611162118234126	4.43708783782397e-44	1.33264763860587e-40
ENSG00000134574.13	DDB2	832.120278691219	1.34244439867651	0.0989868773262143	2.58360638969039e-43	6.78971759210634e-40
ENSG00000154767.17	XPC	1192.71877989268	0.680763692179129	0.0512922125161726	1.23541439204064e-41	2.88592801980693e-38
ENSG00000244509.5	APOBEC3C	1280.59932786116	1.31340945042414	0.0993876207282422	5.33991496065594e-41	1.12266372132831e-37
ENSG00000237886.3	NALT1	73.2922712010282	1.93980976416255	0.149579774128778	2.21518975966569e-40	4.23383177338287e-37
ENSG00000170855.5	TRIAP1	463.725282449175	0.995391465777947	0.0772404437074295	2.33460251800421e-39	4.09022361154337e-36
ENSG00000048392.14	RRM2B	6025.88951565038	1.13389431672155	0.0912023630311705	1.16585533696693e-36	1.88545712341482e-33
ENSG00000135679.28	MDM2	2777.6524892522	0.960058782574139	0.0781227543282634	5.3378391823554e-36	8.01590935498857e-33
ENSG00000181026.16	AEN	1217.39402999018	0.95488510042509	0.0781022654647232	1.65744330081414e-35	2.32307253042111e-32
ENSG00000105327.19	BBC3	451.588926296255	0.983111005042412	0.0812675559820647	5.88370692543737e-35	7.7311909000247e-32
ENSG00000173530.7	TNFRSF10D	2842.62551735767	1.136609604706	0.0955888937394994	1.14545164614604e-33	1.41658678873967e-30
ENSG00000167196.15	FBXO22	835.509752435374	0.720284323318265	0.0623550103909128	5.7805505440509e-32	6.75168303545146e-29
ENSG00000277287.2	ENSG00000277287	81.6293152507885	1.94274234046002	0.16915937141254	8.69812324530592e-32	9.62470226891114e-29
ENSG00000196576.17	PLXNB2	8751.26803040106	0.632507228146789	0.0550926731876049	5.30243524046207e-31	5.57391992477373e-28
ENSG00000124067.18	SLC12A4	2943.73209230064	0.809700745717893	0.074457492981086	8.70456263482647e-29	8.71451070640913e-26
ENSG00000175592.10	FOSL1	74.0196893257723	1.48288485633051	0.13694589091943	1.20120961793457e-28	1.14791959124802e-25
ENSG00000173535.16	TNFRSF10C	635.631694153186	1.96217692322822	0.183113472592922	3.35556014020154e-28	3.06727375598248e-25
ENSG00000185088.15	RPS27L	2343.01590247582	0.787191545440691	0.0755112792852935	9.50636317346012e-27	8.32757413995107e-24
ENSG00000112249.15	ASCC3	1717.16072657058	0.717940440028277	0.0686715456880397	1.18161683964717e-26	9.93692497469681e-24
ENSG00000172667.12	ZMAT3	4948.73263729272	0.783507748789504	0.0760627193763212	3.60078462554066e-26	2.91164984489873e-23
ENSG00000131080.16	EDA2R	1036.89801290095	1.02105239981069	0.10038202358025	1.54124131145483e-25	1.20011323451949e-22
ENSG00000228526.9	MIR34AHG	416.870687262198	0.976247941134046	0.0969478233301248	3.40245874589801e-25	2.55476045263427e-22
ENSG00000130513.7	GDF15	5736.47047549705	2.44090044918517	0.24350806798338	4.51293534283461e-25	3.27172250509499e-22
ENSG00000164938.15	TP53INP1	1286.64279407843	0.566234735699688	0.0573328958669631	2.46782987490379e-24	1.72945517633257e-21
ENSG00000087088.22	BAX	1529.88738745667	0.847894074651069	0.0895479021204229	1.36266026200395e-22	9.24147398334553e-20
ENSG00000078237.8	TIGAR	729.186537923113	0.874977634510339	0.0928365025503252	2.42185772926829e-22	1.59116052812927e-19
ENSG00000164070.13	HSPA4L	1379.17451955164	0.790966928732429	0.0851818606947164	4.93514343306592e-22	3.144135016266e-19
ENSG00000064115.12	TM7SF3	1227.6625045841	0.700867398638264	0.0764785714610902	3.47497007248204e-21	2.14875796481948e-18
ENSG00000113328.22	CCNG1	3243.77005400596	0.678683925329247	0.0749524515715751	7.91325445989695e-21	4.75337890756782e-18
ENSG00000156170.15	NDUFAF6	360.445873055763	0.641958718696906	0.0706965759125981	1.05601234266537e-20	6.16711208116576e-18
ENSG00000112245.14	PTP4A1	3635.78100659708	0.405645084627671	0.0454452324470258	2.4614905147542e-20	1.39865882654574e-17
ENSG00000070882.14	OSBPL3	4317.47357600193	0.986338120527485	0.112127088485908	5.3526796401971e-20	2.96144044093431e-17
ENSG00000245532.13	NEAT1	22385.106152508	1.02973709581357	0.11703747468248	6.5099260891767e-20	3.50935092561156e-17
ENSG00000120889.14	TNFRSF10B	3094.8324006553	0.950270165002028	0.108756912917181	1.28557975888783e-19	6.75700721271441e-17
ENSG00000213398.8	LCAT	231.529779635899	0.827314854747247	0.0978616514371505	1.46752243264801e-18	7.52516868877846e-16
ENSG00000162511.9	LAPTM5	25.4620169804978	2.04001336821886	0.244678667092962	2.77873347451889e-18	1.39095458495917e-15
ENSG00000244694.8	PTCHD4	611.931539174586	1.64811585317392	0.199164095933753	4.31042486320876e-18	2.10749703079305e-15
ENSG00000088836.15	SLC4A11	156.239365989161	1.31702232265471	0.158778971927496	6.1912934766017e-18	2.9583125920926e-15
ENSG00000174307.7	PHLDA3	1951.76377678775	0.982692583989135	0.119447677098615	1.18025675267211e-17	5.51415954848408e-15
ENSG00000233276.9	GPX1	2946.08771418582	0.602110116185429	0.0733783661719403	2.03741228459629e-17	9.31185997203315e-15
ENSG00000054148.19	PHPT1	1444.62559476117	0.603636152285046	0.074028436840128	2.50368356732972e-17	1.1199456025434e-14
ENSG00000172890.14	NADSYN1	847.811071147147	0.525254714995523	0.0648754193163394	4.68645143281197e-17	2.05266572757164e-14
ENSG00000250337.11	PURPL	1575.11279928742	1.51452387727171	0.191226751826784	7.31334902770581e-17	3.13787448894871e-14
ENSG00000149968.12	MMP3	707.949226209745	3.94822064116086	0.537586257749226	8.34949434943813e-17	3.51079538405175e-14
ENSG00000226965.3	ENSG00000226965	19.1048918735713	2.03946826155959	0.257291341870102	9.48545643419093e-17	3.91023992298883e-14
ENSG00000164237.10	CMBL	426.717801484339	1.02000369846	0.129494184795259	1.7105482929382e-16	6.91587832898707e-14
ENSG00000233695.2	GAS6-AS1	103.74097190081	1.36628054673565	0.174866720221641	2.28972524102013e-16	9.08286480513345e-14
ENSG00000149547.16	EI24	1639.90971952041	0.335538791625575	0.0424378757173867	3.67425371390617e-16	1.41522180547053e-13
ENSG00000170836.14	PPM1D	591.494423706047	0.59191095277468	0.0752607076622633	3.70230209764455e-16	1.41522180547053e-13
ENSG00000251095.9	ENSG00000251095	12.4391195741125	3.14303735823193	0.414657556169784	9.73736698152705e-16	3.65568577535044e-13
ENSG00000130766.6	SESN2	800.547805768463	0.65518231662248	0.085478230286546	1.08015201100822e-15	3.98405541744505e-13
ENSG00000177106.18	EPS8L2	1104.14337140688	1.0424080892783	0.139082312264194	3.09344740074218e-15	1.11441373415516e-12
ENSG00000181467.5	RAP2B	456.078143565519	0.535420587847732	0.0707332319519838	3.12739775091108e-15	1.11441373415516e-12
ENSG00000224592.6	MIR3659HG	8.93718330225871	2.57301318623189	0.345445280585521	5.20524203033352e-15	1.82391680742887e-12
ENSG00000105245.10	NUMBL	1027.14881556143	-0.506294862257876	0.0681167761086008	7.58494498669872e-15	2.61419480984187e-12
ENSG00000137500.11	CCDC90B	787.054466923018	0.428451468896309	0.0583868462077417	1.84618761273769e-14	6.26036264035439e-12
ENSG00000081154.12	PCNP	2932.16202007809	0.262296573262878	0.034969833811281	1.94774391316425e-14	6.49989968735957e-12
ENSG00000176912.8	TYMSOS	16.8069182092884	1.77943897029638	0.249981076181189	3.21601224837514e-14	1.05646002359123e-11
ENSG00000130005.14	GAMT	908.012477894358	0.606940179454002	0.0846593867936625	5.2017652751785e-14	1.68249097146697e-11
ENSG00000080546.15	SESN1	1473.86406612125	0.744764615782658	0.104688501624701	5.98615610604279e-14	1.90686281777945e-11
ENSG00000135778.13	NTPCR	960.708621997043	0.581974639949228	0.08210009394096	9.66345153641515e-14	3.03230455375511e-11
ENSG00000115107.21	STEAP3	579.268136218969	0.868088552132583	0.12337220916609	1.04016211163067e-13	3.21593650513577e-11
ENSG00000144136.12	SLC20A1	1016.89778708115	0.264341371602389	0.036719093760349	1.2230437296763e-13	3.72656106850936e-11
ENSG00000173621.10	LRFN4	417.068480090245	-0.652054804824305	0.0931523675543232	1.47663872528105e-13	4.43497893718698e-11
ENSG00000246130.2	TNFRSF10B-AS1	21.3408103599441	1.36496712561271	0.197691751485745	2.27536192200306e-13	6.73763507721019e-11
ENSG00000149792.10	MRPL49	960.849996158029	0.281505726890159	0.0398552366703174	2.49259761006437e-13	7.27838502138797e-11
ENSG00000129226.15	CD68	167.908814256987	1.50524738808831	0.219791962961354	2.61845129866973e-13	7.54113974016883e-11
ENSG00000183087.16	GAS6	4586.51943840247	0.559368635711979	0.083017787333626	1.06340300674165e-12	3.02121416401843e-10
ENSG00000110031.13	LPXN	109.602486430546	0.975400187781413	0.146312745454469	1.29866718928541e-12	3.64042386500487e-10
ENSG00000185052.14	SLC24A3	401.223548938417	-1.37677371586431	0.207870023826591	1.55070552605166e-12	4.2897411815408e-10
ENSG00000173933.22	RBM4	1669.37040933645	-0.20874773864143	0.0304378090448287	1.61966935165014e-12	4.42232837001203e-10
ENSG00000204219.12	TCEA3	140.140090427935	1.42794243535765	0.217250202980301	2.01111769781e-12	5.4207357024048e-10
ENSG00000119471.16	HSDL2	619.243488287057	0.383261235113358	0.0579943583278443	3.04732238800226e-12	8.10973492219742e-10
ENSG00000254726.3	MEX3A	739.591095721984	-0.89430347156165	0.137340369927094	3.53546454055143e-12	9.20210625295291e-10
ENSG00000049759.21	NEDD4L	1934.68178923116	-0.482391114884393	0.0734838195339137	3.54533203238768e-12	9.20210625295291e-10
ENSG00000196072.13	BLOC1S2	796.119400504566	0.464754149183671	0.0709123804678686	4.24681192137796e-12	1.08884114432988e-09
ENSG00000165891.17	E2F7	18.3313340498597	1.46144156456209	0.227181358168833	4.77960279214109e-12	1.21067914580692e-09
ENSG00000131669.11	NINJ1	903.807868255493	0.632092103782119	0.0972870955439964	5.09318842515817e-12	1.27475230298244e-09
ENSG00000168918.14	INPP5D	209.783113846259	2.09341849288566	0.334590091734618	9.06283606336099e-12	2.24161253407178e-09
ENSG00000141012.14	GALNS	1020.95074550533	0.332246903783065	0.0513676748619862	1.07616930425481e-11	2.63085854100619e-09
ENSG00000224877.4	NDUFAF8	333.097522874132	0.680528892374391	0.106712219498278	1.09163714724836e-11	2.63799763031604e-09
ENSG00000148400.14	NOTCH1	642.003840200322	0.76387858040077	0.120700759987274	1.13905911558736e-11	2.72131577796689e-09
ENSG00000223768.5	LINC00205	588.321967591233	-0.425920447204789	0.0666232686128892	1.35407945922189e-11	3.19867039895292e-09
ENSG00000120875.9	DUSP4	2891.76650203466	0.390655212497397	0.0615473089725966	1.85352270767912e-11	4.32982904513843e-09
ENSG00000171552.15	BCL2L1	1724.42088429348	0.513506260508217	0.0812858311358613	1.93648577727434e-11	4.47392054740833e-09
ENSG00000057657.18	PRDM1	132.627433749227	0.784249597678788	0.125759790434478	2.36382631260133e-11	5.40185699957939e-09
ENSG00000167904.17	TMEM68	437.678969617203	0.463375080548841	0.073481568464467	2.59321618448879e-11	5.86234161964434e-09
ENSG00000075461.7	CACNG4	160.735980113417	-1.18875166854366	0.193829779105832	3.29157776045614e-11	7.36192881232234e-09
ENSG00000196611.6	MMP1	5587.21111673251	1.61510396684424	0.267248145736837	5.22987814361091e-11	1.15739955885553e-08
ENSG00000178568.16	ERBB4	241.894042044869	-1.39402306246774	0.231087781051016	5.41366476592373e-11	1.1855925837373e-08
ENSG00000249859.15	PVT1	138.663734753867	0.649594880988264	0.105599601390488	5.88780872738103e-11	1.27613701736555e-08
ENSG00000163873.10	GRIK3	991.215719152399	-0.977851333998846	0.161182595201852	6.16188256492409e-11	1.32191243923433e-08
ENSG00000143434.18	SEMA6C	531.212408116932	-0.404894847712719	0.0658935576631395	7.27991566833787e-11	1.54598936374884e-08
ENSG00000089486.18	CDIP1	2106.66655278798	0.390048941314493	0.0636120912596922	7.91429842442717e-11	1.65637747926398e-08
ENSG00000163735.7	CXCL5	387.837789240352	2.3651478048357	0.400828969037046	7.95729287507904e-11	1.65637747926398e-08
ENSG00000150625.18	GPM6A	533.65470356183	-1.38996801832991	0.231598931878735	8.74783597665023e-11	1.80308336836367e-08
ENSG00000150764.15	DIXDC1	1601.59157891429	-0.39060004104576	0.0636014177745547	8.8741290205836e-11	1.81135619930825e-08
ENSG00000124608.6	AARS2	511.539528913562	0.377453149673479	0.061638765528732	9.56040553854154e-11	1.93267275040671e-08
ENSG00000213523.13	SRA1	716.053956818261	0.346869178297614	0.0566367325959564	1.07899921527685e-10	2.16046471447433e-08
ENSG00000141232.6	TOB1	1783.68580316198	0.561626621276766	0.0943121624316154	1.26280725645465e-10	2.50464714714175e-08
ENSG00000152578.16	GRIA4	290.720548537503	-1.41936122696964	0.241427473074739	1.68263367643623e-10	3.30613929097152e-08
ENSG00000180616.9	SSTR2	2166.3700316495	-0.837764563950281	0.141823057925114	1.7715571477188e-10	3.42411434558293e-08
ENSG00000305512.1	ENSG00000305512	9.0016502535385	2.14319474087945	0.368006692633705	1.77524954180242e-10	3.42411434558293e-08
ENSG00000182220.16	ATP6AP2	5172.3743294244	0.284175278633854	0.0465974765617048	1.83606772449695e-10	3.50922616725671e-08
ENSG00000138439.12	FAM117B	253.349317072034	-0.647179969961564	0.109558787445212	1.85538470060783e-10	3.51419891401612e-08
ENSG00000077044.12	DGKD	775.628972140404	-0.514985201168447	0.0868280268399546	2.0706877228491e-10	3.88697666831961e-08
ENSG00000069812.12	HES2	41.7760163862174	1.70518194096637	0.294097225868787	2.10320527178025e-10	3.91307855167327e-08
ENSG00000140538.18	NTRK3	294.237654596102	-1.36784949109322	0.235089204291668	2.5617188505827e-10	4.7243488697062e-08
ENSG00000116852.15	KIF21B	373.04216590237	-1.42166866622941	0.247769094802853	2.66426687347427e-10	4.87074319547157e-08
ENSG00000113269.15	RNF130	1099.90602226003	-0.427372751380354	0.0725199082248276	2.86938219061872e-10	5.20050785996275e-08
ENSG00000180155.21	LYNX1	2235.81904352416	0.878332973088215	0.151904034289734	3.02441469547371e-10	5.43464056048198e-08
ENSG00000188613.7	NANOS1	430.680268163124	-0.886722028251289	0.152925563633228	3.26419998459799e-10	5.81580851493119e-08
ENSG00000011332.23	DPF1	88.7766048190397	-0.643539775061583	0.111177423915455	4.03711045817913e-10	7.13245464476958e-08
ENSG00000134323.14	MYCN	219.121625641291	-0.87857495107135	0.152942545989149	4.11344564769486e-10	7.20675677476139e-08
ENSG00000248429.6	GASK1B-AS1	78.431911796146	2.05105288078175	0.361279737016246	4.60544564874099e-10	8.00205696852319e-08
ENSG00000197632.10	SERPINB2	42.7399703021055	2.27756371765004	0.422423684165963	4.75912877894585e-10	8.20130520070144e-08
ENSG00000103495.15	MAZ	1944.06800709065	-0.298579668225857	0.0511933132924994	4.90960281649566e-10	8.3437222287497e-08
ENSG00000149972.12	CNTN5	44.0663263744	-0.996045747685025	0.173945250831872	4.92314119334913e-10	8.3437222287497e-08
ENSG00000170385.10	SLC30A1	1292.17091482878	0.480817960267489	0.0829470164860529	4.96083180457435e-10	8.3437222287497e-08
ENSG00000026103.25	FAS	507.588526602851	0.972423425208008	0.169815916240502	5.08589404169092e-10	8.48617748670714e-08
ENSG00000177943.15	MAMDC4	532.696646198858	0.540894131100523	0.0942171587628974	5.96392492362797e-10	9.87287855073656e-08
ENSG00000176531.13	PHLDB3	140.539292575075	0.576774459172677	0.100860830835044	6.91652227205305e-10	1.13603878318471e-07
ENSG00000242797.4	GLYCTK-AS1	60.7588675468742	-1.2950822802158	0.230709680628204	9.0231638665463e-10	1.4705658692269e-07
ENSG00000189056.15	RELN	1999.97292683147	-1.65377004483151	0.296617708495217	9.09430259154439e-10	1.47075859757407e-07
ENSG00000065357.21	DGKA	562.720547703177	0.397138993926714	0.0697794950091575	1.17911842384979e-09	1.89235005671894e-07
ENSG00000272405.1	ENSG00000272405	14.165863267389	1.52635120622007	0.275949266442312	1.20672056359079e-09	1.92197675219188e-07
ENSG00000205592.16	MUC19	14.1391618291381	1.81463294634087	0.332987937644063	1.38742723852107e-09	2.19317821523811e-07
ENSG00000167992.15	VWCE	428.983405891592	0.825382613836679	0.149953402539855	1.56361914726955e-09	2.45324842926829e-07
ENSG00000091592.17	NLRP1	786.006324592931	0.211710933781667	0.0365861072498573	1.69325465761654e-09	2.63696192012816e-07
ENSG00000132517.16	SLC52A1	8.67376161506775	2.40994695241267	0.442276110820096	1.78471788531637e-09	2.75896388388908e-07
ENSG00000015592.18	STMN4	249.111507222446	-1.17946831021529	0.215113608542261	1.92416433399751e-09	2.95281977795356e-07
ENSG00000196376.11	SLC35F1	1771.20247845666	-1.0410957441894	0.191564462508564	2.0476069768801e-09	3.11948471608168e-07
ENSG00000134986.15	NREP	1846.32598967187	-0.770398829035583	0.144114960481192	2.51834149882973e-09	3.80903681089182e-07
ENSG00000161681.18	SHANK1	704.489752373203	-0.708163374503543	0.129952493719462	2.64232288086258e-09	3.96801401766106e-07
ENSG00000175206.12	NPPA	173.366610953777	-1.5340316940521	0.290705391193732	2.68033193098872e-09	3.99654599412105e-07
ENSG00000196975.17	ANXA4	805.290063928558	0.8248403779209	0.152097076333776	2.89612570807267e-09	4.28789766806478e-07
ENSG00000136003.17	ISCU	1515.68958505785	0.577384280847383	0.105785283801048	3.04558035862393e-09	4.47764206011954e-07
ENSG00000149948.15	HMGA2	31.0509780637963	1.85024813688186	0.353090922475685	3.17802330716269e-09	4.63991402845753e-07
ENSG00000172137.20	CALB2	828.791939995931	-1.2255426929043	0.228197203985885	3.26692981053337e-09	4.73682291976922e-07
ENSG00000290644.2	ENSG00000290644	50.6574347888769	1.4535954664591	0.271651657351371	3.44071546377531e-09	4.94478241756134e-07
ENSG00000197880.11	MDS2	7.39536436640514	1.81778803360379	0.337952222898893	3.45739638214192e-09	4.94478241756134e-07
ENSG00000161082.14	CELF5	95.2306400380914	-1.20684532636394	0.226115090403959	3.81219416366476e-09	5.41537635789784e-07
ENSG00000227268.5	KLLN	85.6419472672521	0.517012346022233	0.0954240494948556	4.09790825968966e-09	5.7821760571621e-07
ENSG00000143217.10	NECTIN4	17.2546316323165	1.94143466530757	0.372270899420141	4.37521440098929e-09	6.12851389097437e-07
ENSG00000068912.16	ERLEC1	1787.25302976526	0.243862295565687	0.0434407497011774	4.41223967544668e-09	6.12851389097437e-07
ENSG00000108932.14	SLC16A6	66.3150519640668	1.53220613510403	0.28956199539169	4.43081293487492e-09	6.12851389097437e-07
ENSG00000124098.10	FAM210B	2632.04393225853	0.377018778070317	0.0681911392687023	4.99936551316184e-09	6.86971637573298e-07
ENSG00000172831.15	CES2	1032.88550094402	0.407325686090348	0.0747699206790463	5.27922295264862e-09	7.20716775042108e-07
ENSG00000110931.20	CAMKK2	1096.43326046616	-0.240628935336537	0.0434377938713224	5.66465671770205e-09	7.68346727954632e-07
ENSG00000116329.12	OPRD1	2146.35006922819	-0.819427815692753	0.155267899587768	6.64409250172116e-09	8.95419235616574e-07
ENSG00000154118.13	JPH3	92.1243538984846	-1.51850373785893	0.291462220074936	6.87830207264877e-09	9.21079125957757e-07
ENSG00000188322.8	SBK1	344.331081457419	-0.910515936118884	0.173801745643013	7.17312130454212e-09	9.54479128523376e-07
ENSG00000243989.10	ACY1	471.308408451285	0.525420719079636	0.0994880449068477	8.15300074029662e-09	1.07804206015092e-06
ENSG00000183735.12	TBK1	703.012914023336	0.232656504665407	0.0423322095758792	8.29115236923891e-09	1.08945742131799e-06
ENSG00000049860.14	HEXB	2369.18273238946	0.755920800988573	0.144518276501778	8.67053784306062e-09	1.13223222119569e-06
ENSG00000064300.9	NGFR	1247.39467541556	-1.11656612059707	0.219760014000993	9.05837254062681e-09	1.17557545860579e-06
ENSG00000305830.1	ENSG00000305830	14.8045941646703	1.29545093633595	0.250599622284857	1.05586776326532e-08	1.3618750831221e-06
ENSG00000124155.20	PIGT	3296.13011674188	0.475167794241518	0.0901081025795601	1.06709100010414e-08	1.36795860891399e-06
ENSG00000117318.10	ID3	808.496464177404	0.933193025585718	0.181047752625302	1.21932590685039e-08	1.55364290094682e-06
ENSG00000196152.11	ZNF79	203.698022131371	0.466447614178612	0.0891178559678036	1.32368403625486e-08	1.66761538276838e-06
ENSG00000300780.1	ENSG00000300780	31.8065913396293	0.89069177407556	0.173251361283525	1.32463740925761e-08	1.66761538276838e-06
ENSG00000185615.17	PDIA2	77.552417728467	-0.977064896056087	0.192012015123759	1.39628390246978e-08	1.74734956937646e-06
ENSG00000164082.16	GRM2	1034.76433772094	-0.731298731926684	0.142582441006929	1.53136271772728e-08	1.8994149342901e-06
ENSG00000173846.15	PLK3	1042.34761870577	0.468718210820423	0.090591127315899	1.53586633765847e-08	1.8994149342901e-06
ENSG00000154640.16	BTG3	333.060119879935	0.560769337851597	0.107707389463651	1.62517429438082e-08	1.99494151242205e-06
ENSG00000100027.17	YPEL1	194.73420742012	-0.63921062504493	0.124957243435489	1.63208685376994e-08	1.99494151242205e-06
ENSG00000187605.17	TET3	822.100644472995	-0.505145436185687	0.0976902535346957	1.67665907541977e-08	2.03757690182804e-06
ENSG00000144891.20	AGTR1	159.497719415515	-1.68331544353505	0.343461817702273	1.78269965777848e-08	2.15399296581235e-06
ENSG00000110076.21	NRXN2	1710.62691456202	-0.852745923306428	0.167872152800631	1.83241434616041e-08	2.20141024078152e-06
ENSG00000144339.13	TMEFF2	271.698429752628	-0.886437437090751	0.176028184617286	2.10710075540818e-08	2.51702762964214e-06
ENSG00000119630.15	PGF	2342.36931696442	1.04135468189308	0.207304713326401	2.14059383750102e-08	2.54259010393342e-06
ENSG00000287340.3	ENSG00000287340	5.38788856114174	-1.86253351727049	0.365993741306668	2.25885455909389e-08	2.66255318648526e-06
ENSG00000180573.10	H2AC6	148.325201126545	0.794647415023978	0.158231575372979	2.26691885645387e-08	2.66255318648526e-06
ENSG00000132274.18	TRIM22	1296.94788748495	0.856003012170444	0.169638611553297	2.28824016821912e-08	2.67266451647993e-06
ENSG00000137285.11	TUBB2B	3184.67828150718	-0.691965817277811	0.13742622124193	2.33567843030038e-08	2.7012703621437e-06
ENSG00000081059.21	TCF7	332.287171812599	1.23254782523799	0.245667201993782	2.33842849082075e-08	2.7012703621437e-06
ENSG00000165609.15	NUDT5	598.556693368435	0.284762500332195	0.0543889681054074	2.35330612469288e-08	2.7028077385059e-06
ENSG00000171988.20	JMJD1C	2643.7819054463	-0.493038960463759	0.096630816694896	2.36547100401963e-08	2.7028077385059e-06
ENSG00000175600.17	SUGCT	104.50891560161	0.716962686317922	0.143344888553563	2.47615126416901e-08	2.81397860421023e-06
ENSG00000133216.17	EPHB2	1698.0828398281	-0.501495055754985	0.0990336334755494	2.6942484778533e-08	3.04536989238644e-06
ENSG00000272695.3	GAS6-DT	187.494565747685	0.444433705374993	0.0872875694930107	2.97859842601438e-08	3.34877290419927e-06
ENSG00000272994.3	C2orf49-DT	55.7933253580219	-0.481564031017467	0.0952247217106053	3.07189264274841e-08	3.43529100644376e-06
ENSG00000285410.1	GABPB1-IT1	651.161278863801	-0.36267876216169	0.0711139265538039	3.15916025897503e-08	3.5141896976027e-06
ENSG00000162738.8	VANGL2	299.585704422526	-0.720379036686389	0.14527814564166	3.29714415026212e-08	3.64837676921635e-06
ENSG00000127946.18	HIP1	1418.26855281212	-0.480739648436076	0.0959196714900646	3.56667781938539e-08	3.92595992014442e-06
ENSG00000104689.11	TNFRSF10A	190.166372398084	1.19175223956515	0.244023365849687	3.85878574548669e-08	4.21750154972734e-06
ENSG00000100796.19	PPP4R3A	1390.95919690334	0.246183527924697	0.0473887687950832	3.87166000331705e-08	4.21750154972734e-06
ENSG00000151065.15	DCP1B	250.327376592471	0.320530431162755	0.0631300337933202	4.19370521367187e-08	4.54476589753801e-06
ENSG00000125864.15	BFSP1	32.2906379535437	1.00983697366987	0.206172811464929	4.55308710401366e-08	4.9089283730658e-06
ENSG00000102317.19	RBM3	2771.11157512413	-0.236213623584743	0.0458610092236384	4.98692974080477e-08	5.34924545258568e-06
ENSG00000135318.13	NT5E	309.88735123914	0.646515686201062	0.132457767558189	5.38109665089886e-08	5.74275005017754e-06
ENSG00000188191.17	PRKAR1B	389.372009141657	-0.555183180922904	0.11311002773165	5.4143212013591e-08	5.74902469380675e-06
ENSG00000168621.16	GDNF	239.69853416865	0.804297241470923	0.164998022245677	5.50471281938576e-08	5.81563227712394e-06
ENSG00000042445.15	RETSAT	1460.39700202497	0.360404435118505	0.0721262124027323	5.68945018885606e-08	5.98075003852549e-06
ENSG00000119655.12	NPC2	1552.06106491092	0.662082091520028	0.135005403387691	5.76694293760782e-08	6.03205016518741e-06
ENSG00000277639.4	CHD9NB	32.5557072516897	1.23940522423751	0.25772946865273	5.80734347869343e-08	6.04423709386389e-06
ENSG00000181191.13	PJA1	997.220002327233	-0.380153052794868	0.0773449831403505	6.00656114195037e-08	6.22078529302289e-06
ENSG00000078328.23	RBFOX1	701.453206950119	-1.03921763699196	0.215782169032313	6.71573731974092e-08	6.92115987305065e-06
ENSG00000130287.15	NCAN	244.98141226424	-1.07324343058413	0.224035287903458	7.20121004067458e-08	7.38527999488499e-06
ENSG00000133874.3	RNF122	224.550279072681	-0.386606295333134	0.0782653469217298	7.86026387837653e-08	8.02204795043632e-06
ENSG00000128394.18	APOBEC3F	93.9740572030942	0.470470850180207	0.0961731798097256	8.21438743808316e-08	8.34296045885316e-06
ENSG00000187837.5	H1-2	37.4184291643787	0.905571582682739	0.190245685967821	8.54025818072085e-08	8.63223019189784e-06
ENSG00000197448.15	GSTK1	756.767910325283	0.23100560093762	0.0460216610050655	9.40193019546576e-08	9.45771198227139e-06
ENSG00000074696.14	HACD3	3204.02371866909	-0.174139405968586	0.0339740200693189	9.60300014387145e-08	9.61397500117873e-06
ENSG00000116096.8	SPR	260.319844835763	0.442975917537685	0.0915743727991977	1.01570025042441e-07	1.01204180402478e-05
ENSG00000128422.19	KRT17	10.4230370188449	1.91771282461727	0.413156221773662	1.02702340320191e-07	1.01849717117533e-05
ENSG00000160685.15	ZBTB7B	1060.77307643852	0.323574269759642	0.0665628624312324	1.03957175519192e-07	1.02610124794155e-05
ENSG00000157873.19	TNFRSF14	697.586511353632	0.899955234730626	0.190575362160416	1.04724192552263e-07	1.02884178701812e-05
ENSG00000176884.17	GRIN1	125.935938357452	-1.13727270820062	0.241827019652103	1.09258967485798e-07	1.06840024763787e-05
ENSG00000187607.17	ZNF286A	554.299754367825	-0.385949905044511	0.0799442389229346	1.10025078237472e-07	1.0709107615114e-05
ENSG00000266208.2	GJD3-AS1	136.71838606041	0.647295165442515	0.136142849137026	1.14603153728668e-07	1.1103302783371e-05
ENSG00000286339.2	ENSG00000286339	11.6123342739602	1.61899118884774	0.34881906980999	1.2143435759624e-07	1.17111740096484e-05
ENSG00000163596.18	ICA1L	65.9169938265848	-0.663709212436288	0.141115964677655	1.24072777352204e-07	1.19109866258116e-05
ENSG00000271303.3	SRXN1	827.064385018643	0.273659362733512	0.0555830890651453	1.27595249270898e-07	1.21573504530759e-05
ENSG00000214160.11	ALG3	454.554099717974	0.342417622059776	0.0704322616044015	1.27795588381363e-07	1.21573504530759e-05
ENSG00000164211.14	STARD4	962.955684316982	0.291977147181617	0.0595158373343329	1.36850190494183e-07	1.29600829051788e-05
ENSG00000109339.25	MAPK10	845.59957738553	-0.605873222004778	0.129768847692262	1.45985937564233e-07	1.37632661495535e-05
ENSG00000155052.15	CNTNAP5	349.193603650636	-1.48940082319986	0.321674417914433	1.47303146450259e-07	1.38254524596886e-05
ENSG00000127586.18	CHTF18	203.366826389902	-0.46523393525363	0.0981823674677893	1.51412457962393e-07	1.4147980072006e-05
ENSG00000168237.19	GLYCTK	336.374706347371	-0.702161951525338	0.151019603155021	1.54151037554932e-07	1.43401389980305e-05
ENSG00000105963.16	ADAP1	78.1627697396624	-0.85728984965397	0.184868802565201	1.58320669505918e-07	1.46631442982045e-05
ENSG00000123124.15	WWP1	753.142762248765	0.226982197023319	0.0463535271867542	1.65164158132566e-07	1.51836426468837e-05
ENSG00000267719.2	LINC02078	52.0001320404385	0.743336944010959	0.159313385387516	1.65384996486699e-07	1.51836426468837e-05
ENSG00000276231.6	PIK3R6	36.2699387661074	2.14322788071689	0.484246345423669	1.70929769439236e-07	1.56244672725674e-05
ENSG00000179218.16	CALR	21332.7631488313	0.311446854162135	0.0646092308907995	1.7434168942757e-07	1.58673579156937e-05
ENSG00000176393.12	RNPEP	1042.17169906539	0.547925563883961	0.117086589888429	1.85998751424362e-07	1.68553351290766e-05
ENSG00000161011.21	SQSTM1	7603.25511868769	0.49014169990239	0.104635254660238	1.94357637598028e-07	1.753723164318e-05
ENSG00000156050.10	FAM161B	174.948353957384	-0.420388899680031	0.089713010785605	2.03025948124414e-07	1.82411005699474e-05
ENSG00000238164.7	TNFRSF14-AS1	63.9339474341259	0.969426813201748	0.212181154449643	2.11723469229749e-07	1.8941592413133e-05
ENSG00000162373.14	BEND5	98.3539385717026	-0.506504104334501	0.108898808920373	2.15380895185709e-07	1.91871522897642e-05
ENSG00000239887.6	C1orf226	359.535988407027	0.609175856924489	0.13213855311547	2.2533268186229e-07	1.99890054998852e-05
ENSG00000138768.16	USO1	2820.49577323466	0.223651092608324	0.0448182929119256	2.32719253722891e-07	2.0557519286849e-05
ENSG00000067840.14	PDZD4	532.486465664273	-0.679151725829697	0.148198634412878	2.35775217543332e-07	2.07403270863222e-05
ENSG00000188636.4	RTL6	1305.43465805377	-0.263284411502059	0.0560388172412408	2.49413215149345e-07	2.18485976470826e-05
ENSG00000226137.6	BAIAP2-DT	1168.47143936645	-0.695109884498845	0.152727890269312	2.75892665008827e-07	2.40679144777824e-05
ENSG00000111224.15	PARP11	291.621688115116	-0.242329462273301	0.050419918102742	2.78148643354814e-07	2.41644507350893e-05
ENSG00000109436.9	TBC1D9	1604.79920837039	-0.393465533122656	0.0847535126766305	2.86138970320264e-07	2.47563198025236e-05
ENSG00000124635.11	H2BC11	26.1108646019696	0.948847922356914	0.210666185168066	2.9496524198285e-07	2.537585190064e-05
ENSG00000261371.7	PECAM1	58.916229338876	0.800950505946973	0.176745337018462	2.95779459763831e-07	2.537585190064e-05
ENSG00000142549.10	IGLON5	47.0312413066273	-1.39896576386629	0.312628226213422	2.96920641531461e-07	2.537585190064e-05
ENSG00000137509.13	PRCP	1906.02306507469	0.358967033803139	0.0757097864391782	3.04159118110752e-07	2.58411316578654e-05
ENSG00000205302.8	SNX2	1430.67631525665	0.206160190770707	0.0426325391522674	3.04823090332507e-07	2.58411316578654e-05
ENSG00000130881.14	LRP3	916.958086004267	-0.265301910518008	0.0555745230898893	3.19047950154643e-07	2.69384100564306e-05
ENSG00000167552.17	TUBA1A	16157.5603502429	-0.499825887600092	0.109728432192176	3.32431021351134e-07	2.79561191715449e-05
ENSG00000162599.19	NFIA	1540.44192244172	-0.685821513350249	0.152413123018485	3.39272820736132e-07	2.83718357857278e-05
ENSG00000260838.3	ENSG00000260838	109.945454752619	-1.20013808627757	0.269212845548651	3.40073374143998e-07	2.83718357857278e-05
ENSG00000253457.5	SMIM18	26.7234226190728	-1.04447693415086	0.23491160957932	3.8443277197604e-07	3.19459075020722e-05
ENSG00000113580.16	NR3C1	3667.99327042578	0.43486827776215	0.0962193923558092	3.89311786472651e-07	3.22239803102402e-05
ENSG00000159713.12	TPPP3	402.480175866233	-0.820515984043543	0.182742325400514	4.10074600311055e-07	3.38094446938808e-05
ENSG00000147180.18	ZNF711	145.77569843679	-1.02406851616652	0.232206277912884	4.24691602649649e-07	3.48777978676024e-05
ENSG00000228528.3	ENSG00000228528	4.07187401503035	1.88785550421072	0.42600727919957	4.30344256934112e-07	3.52045045049913e-05
ENSG00000155463.15	OXA1L	858.09875015887	0.178637149243355	0.0370540699573014	4.59097152720064e-07	3.74110796077001e-05
ENSG00000186994.13	KANK3	114.346937162995	0.728604710706324	0.165973363431299	4.82956326258073e-07	3.91393563418217e-05
ENSG00000154380.20	ENAH	3292.46384326527	-0.311033002748446	0.0675485464390987	4.8562474493376e-07	3.91393563418217e-05
ENSG00000079616.15	KIF22	152.304403356891	-0.433947050163607	0.0965122222330313	4.85890981983232e-07	3.91393563418217e-05
ENSG00000265763.5	ZNF488	226.517471144785	-0.597787984881452	0.134525916437144	4.94332945908362e-07	3.96673887586924e-05
ENSG00000168792.5	ABHD15	334.803369871113	0.299166275509289	0.0646557609195507	5.02030742121736e-07	4.01319175755414e-05
ENSG00000260804.4	LINC01963	389.108084922247	-0.391148085498269	0.0861800120356765	5.11683657156385e-07	4.07077801581242e-05
ENSG00000001036.15	FUCA2	970.88316318274	0.536689947726552	0.120582792959664	5.13107008271638e-07	4.07077801581242e-05
ENSG00000071246.11	VASH1	1857.52808247954	-0.451517195325703	0.102076326081046	5.18610264475141e-07	4.09897075200202e-05
ENSG00000160194.19	NDUFV3	619.138575078581	0.203511734522111	0.042366506470235	5.21114934115574e-07	4.10334096436174e-05
ENSG00000113494.18	PRLR	74.7026997330474	-1.12321854491472	0.260580844862324	5.38165220382299e-07	4.2217856691483e-05
ENSG00000137075.18	RNF38	1128.75834500921	-0.293544395821406	0.0638580381979865	5.40453095223455e-07	4.22397244385797e-05
ENSG00000084628.11	NKAIN1	504.637369577501	-0.758920349319491	0.173550177961421	5.63936270634304e-07	4.39118376067245e-05
ENSG00000160679.14	CHTOP	1191.82323523621	-0.14269034722192	0.029587873761668	5.90164735686189e-07	4.57845882031972e-05
ENSG00000113758.15	DBN1	6686.21361915455	-0.319150140380273	0.0700535395322819	5.99454906353618e-07	4.63343380558032e-05
ENSG00000274070.2	CASTOR2	733.10219644919	-0.36306930051546	0.0800373873371403	6.051333939968e-07	4.660192115527e-05
ENSG00000290687.1	ZNF286B	93.8755606218749	-0.524296297500653	0.119458645587615	6.24513288839097e-07	4.79188590677123e-05
ENSG00000181656.7	GPR88	23.7553037845031	-1.06109298410885	0.245917157533104	6.40942664508818e-07	4.89018077039238e-05
ENSG00000100612.15	DHRS7	2180.02543132047	0.249681758266031	0.0535914311760003	6.41975786067493e-07	4.89018077039238e-05
ENSG00000173918.16	C1QTNF1	118.457979334717	1.05952157936423	0.249589358145107	6.55439279531071e-07	4.97471314543727e-05
ENSG00000173611.19	SCAI	415.793965430053	-0.266234030979159	0.0585571971561411	6.63155504973589e-07	5.01517314264919e-05
ENSG00000143442.24	POGZ	1683.58535609491	-0.240573481645892	0.0521233755829113	6.76693454004422e-07	5.09921260823977e-05
ENSG00000213420.9	GPC2	920.636257866565	-0.555082882336664	0.126424698877872	7.07367416697988e-07	5.3113187745209e-05
ENSG00000060642.13	PIGV	248.833625264245	0.256157963615269	0.0558827898478514	7.50859050938863e-07	5.61781519108137e-05
ENSG00000118160.15	SLC8A2	1146.68909902025	-0.615259542238779	0.141638675832992	7.53536764911601e-07	5.61785707287287e-05
ENSG00000143387.15	CTSK	1766.9244023819	0.657276644381833	0.151785730044921	7.91498331652853e-07	5.88002152815179e-05
ENSG00000124370.12	MCEE	170.155149741765	0.349847982325169	0.0783991533402241	8.06647031171401e-07	5.9714602758266e-05
ENSG00000004487.19	KDM1A	2765.51057267215	-0.197507795753414	0.042342859076923	8.2956534637571e-07	6.11957257621155e-05
ENSG00000189159.17	JPT1	1171.29906840836	-0.419447844724086	0.0948325410691085	8.42864754654609e-07	6.1959400705799e-05
ENSG00000285244.2	DINOL	6.79758705274638	1.65787887689815	0.399244387831002	8.56696736506233e-07	6.27567672066448e-05
ENSG00000170390.17	DCLK2	517.315676623262	-0.56344217619785	0.131677877224482	8.91359184090214e-07	6.50692204385856e-05
ENSG00000236609.5	ZNF853	208.970322637534	-0.583801485077294	0.135370772499617	8.97304275783653e-07	6.52765574189464e-05
ENSG00000184702.21	SEPTIN5	1005.74556330136	-0.474738807991406	0.108518806370393	9.09862458917744e-07	6.59618908147815e-05
ENSG00000101098.13	RIMS4	687.277527789133	-0.732766486755953	0.171377868282647	9.19715499328854e-07	6.64470744257383e-05
ENSG00000151233.12	GXYLT1	374.820891728023	0.426259537381097	0.097401295463112	9.27144269756415e-07	6.67543874224619e-05
ENSG00000070413.22	DGCR2	3127.71712813532	-0.181255046660534	0.0380555264107461	9.65911087980483e-07	6.93082413436917e-05
ENSG00000182674.6	KCNB2	162.211393679262	-1.04886366870957	0.247934142654914	9.81055357326511e-07	7.01554688177979e-05
ENSG00000205352.12	PRR13	1004.74193046125	0.322270306944998	0.0717388143077406	1.00568923036692e-06	7.16732555228272e-05
ENSG00000103056.13	SMPD3	878.232928293589	-0.7308509090336	0.171804195833677	1.03032978464417e-06	7.31812614606725e-05
ENSG00000174498.15	IGDCC3	129.281485395124	-0.946497912537192	0.224298749742799	1.04612106779552e-06	7.40526913445554e-05
ENSG00000152292.19	SH2D6	24.8360094792455	0.647436523050243	0.151647766995181	1.08928273701432e-06	7.684926262748e-05
ENSG00000142627.14	EPHA2	79.4195794798447	1.13428197688985	0.272676606169496	1.10427093579891e-06	7.76461276061411e-05
ENSG00000160606.11	TLCD1	70.0615670862287	0.630713287080129	0.148238270751532	1.15668044933861e-06	8.10601658896501e-05
ENSG00000059378.14	PARP12	189.578842422858	0.32927409084305	0.0753826549480425	1.33532346238148e-06	9.32685730003593e-05
ENSG00000143127.14	ITGA10	31.7949497958719	0.660321390426448	0.157462419777139	1.35481125947135e-06	9.43163970831973e-05
ENSG00000105486.16	LIG1	267.322396969805	0.352421511265128	0.0811892245175212	1.37171458172169e-06	9.51779781059963e-05
ENSG00000111247.16	RAD51AP1	17.4988758839934	-0.736460606664667	0.175218577151284	1.38360047110321e-06	9.55132669298759e-05
ENSG00000154975.15	CA10	969.546311970486	-0.61214995216342	0.148146800109938	1.38563291541154e-06	9.55132669298759e-05
ENSG00000152583.14	SPARCL1	261.878890193196	-1.56937358998551	0.382976492971294	1.40952484851909e-06	9.68426484159001e-05
ENSG00000035862.14	TIMP2	16085.4399673277	0.350547944519542	0.0810768942809163	1.54652299697633e-06	0.000105909118854822
ENSG00000277268.3	LHX1-DT	224.248577720697	-0.818511278617135	0.197931187167603	1.60020492856443e-06	0.000109229572786164
ENSG00000019991.18	HGF	498.979398880129	0.7083249088998	0.170818984132754	1.65345840455492e-06	0.000112263795565578
ENSG00000216490.5	IFI30	627.409966130703	1.05804257759302	0.258041231493291	1.65533564618194e-06	0.000112263795565578
ENSG00000182165.21	TP53TG1	122.925394308399	0.505513280134697	0.12009110501572	1.70472333824354e-06	0.000115241490235474
ENSG00000158373.10	H2BC5	78.8136035456631	0.56946345340559	0.136955690413595	1.71578740373195e-06	0.000115617674282245
ENSG00000166557.15	TMED3	2104.10231211643	0.376585768005767	0.0871623334626623	1.72922233901688e-06	0.000116150704330642
ENSG00000143862.9	ARL8A	1374.36468346738	-0.183791120655828	0.0406023782198913	1.73478425925432e-06	0.000116153198301156
ENSG00000175283.8	DOLK	360.40628520208	0.260005712696584	0.0584485744852571	1.75194596955822e-06	0.000116929879568229
ENSG00000185168.8	LINC00482	19.6213647928492	0.99812116076231	0.244370342690925	1.77043107302335e-06	0.000117696597378875
ENSG00000187231.15	SESTD1	809.582585189301	-0.352722612895846	0.0825631214397322	1.77463001184852e-06	0.000117696597378875
ENSG00000002746.16	HECW1	72.8524745561691	-0.930208563829476	0.229945539643315	1.89539165446425e-06	0.000125310421834768
ENSG00000138685.18	FGF2	888.106212927448	0.774084636542814	0.18933505797753	1.97203599866132e-06	0.000129968917980739
ENSG00000162777.18	DENND2D	19.1215075342876	1.09752640833651	0.273985510912551	2.0034238804736e-06	0.000131624948947116
ENSG00000007168.16	PAFAH1B1	6205.5609401397	-0.168991734715481	0.0372653950633596	2.01860243301993e-06	0.000132209026641156
ENSG00000075785.15	RAB7A	5694.93469548088	0.112696317612276	0.0249107478972774	2.03026138012876e-06	0.000132509380650085
ENSG00000158164.8	TMSB15A	53.3353265442813	-0.909645222278419	0.222800131390807	2.035793852263e-06	0.000132509380650085
ENSG00000176593.9	ZNF606-AS1	300.046603723109	-0.527523003049911	0.127842982384928	2.06878390081787e-06	0.000134241088675293
ENSG00000105784.17	RUNDC3B	42.3014338783965	-0.875061023257628	0.214943595445601	2.09896108344696e-06	0.000135775687924431
ENSG00000175764.18	TTLL11	299.371714377376	-0.354207064389646	0.0836172393760651	2.10534980324223e-06	0.000135775687924431
ENSG00000104427.14	ZC2HC1A	626.909841526916	-0.424597023505199	0.101515240257721	2.1829174337385e-06	0.000140347572253573
ENSG00000157637.14	SLC38A10	3457.99226280344	0.311398801775576	0.07197688731245	2.22880215550549e-06	0.000142860782065084
ENSG00000243147.9	MRPL33	372.256475176877	0.30731360924098	0.0718090068869653	2.24857171431957e-06	0.000143645169139434
ENSG00000196405.14	EVL	1412.71183931757	-0.24956450045516	0.0571395811137598	2.25470442427764e-06	0.000143645169139434
ENSG00000258441.1	LINC00641	709.331110578553	-0.381014870121177	0.0911607640685882	2.32828645216969e-06	0.000147682482350485
ENSG00000110171.21	TRIM3	1446.28429692987	0.388117522919182	0.0923292443186531	2.33212443589997e-06	0.000147682482350485
ENSG00000148175.14	STOM	1256.71215952119	0.319089230467566	0.0748316685793642	2.35062698505944e-06	0.000148407152354023
ENSG00000204347.4	BTBD17	275.933252200141	-0.798602110703825	0.197015881603259	2.43994402740815e-06	0.000153584979737212
ENSG00000104833.12	TUBB4A	281.187812039031	-0.891779629748809	0.223786789544814	2.49223443308099e-06	0.000156408169316701
ENSG00000145040.4	UCN2	29.6515469179415	0.755222372697149	0.187231346086445	2.57614101757815e-06	0.000160783215288872
ENSG00000196704.15	AMZ2	849.432155657153	0.239161479817967	0.0549536307733388	2.57724236835759e-06	0.000160783215288872
ENSG00000175115.13	PACS1	1290.36212076958	-0.255451169081977	0.0591129483162443	2.58521540102285e-06	0.000160803457370131
ENSG00000166797.13	CIAO2A	260.915037145449	0.350956780971941	0.0837754845246108	2.66038410249777e-06	0.000164990900799154
ENSG00000145362.22	ANK2	3633.72575926973	-0.604629998521335	0.147764944110229	2.70680474968286e-06	0.00016715466550136
ENSG00000197019.6	SERTAD1	275.54916701727	0.379041778531915	0.09141737483891	2.71117489231182e-06	0.00016715466550136
ENSG00000293317.2	ZNF702P	225.09732883895	0.429948551664505	0.103558021936339	2.72048149805822e-06	0.000167238020512211
ENSG00000120616.16	EPC1	482.215368560765	-0.293269031737161	0.0691515838408597	2.86177744489374e-06	0.000175411104960484
ENSG00000286389.3	ENSG00000286389	147.698570562849	-0.524612666269772	0.128682807520936	2.88587376797646e-06	0.000176373866563771
ENSG00000175931.14	UBE2O	1036.75519240433	-0.245253049640548	0.0574450552654647	2.99023124529764e-06	0.000182222091887355
ENSG00000173898.17	SPTBN2	1116.42888667145	-0.614041098393754	0.152562184681989	3.08378871839822e-06	0.000187380271721399
ENSG00000240891.8	PLCXD2	470.227707253119	-0.602129663887445	0.150571486787072	3.18622972883659e-06	0.000193046956250895
ENSG00000177103.15	DSCAML1	98.5778585809422	-1.55752218046094	0.40162221954989	3.22277342816865e-06	0.000194699967108671
ENSG00000129910.9	CDH15	669.37877908948	-0.951849385704157	0.242902691765897	3.23617191592414e-06	0.000194949221663006
ENSG00000107447.8	DNTT	227.985798730339	-1.09211149999805	0.280251294487699	3.26339114396998e-06	0.000196027244030928
ENSG00000163956.14	LRPAP1	5091.79097463385	0.610289208466175	0.152109789935409	3.30785401275087e-06	0.000198131973686821
ENSG00000132434.11	LANCL2	551.252796730662	-0.366430917491505	0.0887399106441909	3.4769016392412e-06	0.000207407535512541
ENSG00000007402.13	CACNA2D2	2545.83084457014	-0.882457691502955	0.227612492170419	3.48244197278953e-06	0.000207407535512541
ENSG00000130540.15	SULT4A1	465.273468765566	-0.46704656948367	0.11570785286163	3.5077100098562e-06	0.000208322302958239
ENSG00000293164.1	ENSG00000293164	139.20762622379	-0.278612847765061	0.0661513967731859	3.53493698194993e-06	0.000209347929883142
ENSG00000178171.12	AMER3	57.4002734093613	-1.40777400251469	0.360804723750838	3.5765666548867e-06	0.000211218363349264
ENSG00000106443.18	PHF14	1248.97335057028	-0.229156494166577	0.0533666301416162	3.64739709740694e-06	0.000214797973601915
ENSG00000162643.14	DNAI3	35.9781298697441	1.31917371943654	0.338011726210975	3.65963987531557e-06	0.000214916951783895
ENSG00000173947.14	CIMAP3	9.94887555972304	1.20962715676869	0.309446830960916	3.67085646559668e-06	0.000214975170843188
ENSG00000284505.1	LYNX1-SLURP2	27.9374271504928	1.06972480030952	0.273605276687544	3.69661806604679e-06	0.000215882495057132
ENSG00000205683.12	DPF3	1019.4796555347	-0.637998751191309	0.160776290961245	3.81165773674219e-06	0.000221686854792001
ENSG00000138834.15	MAPK8IP3	4555.81993579165	-0.28550299337263	0.0697382190184809	3.81709671968724e-06	0.000221686854792001
ENSG00000146872.20	TLK2	1094.89490342405	-0.163881630115894	0.0371951683037699	3.91130078411962e-06	0.000226218714387898
ENSG00000168061.17	SAC3D1	181.115800153955	0.370817353253181	0.0911364108744599	3.9166482133369e-06	0.000226218714387898
ENSG00000115520.10	COQ10B	890.509403864728	0.236146637882203	0.0550451253760554	3.95438585163753e-06	0.000227772625054322
ENSG00000166448.16	TMEM130	198.40785987779	-0.798208929132634	0.203488876325985	4.00193668585981e-06	0.000229881740118898
ENSG00000181019.13	NQO1	381.344232371487	0.567493499145366	0.142441452407193	4.03609033307372e-06	0.000230562585833701
ENSG00000100592.16	DAAM1	677.385267768773	-0.335476268571042	0.081244874493898	4.03639027289874e-06	0.000230562585833701
ENSG00000140455.18	USP3	513.229801804743	-0.233729890489715	0.0548972035273698	4.04668922054012e-06	0.000230562585833701
ENSG00000164171.12	ITGA2	86.015488001947	0.83806880354014	0.216401620186263	4.128386432058e-06	0.000234581611750236
ENSG00000115548.18	KDM3A	1148.51628041892	-0.270122684089522	0.0641480302256427	4.19309378666441e-06	0.000237616182670708
ENSG00000154928.20	EPHB1	321.838464440197	-0.649691199321328	0.165245193148013	4.22274921794399e-06	0.000238653439672189
ENSG00000147799.13	ARHGAP39	398.110846254417	-0.341539777790878	0.084503848961405	4.24223892009886e-06	0.000239112147603642
ENSG00000117528.15	ABCD3	1413.351870962	0.163541932063353	0.0365764507675515	4.28226087950674e-06	0.000240722600884358
ENSG00000165943.6	MOAP1	1471.80027281523	-0.324209547241838	0.079253447259874	4.32579339979197e-06	0.00024187695598698
ENSG00000172201.13	ID4	92.5345953734667	-0.884566394005057	0.22762161684024	4.32580552944751e-06	0.00024187695598698
ENSG00000122824.11	NUDT10	105.056640179791	-0.925758921019362	0.239091634974237	4.42481566695733e-06	0.000246756829130268
ENSG00000250091.3	DNAH10OS	115.949961592237	-0.58722280263465	0.149215512218293	4.56742989447904e-06	0.000254036100797691
ENSG00000163754.19	GYG1	512.317924940282	0.26362470671899	0.0633537289017619	4.59530957256516e-06	0.00025491237059
ENSG00000177595.19	PIDD1	1256.67890512774	0.642854749298274	0.164408036082551	4.65739656340294e-06	0.00025767659302364
ENSG00000065491.9	TBC1D22B	368.152655212838	0.185246623916096	0.0429762339919785	4.76585512646707e-06	0.000262985139577018
ENSG00000185862.8	EVI2B	5.54025203981722	1.64418074290193	0.428454002050297	4.79373691637285e-06	0.000263831217093777
ENSG00000153066.14	TXNDC11	725.110755426409	0.260107982985158	0.0606938138089353	4.85712025961886e-06	0.000266621661457512
ENSG00000108231.14	LGI1	25.4131181466685	-0.950844562660329	0.248261019293864	5.00252591998045e-06	0.00027388829411893
ENSG00000182749.7	PAQR7	240.175489133355	0.396056302110254	0.0986396080118831	5.01590177764774e-06	0.000273907322008483
ENSG00000132199.21	ENOSF1	330.758499055414	0.322158646101336	0.0776402296123142	5.11328205330393e-06	0.000278501662923994
ENSG00000018625.16	ATP1A2	7.09455328522543	-1.6387394743866	0.433567866205126	5.13705976985215e-06	0.000279073758659875
ENSG00000160191.19	PDE9A	99.5246788590141	-0.883837249037025	0.231169396238128	5.28797536179624e-06	0.000286531943315474
ENSG00000066044.16	ELAVL1	1587.25202890239	-0.132138894491507	0.0302756234989343	5.42072045017567e-06	0.000292969734561679
ENSG00000143033.19	MTF2	525.046657989159	-0.23632016485854	0.0567348753152172	5.47384447682028e-06	0.000295082323796589
ENSG00000078687.19	TNRC6C	670.365391236005	-0.543024505601992	0.139576675303208	5.5822050053336e-06	0.000300154163765048
ENSG00000182272.13	B4GALNT4	1605.11730930019	-0.569997543321825	0.147233199948332	5.67357150516601e-06	0.000304288692154618
ENSG00000196470.13	SIAH1	582.365072490733	-0.216727210581665	0.0520561615878521	5.76368796940091e-06	0.000308169914604501
ENSG00000178585.16	CTNNBIP1	594.131333096556	-0.187843882465341	0.0441190507853016	5.77525429766806e-06	0.000308169914604501
ENSG00000231721.9	LINC-PINT	168.743821743051	0.410579687262051	0.10318810662581	5.84830945457172e-06	0.00031127812145042
ENSG00000026652.16	AGPAT4	1826.79115579405	-0.317671903397127	0.0787462576876115	6.16842232929845e-06	0.000327283636545628
ENSG00000112139.18	MDGA1	7719.89996279068	-0.435814381854682	0.110907329791157	6.18015618857564e-06	0.000327283636545628
ENSG00000197584.14	KCNMB2	29.0362092491758	-0.839724594541787	0.220754803717966	6.27193549334774e-06	0.000331309476914932
ENSG00000126950.8	TMEM35A	720.198996071902	-0.418677879344997	0.10803241826181	6.30228013689001e-06	0.00033207803909267
ENSG00000180900.21	SCRIB	1541.83571354447	0.227110084357784	0.054524899475083	6.34639973224289e-06	0.000333566769926687
ENSG00000117139.19	KDM5B	3356.57499851791	-0.206960838374608	0.0497271240772854	6.37990306208848e-06	0.000334491476252738
ENSG00000171735.21	CAMTA1	474.104537425341	-0.349205648022586	0.0877235986171108	6.49226741751598e-06	0.000339535895984716
ENSG00000164638.12	SLC29A4	949.637259159862	-0.581870819180788	0.150996721542327	6.51690301422959e-06	0.000339978583054995
ENSG00000196588.21	MRTFA	878.744725936865	-0.225303519869069	0.0546753198742875	6.92204626981466e-06	0.000360220546476692
ENSG00000118816.13	CCNI	8949.39802858155	-0.280396013892894	0.0722033789921152	6.94273899682388e-06	0.000360405295479569
ENSG00000149294.18	NCAM1	3102.43559367203	-0.595648009285309	0.159684316057553	7.01431970558504e-06	0.000363224279532561
ENSG00000155330.10	C16orf87	451.319722720301	-0.195628928288038	0.0466473931582358	7.09685968888071e-06	0.000366595523584836
ENSG00000131747.16	TOP2A	25.455202531409	-0.914714303320961	0.243779550255529	7.14683442845142e-06	0.000366985103856018
ENSG00000125878.7	TCF15	19.3279301617635	-1.50000315669403	0.415113445464858	7.15557682409464e-06	0.000366985103856018
ENSG00000137343.19	ATAT1	599.643543431458	-0.35307780305299	0.0888305110228042	7.15676810221496e-06	0.000366985103856018
ENSG00000138069.19	RAB1A	5064.55843363052	0.186554639346945	0.0443149313829951	7.35728604511329e-06	0.000375919261586082
ENSG00000123213.24	NLN	446.255778270715	-0.355417979846166	0.0907104120189209	7.36675874112756e-06	0.000375919261586082
ENSG00000163507.16	CIP2A	42.1551308782003	-0.567234430719241	0.148447639292247	7.62953439533061e-06	0.000388385789654796
ENSG00000077097.18	TOP2B	4134.78333402657	-0.16541497847831	0.0391265406909387	7.7569271194491e-06	0.000393916994587676
ENSG00000169554.24	ZEB2	2541.47749276326	-0.421647126338402	0.111323828429674	7.87310073279211e-06	0.000398853180255955
ENSG00000231064.10	THBS3-AS1	125.278137284597	-0.375057926502147	0.0964788612996823	7.94345778246216e-06	0.000401450135621357
ENSG00000103512.17	NOMO1	6665.24594211316	0.349079957593135	0.0887420347864352	7.9842529121399e-06	0.000402544204376089
ENSG00000116017.12	ARID3A	907.503761603701	0.372816331967592	0.095269972018959	8.04444902472392e-06	0.000403647220688793
ENSG00000149499.13	EML3	764.332380660205	0.21386509584311	0.0532362841952631	8.0445293697015e-06	0.000403647220688793
ENSG00000105251.12	SHD	1356.19033288811	-0.572096365402816	0.151822830245317	8.25377671877126e-06	0.000413160480322493
ENSG00000196338.16	NLGN3	56.4667861980293	-0.800497922132309	0.214555200993568	8.34983981740136e-06	0.000415552569369909
ENSG00000173473.12	SMARCC1	1720.13612375979	-0.170884634266213	0.0407428096261951	8.36886876505911e-06	0.000415552569369909
ENSG00000108688.11	CCL7	46.0769501296307	1.29715111513707	0.357347985760932	8.36945343039726e-06	0.000415552569369909
ENSG00000105612.11	DNASE2	1068.04757685632	0.329033066055585	0.0835555746291629	8.38062639901262e-06	0.000415552569369909
ENSG00000178665.16	ZNF713	106.862113294405	-0.488346021216963	0.128762170560013	8.55069698997949e-06	0.000422582324093657
ENSG00000117152.14	RGS4	2385.03759813439	-0.510057946078706	0.133868200232757	8.5625984619434e-06	0.000422582324093657
ENSG00000273084.3	LINC03073	97.9530980094785	0.386728677073826	0.099125742099539	8.6425888149429e-06	0.000424856767897641
ENSG00000197746.16	PSAP	60946.7103047597	0.272946738029825	0.0680301256706156	8.64910086854025e-06	0.000424856767897641
ENSG00000054793.15	ATP9A	2534.5083520389	-0.480400531613538	0.126076247973494	8.77401060681372e-06	0.000429987876451402
ENSG00000092529.26	CAPN3	81.6799753093412	0.551588437696153	0.145478880408876	8.88606093979888e-06	0.000434064561804261
ENSG00000168016.16	TRANK1	246.059648477158	0.396920525168638	0.102396747994385	8.8984886861509e-06	0.000434064561804261
ENSG00000019995.6	ZRANB1	1243.55306252746	-0.165246565061483	0.0392718566272107	9.03752308702888e-06	0.000439826123568739
ENSG00000141337.13	ARSG	164.613339239429	0.329337288027316	0.0838324876333168	9.09135747473231e-06	0.000441424248380536
ENSG00000172175.17	MALT1	459.724031166147	0.265190229955471	0.0663997034750756	9.13070824112695e-06	0.000442313387238371
ENSG00000151474.23	FRMD4A	796.101277207033	-0.439840226466955	0.117194641315693	9.16658152666136e-06	0.000443030367854088
ENSG00000125247.17	TMTC4	1049.18834963013	-0.272971003070752	0.0684214183649099	9.24155173785045e-06	0.000445629320496715
ENSG00000179284.7	DAND5	51.9925804367213	-0.644357187270297	0.17355281644029	9.42418210172466e-06	0.000452609556320189
ENSG00000105662.17	CRTC1	1326.41392546362	-0.376971366042574	0.097455686480557	9.43111682838675e-06	0.000452609556320189
ENSG00000021574.16	SPAST	777.658791437721	-0.269730725423039	0.0679821748818988	9.45089398899177e-06	0.000452609556320189
ENSG00000148344.11	PTGES	452.60678778166	0.756220631319195	0.203659047172856	9.54898569405504e-06	0.000456267898254121
ENSG00000165912.17	PACSIN3	251.080961239189	0.626102576136338	0.168046588179385	9.5805797983302e-06	0.00045673947773264
ENSG00000153214.12	TMEM87B	851.96007345773	0.317591205923542	0.0809367211387853	9.6441904345406e-06	0.000458731809266474
ENSG00000129667.14	RHBDF2	78.5777945098316	0.793860011269834	0.214338667315918	9.71646972325242e-06	0.000459955414929807
ENSG00000164300.19	SERINC5	838.307150822773	-0.281072371918096	0.0716148021236645	9.72131364148071e-06	0.000459955414929807
ENSG00000167371.22	PRRT2	334.806233773474	-0.87861082930698	0.240614813760084	9.73554792826122e-06	0.000459955414929807
ENSG00000137975.8	CLCA2	8.84286616040017	1.60848005952849	0.452113891745171	9.9571586703369e-06	0.000468370968261304
ENSG00000127511.11	SIN3B	1325.72502028175	-0.189218444057025	0.0459820451659089	9.95822977610364e-06	0.000468370968261304
ENSG00000273820.2	USP27X	99.760402825479	-0.343179717962116	0.0882427987836842	1.01629666384676e-05	0.000475481541408102
ENSG00000061337.16	LZTS1	648.520876206965	-0.534101256793157	0.143323337255086	1.01684463661858e-05	0.000475481541408102
ENSG00000152229.19	PSTPIP2	183.639233830015	0.457930478295496	0.120899500344992	1.01901213398176e-05	0.000475481541408102
ENSG00000127528.6	KLF2	26.9880309057915	-0.982883214692351	0.271197962634937	1.02172566576713e-05	0.000475481541408102
ENSG00000054523.21	KIF1B	5415.68995283651	-0.443710457787165	0.117146704174108	1.02224912821757e-05	0.000475481541408102
ENSG00000176749.10	CDK5R1	1066.55936617019	-0.606433201030855	0.161841271849803	1.03961301697807e-05	0.000482490597548497
ENSG00000178449.10	COX14	298.836183012065	0.318110224656724	0.0814066965431552	1.0441377851062e-05	0.000483523189296759
ENSG00000092969.12	TGFB2	1309.35804074425	-0.466125151572422	0.124200049212037	1.05572849392414e-05	0.000487606523807492
ENSG00000167173.20	C15orf39	654.053735922389	-0.277138589856208	0.0699762912833293	1.05759405848657e-05	0.000487606523807492
ENSG00000231758.4	ARHGAP15-AS1	44.6666425021334	-0.722934120677815	0.19647772491333	1.07913406027431e-05	0.000496448894599717
ENSG00000116731.23	PRDM2	1754.07901816027	-0.236876624831491	0.0596698322169086	1.09270869768652e-05	0.000501596237121427
ENSG00000101126.19	ADNP	2276.89731303588	-0.202926792385961	0.0501629666413629	1.13422163391301e-05	0.000519517987611921
ENSG00000117533.16	VAMP4	799.5469809905	0.242971254043088	0.0603860119410253	1.14458309381183e-05	0.000523124238354345
ENSG00000143248.14	RGS5	57.8539086975841	-0.98860669411526	0.278456401985946	1.14941669060927e-05	0.000524193850398468
ENSG00000125871.15	MGME1	133.599704398396	0.380685521517326	0.0995261258440194	1.16851405860954e-05	0.000530947406668117
ENSG00000100784.13	RPS6KA5	83.2798229008398	-0.607624200382638	0.16643595477901	1.1692762998827e-05	0.000530947406668117
ENSG00000111605.19	CPSF6	2348.53305670481	-0.213224294969651	0.0530265158598726	1.17337568086123e-05	0.000531660567121259
ENSG00000066557.7	LRRC40	497.449312333508	-0.292541797858242	0.0749575014223018	1.19072915522071e-05	0.000538363220631403
ENSG00000138395.17	CDK15	28.4150319586856	0.579573674405194	0.156977207354197	1.2198424188339e-05	0.00055034263977605
ENSG00000262691.1	ENSG00000262691	61.3135359700342	-0.596929773555423	0.162559583787239	1.24841282940943e-05	0.000561805529608057
ENSG00000277954.1	ENSG00000277954	68.867344796996	-0.744918634749796	0.204552434531673	1.25462664381653e-05	0.000561805529608057
ENSG00000138092.12	CENPO	171.548941528926	-0.26385920581911	0.0670599731062128	1.25556844693766e-05	0.000561805529608057
ENSG00000135048.15	CEMIP2	1345.24029481558	0.346371749304369	0.0900045887832472	1.25593892178361e-05	0.000561805529608057
ENSG00000112290.14	WASF1	408.375828483257	-0.494181437453423	0.134310478070442	1.26490897555098e-05	0.000563788166454372
ENSG00000128536.17	CDHR3	275.410961032501	-0.37951712312762	0.100218943675772	1.26573446806727e-05	0.000563788166454372
ENSG00000197045.15	GMFB	2306.1295924526	-0.179697118315356	0.0441788646827322	1.29333070826217e-05	0.000574730337925986
ENSG00000084731.16	KIF3C	2017.03870525862	-0.413091625540771	0.109081450507398	1.29747927591103e-05	0.000574730337925986
ENSG00000118046.19	STK11	1321.53209732113	0.237979947037742	0.0599112144074172	1.29850128669541e-05	0.000574730337925986
ENSG00000156564.10	LRFN2	34.8375644592296	-0.759844440768635	0.211630260440605	1.41913056505822e-05	0.000626802542012268
ENSG00000244270.1	RPL32P29	23.9039491031649	0.634838527966508	0.174848582554552	1.42800085527667e-05	0.000629398112816284
ENSG00000143858.13	SYT2	60.9889603585814	-0.933910207771744	0.262308604306348	1.43118905605021e-05	0.000629483655112964
ENSG00000259953.3	LINC02977	48.687842734074	-0.55558159841463	0.152504832126208	1.44072488123065e-05	0.000632354904029084
ENSG00000116717.13	GADD45A	5639.09391963651	0.512814398521019	0.139513156320327	1.44440762814939e-05	0.000632650541129432
ENSG00000180998.13	GPR137C	90.1372924267014	-0.543102252493887	0.148807962955578	1.45477806341787e-05	0.000635868066638199
ENSG00000140497.17	SCAMP2	929.63698014878	0.26509382894452	0.0681518001854797	1.45993909268884e-05	0.000636174246280091
ENSG00000198689.14	SLC9A6	878.837620233106	-0.271984319406367	0.0693037450798223	1.46153044593457e-05	0.000636174246280091
ENSG00000196632.13	WNK3	144.292507014912	-0.464884359932406	0.126001735891485	1.4871339106545e-05	0.000645981473917361
ENSG00000182934.13	SRPRA	3304.82715363083	0.233298002876795	0.0593606259143963	1.50010249581476e-05	0.000650271234474421
ENSG00000215397.4	SCRT2	123.814037320833	-1.04026850962385	0.295191563271268	1.55598087565366e-05	0.000673105801023509
ENSG00000137338.7	PGBD1	211.880203165281	-0.297219741013711	0.0782224552322828	1.5662139062076e-05	0.000676141297004284
ENSG00000135253.16	KCP	134.916100212114	-0.763423710312933	0.215038932843477	1.58113139033028e-05	0.000681182507178358
ENSG00000138613.15	APH1B	759.607928978683	0.239479057319189	0.0611787269219166	1.59943863385591e-05	0.000687660487488479
ENSG00000151135.11	TMEM263	2736.53751646135	0.327663855980326	0.0870033876914641	1.61596399736714e-05	0.000693347491441772
ENSG00000153395.12	LPCAT1	844.139278850985	-0.220653493835119	0.0554669844362733	1.62086870673069e-05	0.000694035513040854
ENSG00000100084.15	HIRA	701.546518678348	-0.140521684598044	0.033777030914655	1.63023373216215e-05	0.000696626707011728
ENSG00000144120.14	TMEM177	179.01576495306	-0.274226636633422	0.0716205180500006	1.64140637304024e-05	0.000698944241349021
ENSG00000167670.17	CHAF1A	116.075223364511	-0.31022041697696	0.0814729120975611	1.64230619875579e-05	0.000698944241349021
ENSG00000189367.16	KIAA0408	2057.80263841342	-0.375077111260162	0.100491434521807	1.65640590963222e-05	0.000703414001642179
ENSG00000160602.15	NEK8	129.664983405893	0.280706585480737	0.0730844678503658	1.65950030828825e-05	0.000703414001642179
ENSG00000015133.20	CCDC88C	107.366277867159	-1.05107619305677	0.301896797994022	1.68403356177444e-05	0.000712376692208167
ENSG00000114520.12	SNX4	889.227485953405	-0.202751432270465	0.0509930254323023	1.69316487009095e-05	0.000714352291258048
ENSG00000117399.15	CDC20	3.65944590477738	-1.68042301226969	0.502992411485766	1.69549939753503e-05	0.000714352291258048
ENSG00000186469.10	GNG2	3017.60308956282	-0.480916763224055	0.132257243324649	1.74512024355766e-05	0.000733788160011124
ENSG00000101349.18	PAK5	52.4110390078657	-0.814712922882678	0.230383833353247	1.75042598151451e-05	0.000734550016673872
ENSG00000133318.15	RTN3	7469.1268743349	-0.224875099302403	0.0571116849818879	1.76897029833653e-05	0.000740853218171857
ENSG00000184900.17	SUMO3	1349.78912111153	-0.172989018648106	0.0427275523859035	1.7955677984903e-05	0.000750497363726839
ENSG00000147471.13	PLPBP	628.583656722293	0.21576297134898	0.0547693173966739	1.81136566332634e-05	0.000755598248130414
ENSG00000166582.12	CENPV	119.896513055772	-0.498311693810357	0.138547024398017	1.81647577000441e-05	0.000756229437397481
ENSG00000290961.2	FAM247A	6.50624284950391	-1.42271379030385	0.419838988067363	1.82555127793798e-05	0.000758505732556682
ENSG00000197635.12	DPP4	660.787664253304	1.13345665289706	0.326956261145216	1.85332475983483e-05	0.000768526622303106
ENSG00000196408.13	NOXO1	70.4534235290844	-0.564861756527093	0.158447474479097	1.86528883288677e-05	0.000770715649979321
ENSG00000165802.24	NSMF	1414.19171005357	-0.277499583198626	0.0728297651223854	1.86593543492901e-05	0.000770715649979321
ENSG00000275088.1	ENSG00000275088	51.8110206940763	0.565666942433188	0.157980157181964	1.90958847259914e-05	0.000787199765645573
ENSG00000159388.6	BTG2	3287.48095036259	0.334104705274245	0.0908061843406889	1.91867072234659e-05	0.000789395954336882
ENSG00000131116.13	ZNF428	947.702160276995	-0.262147060550152	0.0684298216354272	1.96546933694234e-05	0.000807070846481947
ENSG00000181790.13	ADGRB1	541.70585692025	-0.733477553015328	0.207323933491682	1.99023304366021e-05	0.000815646384208817
ENSG00000185008.19	ROBO2	2393.58758032822	-0.811742029302382	0.233813959890033	1.99758410047896e-05	0.000817066306001353
ENSG00000189001.11	SBSN	8.06359831177545	1.54411849940095	0.452139429381884	2.01419727207084e-05	0.000822261814524609
ENSG00000166598.17	HSP90B1	28143.8976563563	0.295893491928391	0.0785292791983605	2.02243517846016e-05	0.00082299773081247
ENSG00000169429.13	CXCL8	2172.04132149995	1.56446227233414	0.46292858037497	2.02382908499832e-05	0.00082299773081247
ENSG00000072274.15	TFRC	818.73894136089	0.483405714586692	0.134617816615701	2.06256356365332e-05	0.000837130045603232
ENSG00000273706.6	LHX1	200.160252856691	-0.765539460644087	0.217779509106236	2.07299452984115e-05	0.000838232578290862
ENSG00000138085.19	ATRAID	1155.20734873241	0.32010839307043	0.0849205656987716	2.0732540939462e-05	0.000838232578290862
ENSG00000103942.14	HOMER2	503.583620769545	-0.260195602222059	0.0678401670750871	2.08873266266113e-05	0.000842869779266557
ENSG00000117569.21	PTBP2	973.459313074428	-0.370260204353843	0.10134436646691	2.13040043957978e-05	0.000858037142561787
ENSG00000132016.13	BRME1	19.9009126263503	-0.790057693002417	0.228173938832511	2.15937817787107e-05	0.000868045254523163
ENSG00000108852.17	MPP2	811.652942933252	-0.399779197247296	0.110950599655668	2.17767496568065e-05	0.000873729741955535
ENSG00000303902.1	ENSG00000303902	113.057895986445	1.39197460657532	0.411232681280085	2.20235048585758e-05	0.000880598080625578
ENSG00000300109.1	ENSG00000300109	104.925481430169	-0.562534095124441	0.159965630908794	2.20317061648142e-05	0.000880598080625578
ENSG00000126821.9	SGPP1	582.301672608685	-0.20876339453646	0.0538511221845607	2.23371626562257e-05	0.00089111291780738
ENSG00000013275.9	PSMC4	1243.16871565634	0.128189284570273	0.0315049316608577	2.23983232658013e-05	0.000891860508220088
ENSG00000176788.10	BASP1	2220.34479802218	-0.4466630808715	0.124684929335744	2.2646390158728e-05	0.00089974795465516
ENSG00000144596.14	GRIP2	13.508457030229	1.02588280532311	0.297041698604986	2.26820022815465e-05	0.00089974795465516
ENSG00000074657.15	ZNF532	1815.77309899855	-0.258753773421993	0.0688089059262888	2.28189143191348e-05	0.000902712042874829
ENSG00000106367.16	AP1S1	931.143418683927	0.231570024702414	0.0593012018161485	2.28425992584384e-05	0.000902712042874829
ENSG00000175130.8	MARCKSL1	4477.74157537651	-0.367186853908589	0.100628377911531	2.30405906615258e-05	0.000908828101440747
ENSG00000107130.11	NCS1	3511.97982084845	-0.289107330015733	0.0761658452503519	2.39026334815501e-05	0.000941065479992715
ENSG00000109854.15	HTATIP2	233.075938857745	0.36791958450685	0.101051981827983	2.40209399974653e-05	0.000942776191057268
ENSG00000104763.21	ASAH1	3405.82131071822	0.242612838042335	0.0636298596291911	2.40357704721602e-05	0.000942776191057268
ENSG00000138336.10	TET1	193.269485700153	-0.464140188297433	0.131158971100197	2.40829255012034e-05	0.0009428667145946
ENSG00000074054.22	CLASP1	2319.06412686071	-0.267858473005605	0.0711765184594464	2.41585755259557e-05	0.000944070430962254
ENSG00000171033.14	PKIA	1995.11081588266	-0.52853961961021	0.149900543132164	2.42433471755696e-05	0.000945625474989192
ENSG00000163734.4	CXCL3	176.144457609481	1.63838122336673	0.493847078062876	2.43076909564837e-05	0.000946379434572434
ENSG00000286116.1	ENSG00000286116	21.1497641045645	0.886438976483169	0.260422177198212	2.46701827653329e-05	0.000958717047057964
ENSG00000082482.15	KCNK2	210.61820471875	0.658198460824568	0.189235376837422	2.47813584920116e-05	0.000961260665933674
ENSG00000127663.17	KDM4B	2347.98046744736	-0.161567557693536	0.0409591416657143	2.48696273213518e-05	0.000962908001480848
ENSG00000125510.19	OPRL1	279.180637525775	-0.501763744125472	0.14427007819128	2.57092738874379e-05	0.000993268928441653
ENSG00000095370.21	SH2D3C	60.7305346742638	-0.566300000904652	0.16267681991086	2.57861636886135e-05	0.000993268928441653
ENSG00000134057.16	CCNB1	37.4125727872299	-0.491256744555783	0.1391125987252	2.58249123249864e-05	0.000993268928441653
ENSG00000188158.17	NHS	244.180354651778	0.454777206883816	0.127721112552543	2.58427560815061e-05	0.000993268928441653
ENSG00000135677.12	GNS	9366.94626310732	0.352911345730875	0.0971511379114751	2.62379771411655e-05	0.00100661903543041
ENSG00000215045.9	GRID2IP	66.2732620543992	-0.681491453934306	0.1976265939665	2.63727376272601e-05	0.00100994614913573
ENSG00000272447.1	ENSG00000272447	77.8829551216688	-0.381796185009591	0.106275570785347	2.64416978269964e-05	0.0010107459183905
ENSG00000179520.12	SLC17A8	17.2657404244612	-1.66693378611704	0.51391074913507	2.65756292562092e-05	0.00101402183209173
ENSG00000196208.15	GREB1	75.1009728302346	-0.965366560461734	0.292022686745575	2.71383586116356e-05	0.00103361748451273
ENSG00000241697.6	TMEFF1	289.767632536575	-0.813605279330909	0.241171531222122	2.72967509799975e-05	0.00103777014937336
ENSG00000087191.15	PSMC5	1804.50593988563	0.175334087829014	0.0443141825485687	2.74435546474485e-05	0.00104146803774
ENSG00000141424.13	SLC39A6	2693.33296230439	0.119288638245672	0.0291788768734408	2.80287034220861e-05	0.00106175758692962
ENSG00000125944.23	HNRNPR	3331.26174724214	-0.10935965756889	0.0266962654660448	2.89651722011165e-05	0.00109525859776308
ENSG00000113368.13	LMNB1	129.537548353481	-0.39414763475781	0.110580079211412	2.914452136869e-05	0.00110006179040456
ENSG00000174775.19	HRAS	760.49153943096	0.274658917568388	0.07321516298066	2.95186106427221e-05	0.00111218507195804
ENSG00000198513.16	ATL1	624.771604605442	-0.159861757313803	0.0410324905096698	2.96969898605445e-05	0.00111690431990714
ENSG00000253719.4	ATXN7L3B	2647.83200828923	-0.208431348583158	0.0550690079918778	2.98954060319807e-05	0.00112235895788636
ENSG00000151575.16	TEX9	85.5058687625886	0.37971603274534	0.10718255395817	3.03085666347626e-05	0.00113584189826961
ENSG00000099365.12	STX1B	628.547421215955	-0.44125561981321	0.125790786598225	3.06669281183186e-05	0.00114722686256144
ENSG00000128342.5	LIF	280.938819633416	0.696376619440257	0.207061647168895	3.08579012233604e-05	0.00115232063111888
ENSG00000162728.6	KCNJ9	33.2741585908888	-0.995351666239108	0.296934004102293	3.09771243689176e-05	0.00115472174243284
ENSG00000303920.1	ENSG00000303920	30.6268008732523	1.29871610265492	0.394748787150679	3.12066281074806e-05	0.00116121796341889
ENSG00000105426.21	PTPRS	4776.52890976648	-0.341781203112465	0.0952097929024666	3.13101427645798e-05	0.00116169538335237
ENSG00000134255.17	CEPT1	468.221532823889	0.209603101005038	0.0539475652805785	3.13299696708902e-05	0.00116169538335237
ENSG00000102226.11	USP11	2458.6499796687	-0.217565898754995	0.0575155169174878	3.14506837300856e-05	0.00116411826538965
ENSG00000254990.8	ENSG00000254990	44.0217678790975	0.751042601834924	0.224912350195655	3.23257778062624e-05	0.00119440624358323
ENSG00000164733.24	CTSB	9600.20594834253	0.403185902830015	0.114339670820893	3.25000142079874e-05	0.00119762696023596
ENSG00000115884.12	SDC1	177.517690901264	1.05500216057591	0.316593047554349	3.25268737773371e-05	0.00119762696023596
ENSG00000147592.10	LACTB2	167.219220192393	0.304642542539151	0.083864685257516	3.28631382203295e-05	0.00120785891819997
ENSG00000243742.7	RPLP0P2	12.5634049263985	0.0306759578360128	0.124658049849058	3.29688979543847e-05	0.00120785891819997
ENSG00000148773.15	MKI67	10.8997507151873	-1.50619326893481	0.466359438134669	3.29771222910381e-05	0.00120785891819997
ENSG00000179240.13	GVQW3	468.542858054466	-0.469030625740501	0.135980433811092	3.31181312106002e-05	0.00121091407055941
ENSG00000143815.16	LBR	570.837128815237	-0.231331439163575	0.0621425225407575	3.33516029881608e-05	0.00121733350906787
ENSG00000177932.8	ZNF354C	367.954654425373	-0.262247405555055	0.0710023260155471	3.3515895844536e-05	0.00122121004200264
ENSG00000239672.9	NME1	1240.27353541383	0.208990949862378	0.055225527971037	3.40097941967346e-05	0.00123706213355043
ENSG00000288873.3	ENSG00000288873	63.6935540060291	0.451160355254275	0.129969201768122	3.44654526326915e-05	0.001250898488667
ENSG00000198910.15	L1CAM	4534.40375413702	-0.622036286847907	0.183457147716678	3.45091858555394e-05	0.001250898488667
ENSG00000138640.16	FAM13A	779.694800889034	-0.251187201761125	0.0681654188846972	3.50991671357857e-05	0.00127009447480681
ENSG00000203880.14	PCMTD2	1266.66907460606	-0.190531320978932	0.0496363894672357	3.5209286046758e-05	0.00127189008564784
ENSG00000188396.5	DYNLT4	38.1587863308548	0.776695049162064	0.236290274972716	3.53991663475504e-05	0.00127655587185403
ENSG00000114331.17	ACAP2	1291.81836384693	0.22350983738889	0.0597039146212434	3.63266832950411e-05	0.00130776059862148
ENSG00000067445.23	TRO	1201.46525124824	-0.280364769714207	0.0779854099370526	3.66743892049259e-05	0.0013180211258878
ENSG00000260912.1	ENSG00000260912	286.890889928819	0.361675140059003	0.10054473330734	3.68023873258645e-05	0.00131891832683528
ENSG00000141068.17	KSR1	1865.48670757841	-0.276571502070612	0.0766324782992717	3.68248220059126e-05	0.00131891832683528
ENSG00000078549.17	ADCYAP1R1	156.950848673795	-0.842024270036036	0.260563906963919	3.73376083171136e-05	0.00133500999533843
ENSG00000165238.18	WNK2	83.4350505919899	-0.946878669783345	0.2889466614441	3.76674998346082e-05	0.00134318918781507
ENSG00000185909.16	KLHDC8B	376.575073653695	-0.375279589863766	0.107080444957422	3.77288274393672e-05	0.00134318918781507
ENSG00000134313.18	KIDINS220	5388.03930212613	-0.295619886230331	0.0801256934990213	3.77580293949157e-05	0.00134318918781507
ENSG00000161682.16	FAM171A2	603.594531368656	-0.360041789832208	0.102566663352022	3.81220171160187e-05	0.00135185851127643
ENSG00000169750.10	RAC3	102.641218213419	-0.463092187962689	0.135633781540595	3.8130331867719e-05	0.00135185851127643
ENSG00000104687.15	GSR	706.696295906342	0.224573590310925	0.0602748998782679	3.8252815771329e-05	0.00135391784305795
ENSG00000157193.19	LRP8	2460.97376347373	-0.586572632180169	0.171936514866515	3.87935086398038e-05	0.00137074743805586
ENSG00000187013.4	LINC02875	11.1130330053075	1.04172978706088	0.31875249826602	3.90423137854995e-05	0.00137722416950728
ENSG00000077264.18	PAK3	660.298211822275	-0.879870835198191	0.267247550627469	3.97574314669855e-05	0.00139822441413526
ENSG00000173114.14	LRRN3	491.855231521001	-0.722070534878009	0.216623836458466	3.97706525710087e-05	0.00139822441413526
ENSG00000173638.20	SLC19A1	381.617593097349	-0.31058204925361	0.0870545118695591	3.98751885362172e-05	0.00139955920498402
ENSG00000101844.19	ATG4A	357.412462394208	0.248481325112294	0.0677088317225491	4.05731652118336e-05	0.00142168370902265
ENSG00000179935.11	LINC00652	5.33630517122094	-1.24641481602338	0.377761202968893	4.09450405193504e-05	0.00143232700811784
ENSG00000141524.20	TMC6	44.6831489512943	-1.21892205958138	0.380478445422494	4.14619557846439e-05	0.00144800026315009
ENSG00000166130.15	IKBIP	973.357201560166	0.615827368740432	0.184102430246767	4.16750849288762e-05	0.00145302982677395
ENSG00000057252.14	SOAT1	641.788192429683	0.263708640124917	0.0718655202971823	4.17934923588233e-05	0.00145474566780116
ENSG00000174521.9	TTC9B	215.421417059737	-0.757709844348564	0.230685816591643	4.30209061236945e-05	0.00149335538184455
ENSG00000258289.11	CHURC1	1636.1411644845	0.226549668451673	0.0610352301926718	4.30447755611584e-05	0.00149335538184455
ENSG00000132676.17	DAP3	1221.65083013408	0.175400364400922	0.0462289847786764	4.31457749791464e-05	0.0014943933659993
ENSG00000275832.5	ARHGAP23	2427.55067196401	-0.316284655125276	0.0895862671101576	4.331340772192e-05	0.00149773204596324
ENSG00000114209.16	PDCD10	575.848184421541	0.20423816135303	0.0543006932664518	4.36406699921414e-05	0.00150657051874348
ENSG00000143502.17	SUSD4	178.590333750181	-0.590843639292215	0.178665947004076	4.4494048989537e-05	0.00153351292779676
ENSG00000157570.13	TSPAN18	681.702271822715	-0.593434017701268	0.177130503914631	4.49371878098275e-05	0.00154625112359053
ENSG00000130244.14	FAM98C	216.974718893812	0.281881009622742	0.0787288157275145	4.53294519142727e-05	0.00155719999517266
ENSG00000184486.10	POU3F2	28.9011232514457	-0.952369472583746	0.298075621206112	4.6038896557532e-05	0.00157899145387529
ENSG00000114480.14	GBE1	1503.38794516353	0.371236464166999	0.10746262286968	4.61606575939289e-05	0.00158058903135955
ENSG00000136828.20	RALGPS1	413.812814174827	-0.367843071844187	0.106105405841015	4.64197803035662e-05	0.00158530882584737
ENSG00000100320.25	RBFOX2	8452.9923752545	-0.255586143057465	0.0719443652513602	4.64515453699894e-05	0.00158530882584737
ENSG00000135423.14	GLS2	104.808545419407	0.778446126880455	0.238533420142165	4.65247120218715e-05	0.00158530882584737
ENSG00000130429.17	ARPC1B	995.128667812162	0.390998439304549	0.113984667107193	4.69798580719731e-05	0.00159822740470091
ENSG00000163755.10	HPS3	636.46875185189	0.262949398548422	0.0714263046776047	4.71878665094191e-05	0.00160116228130292
ENSG00000251562.13	MALAT1	25631.6373275303	0.319197825017976	0.091006957646315	4.72184462713001e-05	0.00160116228130292
ENSG00000198805.13	PNP	171.78594653757	0.50842459764908	0.150761597656683	4.81341423130439e-05	0.00162958487598943
ENSG00000138386.18	NAB1	1580.23343373355	0.175221241424583	0.046385060599778	4.84138212920237e-05	0.00163641829396062
ENSG00000066135.14	KDM4A	1483.12270434067	-0.163622974509567	0.0429263082512712	4.86404374812857e-05	0.00164120053083523
ENSG00000231924.10	PSG1	14.1828124676626	1.8109887548425	0.582923448285039	4.87114312804978e-05	0.00164120053083523
ENSG00000143093.16	STRIP1	938.785434566641	-0.219322160504503	0.0596734749464843	4.89837500947737e-05	0.00164773497918804
ENSG00000178921.15	PFAS	423.599709484506	-0.233977636989845	0.0643811268242155	4.91069029603673e-05	0.00164923886236224
ENSG00000287900.2	ENSG00000287900	4.00971292264646	-1.63811413405284	0.519510087735333	4.93177538134913e-05	0.00165208386078018
ENSG00000062725.11	APPBP2	1470.40921377283	-0.129741349357791	0.0336847919433483	4.93487759023e-05	0.00165208386078018
ENSG00000013297.13	CLDN11	859.098233049943	0.920353033804209	0.288482894685841	4.94679547021768e-05	0.00165344082616624
ENSG00000136848.19	DAB2IP	1603.29579768886	-0.314547041957004	0.0902054258815098	4.96499012372621e-05	0.00165688813271778
ENSG00000173801.18	JUP	6094.71259851791	-0.313942704261934	0.0896439529226925	4.99823060560044e-05	0.00166405553341131
ENSG00000068489.13	PRR11	19.8427416051737	-0.646431927842336	0.198095411127803	5.00229783635819e-05	0.00166405553341131
ENSG00000110013.14	SIAE	749.136227862893	0.315634897135231	0.0905153101245408	5.12700064504754e-05	0.00170284457443096
ENSG00000107521.22	HPS1	1137.45789958853	0.1848221867812	0.0494206826806892	5.14293752170158e-05	0.00170544350877372
ENSG00000168758.12	SEMA4C	1078.03145557947	-0.265881123869548	0.0735955654497502	5.1568674918502e-05	0.00170736979761667
ENSG00000135299.19	ANKRD6	218.265808591901	-0.35745245992055	0.10389977732657	5.17843151761946e-05	0.00171181358846591
ENSG00000288741.2	ENSG00000288741	18.8738718553246	-0.642374068381905	0.196343793672482	5.22755210279058e-05	0.00172533838946733
ENSG00000244242.3	IFITM10	664.015141519254	-0.499753499005144	0.151235661212069	5.24778993842188e-05	0.00172930306685551
ENSG00000084234.19	APLP2	12971.9914317689	0.274713421435789	0.0794115044597476	5.25832817264634e-05	0.00173006402976082
ENSG00000090061.18	CCNK	642.078631727954	0.185766445134565	0.0498083936064388	5.33424911032643e-05	0.00175230083274223
ENSG00000169871.14	TRIM56	951.583102921258	0.297425035794794	0.0866277833256639	5.34495952324567e-05	0.00175308001586142
ENSG00000175938.7	ORAI3	337.36769727386	0.382522034749762	0.112400022323747	5.43442406969757e-05	0.00177388746012242
ENSG00000169116.12	PARM1	5116.04948157038	0.732570399402873	0.226688324124019	5.43601263180092e-05	0.00177388746012242
ENSG00000204241.10	LINC02731	377.087221242879	-0.439801422863775	0.131796033643306	5.43850582965938e-05	0.00177388746012242
ENSG00000166704.14	ZNF606	330.223133677736	-0.217875768460254	0.0599212628869742	5.44214902862901e-05	0.00177388746012242
ENSG00000014641.22	MDH1	2828.2300011076	0.220272764522344	0.0590723627734744	5.53039477196439e-05	0.00179873009804631
ENSG00000007545.17	CRAMP1	759.350388271119	-0.26125715779157	0.0737561645155435	5.53547552052876e-05	0.00179873009804631
ENSG00000171603.19	CLSTN1	6881.76785115653	-0.133056564108672	0.0345498877636034	5.54403275144827e-05	0.00179873062602544
ENSG00000260296.1	ENSG00000260296	10.660571305903	-0.718967500866854	0.222270419403115	5.57387739168501e-05	0.00180562709218468
ENSG00000130559.19	CAMSAP1	1667.2251992098	-0.35322018837127	0.102689327020492	5.61835480665795e-05	0.00181571272711913
ENSG00000309115.1	ENSG00000309115	5.79780634366496	1.51617685898408	0.488130823669047	5.62565293478413e-05	0.00181571272711913
ENSG00000144445.18	KANSL1L	299.345145263824	-0.259193565170375	0.0723812095199719	5.63387986959939e-05	0.00181571272711913
ENSG00000080854.16	IGSF9B	1956.36371293195	-0.603934667103133	0.182673091860794	5.63955674851975e-05	0.00181571272711913
ENSG00000213722.11	DDAH2	710.793644176689	-0.353987429026023	0.105393244273274	5.75577974007604e-05	0.00184904801655527
ENSG00000177098.9	SCN4B	503.773992622996	1.02702814917764	0.324331253097042	5.76655266913054e-05	0.00184904801655527
ENSG00000111652.11	COPS7A	1636.35849814543	0.162573598294539	0.043182184207066	5.76948011253928e-05	0.00184904801655527
ENSG00000198753.13	PLXNB3	676.28502093037	0.357901124220678	0.105153205633866	5.81269997549071e-05	0.00186006399215703
ENSG00000168078.11	PBK	3.42083135022482	-1.74425096022378	0.563841714066895	6.07391355635943e-05	0.00193974999498629
ENSG00000105825.15	TFPI2	3648.47593752056	1.26987941736496	0.414598124209405	6.08017145498461e-05	0.00193974999498629
ENSG00000197956.11	S100A6	4533.77984885274	0.452562126272407	0.137409964625454	6.09702181683265e-05	0.00194217858601651
ENSG00000198720.14	ANKRD13B	514.83255138396	-0.312698814729178	0.0920769614266933	6.12695426598126e-05	0.00194876076381226
ENSG00000177628.17	GBA1	3279.57944269778	0.640291019408118	0.198956293852775	6.16481558619495e-05	0.00195521152178766
ENSG00000125249.7	RAP2A	948.470786339064	-0.199250000273182	0.0540548535525831	6.16633692666396e-05	0.00195521152178766
ENSG00000291122.2	CASTOR3P	709.030253111762	-0.320673545436644	0.0933545588565508	6.18357304242253e-05	0.00195521152178766
ENSG00000115204.16	MPV17	687.475533148553	0.199798171038956	0.0548785150374452	6.18443522635461e-05	0.00195521152178766
ENSG00000104870.14	FCGRT	1652.92415588679	0.418256650964044	0.125759867225296	6.25374036753279e-05	0.00197415371602116
ENSG00000110092.5	CCND1	1743.36288209116	0.4771780067003	0.145425722448535	6.30020380031499e-05	0.00198583935079194
ENSG00000173451.7	THAP2	199.136551412097	-0.238804525133732	0.0675550657628074	6.33489734683507e-05	0.00199330794658425
ENSG00000148985.21	PGAP2	184.335765841771	0.234105356181425	0.0655484439953652	6.34286061769816e-05	0.00199330794658425
ENSG00000171928.15	TVP23B	992.529611363745	0.259232538336495	0.0733118155205964	6.39202717419126e-05	0.00200576088522682
ENSG00000048828.19	FAM120A	2538.86776777309	0.181249995232462	0.0488105366567955	6.42399479290104e-05	0.00201278787669078
ENSG00000100867.16	DHRS2	44.2934341311563	1.27975794471093	0.415544444238685	6.47242759795198e-05	0.00202494520564498
ENSG00000070010.20	UFD1	1071.70804843827	0.177240123490033	0.0479353040583313	6.50200582362054e-05	0.00203117638091825
ENSG00000104490.18	NCALD	4348.99391409688	-0.24665798287158	0.0659995432234946	6.57520504613266e-05	0.00205099571053254
ENSG00000286050.2	ENSG00000286050	9.47723864869101	1.52587027235328	0.500045770605165	6.60053802732443e-05	0.00205584757757731
ENSG00000013364.20	MVP	5587.25499935122	0.175234712429917	0.0471546930536549	6.61981014357392e-05	0.00205880012512571
ENSG00000235106.12	BRD3OS	385.194989576602	-0.201201448576886	0.0552793017017756	6.64536243802038e-05	0.00206369423776869
ENSG00000146090.17	RASGEF1C	166.536781715591	-0.505340922452308	0.156372997306259	6.76851171066252e-05	0.00209883761364261
ENSG00000129951.20	PLPPR3	75.4302437426846	-1.17577117746845	0.388341596023556	6.90867487728128e-05	0.00213861500898684
ENSG00000198715.14	GLMP	737.065971232345	0.334528104296392	0.0981475701838002	6.91713378096962e-05	0.00213861500898684
ENSG00000076826.11	CAMSAP3	201.06700628883	-0.521675805717313	0.161465265566669	6.95655177568129e-05	0.00214764382572575
ENSG00000250986.1	LINC02600	5.34949282740717	-1.83336012031011	0.605471426863862	6.97555650538635e-05	0.00215035337198303
ENSG00000134644.17	PUM1	2332.99701934086	-0.143764873765719	0.0378540204612773	7.03531011778308e-05	0.00216559824181949
ENSG00000153208.20	MERTK	32.0480628568979	0.62297800641979	0.195330483692537	7.05953856115786e-05	0.0021688379050835
ENSG00000184205.15	TSPYL2	1313.85091309517	0.200274821927816	0.0552821131715309	7.06646672841609e-05	0.0021688379050835
ENSG00000153551.15	CMTM7	306.390517092509	0.330192964518074	0.0969383190420099	7.09873438680427e-05	0.00217556547737861
ENSG00000157216.18	SSBP3	5920.56811539732	-0.235769661892021	0.0666149801223402	7.1776854266805e-05	0.00219655980219113
ENSG00000288778.3	ENSG00000288778	15.1951948936853	-1.0630466400541	0.346048424709423	7.30254565398625e-05	0.00223152209054371
ENSG00000204054.15	LINC00963	802.391925323663	0.278960029467699	0.0805767196028617	7.37911616161917e-05	0.00225164786911294
ENSG00000213190.5	MLLT11	3839.47151882439	-0.478980696373716	0.148265342719863	7.42832573757809e-05	0.00226337855517162
ENSG00000152910.20	CNTNAP4	54.586912095863	-0.829399868428501	0.26831123312199	7.45473350201482e-05	0.00226813773004862
ENSG00000102900.14	NUP93	654.247201840963	-0.169952047632704	0.0459951666789751	7.5112282335891e-05	0.00228202402287539
ENSG00000167900.14	TK1	41.5620142917159	-0.615509505065936	0.195562681902477	7.59079754369634e-05	0.00230287052754216
ENSG00000242173.11	ARHGDIG	90.2240654333768	-0.8462198334513	0.272833536271415	7.64363819578647e-05	0.00231234984968893
ENSG00000154548.10	SRSF12	55.9178962417565	-0.581436633938495	0.184780851793201	7.64404083682367e-05	0.00231234984968893
ENSG00000120693.17	SMAD9	163.858358427411	-0.581867249662189	0.185532997752318	7.65788689661275e-05	0.00231320997290785
ENSG00000180628.16	PCGF5	931.488255035127	0.23723780239458	0.0674998019581099	7.72442725206575e-05	0.00232996210254563
ENSG00000168066.23	SF1	3645.74079105427	-0.107814005665413	0.0284344861401216	7.76959754448596e-05	0.00234022949534775
ENSG00000005379.17	TSPOAP1	460.92390703922	-0.589804407854061	0.187346760412855	7.81293363130777e-05	0.0023499158321118
ENSG00000146083.14	RNF44	1332.74950582719	-0.236531852267818	0.0689271608581447	7.82773518822801e-05	0.00235100435139008
ENSG00000204681.12	GABBR1	2184.09859126321	-0.376485517966441	0.114297955519136	7.94966795208257e-05	0.00237430167417539
ENSG00000111490.15	TBC1D30	178.294614979582	-0.62290825217045	0.198613282695821	7.95400886466378e-05	0.00237430167417539
ENSG00000058866.16	DGKG	310.643542811514	-0.695091859958836	0.223531891755344	7.95543060069004e-05	0.00237430167417539
ENSG00000170214.6	ADRA1B	26.6731437723595	-0.834274637338232	0.271390152526538	7.96041559786246e-05	0.00237430167417539
ENSG00000138606.20	SHF	5879.73924882494	-0.33059043230928	0.0986531634904043	7.96177073960069e-05	0.00237430167417539
ENSG00000177733.8	HNRNPA0	3675.66591545608	-0.23062212755379	0.0643309534615714	7.97395760071011e-05	0.00237456777050042
ENSG00000246582.4	TNFRSF10A-DT	10.8161533667983	1.15824450642711	0.377880086966494	8.08485309095887e-05	0.00240418601675133
ENSG00000162892.16	IL24	121.903047927145	1.5595216140696	0.517785079694557	8.20445608989641e-05	0.00243630628296585
ENSG00000144452.15	ABCA12	4.16162825717036	1.57921171327359	0.525071994001557	8.32133817918466e-05	0.00246752910972043
ENSG00000128652.13	HOXD3	152.823293281612	-0.334136521037483	0.100130453568617	8.37176353754254e-05	0.0024789853044126
ENSG00000215114.11	UBXN2B	607.000249582475	-0.285024826210065	0.0839484841035817	8.55560697234049e-05	0.00252986049207435
ENSG00000303173.1	ENSG00000303173	36.0436347226344	1.3141952827505	0.463404337853942	8.57856349034473e-05	0.0025330859384973
ENSG00000111875.9	ASF1A	561.725866835155	-0.246575543807755	0.0711466837899274	8.67829164286742e-05	0.00255799852777274
ENSG00000303221.1	ENSG00000303221	76.6753986996015	1.12328587357541	0.380481233448987	8.68726668963915e-05	0.00255799852777274
ENSG00000130023.17	ERMARD	220.599544593066	0.230339834602869	0.0658636738517104	8.86241028814959e-05	0.0026058839827144
ENSG00000117868.19	ESYT2	3364.10682517635	0.185178514043877	0.0512370286891137	8.87468099135992e-05	0.0026058839827144
ENSG00000118960.14	HS1BP3	587.937337902863	0.272200015584001	0.0797545943751142	8.90059777917312e-05	0.002609848922027
ENSG00000131409.14	LRRC4B	36.3387072956021	-1.00384385458166	0.342339171051464	8.93295792428704e-05	0.00261568951810878
ENSG00000115129.15	TP53I3	304.788791055073	0.525074489242998	0.16644852993839	8.94925326802371e-05	0.00261681642151503
ENSG00000084693.17	AGBL5	278.807126298344	0.240964829408778	0.0693358784098809	8.97744522832798e-05	0.00262141400667177
ENSG00000100105.19	PATZ1	531.520937471571	-0.333587225298412	0.100899840403479	8.99745998013199e-05	0.00262361440530229
ENSG00000109323.12	MANBA	729.380499601659	0.315655619884538	0.0958671689045095	9.04007155820711e-05	0.00263238870415161
ENSG00000141098.14	GFOD2	891.555597180068	-0.274377215980926	0.0810818001375189	9.09802214467725e-05	0.00264539330487632
ENSG00000135049.17	AGTPBP1	500.253960518077	-0.22980587867718	0.0658918416546597	9.10989703543786e-05	0.00264539330487632
ENSG00000118705.19	RPN2	8310.1813340412	0.29668438553116	0.0882254599938442	9.15171241962164e-05	0.00265223278949159
ENSG00000261668.1	ENSG00000261668	4.29149325399718	1.28670676362978	0.424121301987506	9.15868058015076e-05	0.00265223278949159
ENSG00000028116.19	VRK2	286.975508228413	0.272043731766002	0.0799642443951182	9.17352059287051e-05	0.00265287616154759
ENSG00000166707.13	ZCCHC18	72.4894037685117	-0.522455891440239	0.167234709967174	9.27322515324671e-05	0.00267802590139916
ENSG00000171848.17	RRM2	6.03277776181591	-1.33639285561656	0.455478318651338	9.3815761168633e-05	0.00270445928112395
ENSG00000104635.16	SLC39A14	3076.80725394034	0.337404770224916	0.102332491112657	9.39048361501371e-05	0.00270445928112395
ENSG00000134086.11	VHL	1736.90110259958	-0.128555873559459	0.0348303421597582	9.49852039715792e-05	0.00273183163925921
ENSG00000073670.15	ADAM11	419.531508372184	-0.658040559511281	0.215257595331488	9.55888915075218e-05	0.00274543832657669
ENSG00000173894.11	CBX2	101.895828382066	-0.427514109098916	0.134674752022651	9.76233235624791e-05	0.00280004468564469
ENSG00000261150.3	EPPK1	509.165977638889	-0.63961219560784	0.209020285897893	9.7872578994018e-05	0.00280336934709841
ENSG00000170017.13	ALCAM	961.783950455662	0.372664592964184	0.114516607482164	9.9130004008319e-05	0.00283552272689918
ENSG00000175322.12	ZNF519	55.3859204104403	-0.553879544266892	0.181025075009557	9.99786092618695e-05	0.00285591070804558
ENSG00000175161.14	CADM2	231.944278538091	-0.988920467483449	0.331898581127075	0.000100820633856656	0.00287605563935189
ENSG00000188549.14	CCDC9B	405.974423927081	0.558003851679673	0.179472556577464	0.000101273702673454	0.00288506548103887
ENSG00000205730.7	ITPRIPL2	861.599371017338	0.27235847441873	0.080726340613329	0.000102119736664043	0.00289805028835931
ENSG00000296775.1	ENSG00000296775	13.6676628974086	1.4719257688312	0.507420663047706	0.000102143958732326	0.00289805028835931
ENSG00000121964.16	GTDC1	723.558829597068	-0.176574782741526	0.0493373244003873	0.000102188625790697	0.00289805028835931
ENSG00000124227.6	ANKRD60	4.82425207299687	1.06086308922102	0.350977985200706	0.00010228088441603	0.00289805028835931
ENSG00000108784.11	NAGLU	1498.29285513342	0.352773046058545	0.108554989228989	0.000102448635178702	0.00289821117042925
ENSG00000124766.7	SOX4	11924.4398509101	-0.354866527131848	0.109345695299639	0.000102684691022993	0.00289821117042925
ENSG00000196116.9	TDRD7	239.169086269928	0.198775336614157	0.0563880197653554	0.000102700119956706	0.00289821117042925
ENSG00000079482.15	OPHN1	666.442867647793	-0.351672985276847	0.10832598501177	0.000103073244717619	0.00290484168491049
ENSG00000204576.13	PRR3	304.95732062834	-0.240447238685461	0.0698612402557875	0.000103373301563221	0.0029093979813456
ENSG00000174796.13	THAP6	295.229964440515	0.203968949305159	0.0576871029140059	0.000105217899852975	0.00295735444720447
ENSG00000011295.17	TTC19	889.608898960492	-0.253472525318215	0.0760873766487985	0.000107465118456594	0.00301648417948123
ENSG00000253930.1	TNFRSF10A-AS1	11.7137103594728	1.19259359830372	0.405101964599663	0.000107828720527996	0.00302022563526988
ENSG00000180828.3	BHLHE22	3980.98621558532	-0.752055662576118	0.250150221490999	0.000107961633515514	0.00302022563526988
ENSG00000117632.24	STMN1	4432.90367940354	-0.381045578738206	0.119015302529912	0.000108029379648162	0.00302022563526988
ENSG00000187736.15	NHEJ1	231.980173047492	-0.276649130071959	0.0822777165629396	0.000108372943895289	0.00302273051299611
ENSG00000204516.10	MICB	106.306217304979	0.384135404826093	0.119541011625086	0.00010851707465863	0.00302273051299611
ENSG00000125414.20	MYH2	21.0784887431061	-1.41716085873625	0.498923807404995	0.000108593470205384	0.00302273051299611
ENSG00000011021.24	CLCN6	1520.5276752091	-0.273645178391311	0.0825991675843569	0.000108694076665956	0.00302273051299611
ENSG00000156052.12	GNAQ	1902.86559509289	-0.279086055655469	0.0830408585319458	0.000109180353793947	0.00303224274526281
ENSG00000104805.18	NUCB1	4024.19881448505	0.307697960906702	0.0934944294902795	0.00010971514360371	0.00304307543420105
ENSG00000145908.14	ZNF300	338.798085900606	-0.342925721586951	0.106217709687528	0.000110089597595957	0.00304943833973306
ENSG00000143590.15	EFNA3	224.296487859912	-0.455397485805151	0.145630536972649	0.000111548243801136	0.00308577668115142
ENSG00000137692.13	DCUN1D5	702.110501102498	-0.158382679092167	0.0439742339861255	0.00011297304391286	0.0031201400065659
ENSG00000100271.18	TTLL1	255.81753013373	-0.224350759506803	0.0652315661568598	0.000113087266219712	0.0031201400065659
ENSG00000131187.12	F12	113.327712194286	-0.579210095991502	0.189694993840179	0.000113280897804378	0.00312138610149311
ENSG00000170396.9	ZNF804A	24.2691531354622	-1.03623350834599	0.352661156864707	0.000114317847107059	0.00314583562510314
ENSG00000137074.21	APTX	435.00027028748	0.217652934164266	0.0629989911034061	0.000115820911843536	0.00317763786633649
ENSG00000186056.12	MATN1-AS1	9.22813476773355	0.752945828100086	0.25055650019274	0.000115862544487638	0.00317763786633649
ENSG00000187416.13	LHFPL3	46.0847973722791	-1.24088132770186	0.432900945285868	0.000115926952220324	0.00317763786633649
ENSG00000196646.13	ZNF136	189.393963951159	-0.217117819394257	0.0640440917873494	0.00011623490050201	0.00318193040124253
ENSG00000108551.6	RASD1	659.076318544621	-0.673793650800359	0.225048783355669	0.000117226625489618	0.00320441445355729
ENSG00000271755.1	ENSG00000271755	8.42474140968162	-0.833925234014104	0.28158084880141	0.000117361069693641	0.00320441445355729
ENSG00000138622.4	HCN4	75.9690031120551	-0.528874199649471	0.173389057455881	0.000118626778585447	0.00323477223473467
ENSG00000198060.11	MARCHF5	984.599978138076	-0.171185211808745	0.0477463233192278	0.000119500702852259	0.00325438183518897
ENSG00000137942.19	FNBP1L	1862.54165253247	-0.329824580971721	0.103117049653526	0.000120208074257632	0.00326824200795625
ENSG00000104435.15	STMN2	9303.82252477777	-0.535469522279032	0.175447523318007	0.000120320553375102	0.00326824200795625
ENSG00000139132.16	FGD4	1471.51869872743	-0.335943815987249	0.104670291655552	0.000120546687906503	0.00327015944070494
ENSG00000136895.19	GARNL3	91.3752323580861	-0.384595589206516	0.121870854464931	0.000120948619928963	0.00327683477498263
ENSG00000182400.16	TRAPPC6B	717.479339044247	-0.188251395740904	0.0537936648186148	0.000121256675550728	0.00328095282725676
ENSG00000151458.13	ANKRD50	2090.81876411073	-0.322899300552936	0.0993438598355544	0.000122127683738844	0.00330027303717926
ENSG00000139910.20	NOVA1	669.283938051234	-0.53311134120561	0.174225307556358	0.000122932252410008	0.00331775054514506
ENSG00000197062.13	ZSCAN26	406.295169304074	-0.21568413260301	0.0631103098874576	0.000124631030614618	0.00335774135330559
ENSG00000134802.19	SLC43A3	357.832518830584	0.344734562154276	0.109572893907379	0.00012473344734264	0.00335774135330559
ENSG00000063015.21	SEZ6	732.780177176362	-0.639336397289378	0.216233653739502	0.000125235130927907	0.0033656784130286
ENSG00000101928.14	MOSPD1	618.605215645433	0.229633915642864	0.0660861742622871	0.000125439396427958	0.0033656784130286
ENSG00000153246.14	PLA2R1	725.941315498079	0.400983749737448	0.127909501962616	0.000125508555736987	0.0033656784130286
ENSG00000132824.15	SERINC3	4487.83964709907	0.128571755557341	0.0347179780313899	0.00012663889477125	0.00339166385180988
ENSG00000088854.14	DNAAF9	593.851588127047	-0.243633476405529	0.0736463638172116	0.000127202312276655	0.00340241910089616
ENSG00000287787.1	ENSG00000287787	39.466496868382	0.62538326370307	0.210379869104104	0.000127794808041245	0.00341392381735597
ENSG00000174460.5	ZCCHC12	360.29685036235	-0.688356878412595	0.232705253043203	0.000128277182623172	0.00342246127851467
ENSG00000147130.15	ZMYM3	692.259649926996	-0.196053053505796	0.0570390826594032	0.000129315886123518	0.00344580125457647
ENSG00000213930.13	GALT	474.326155764355	0.273090295885196	0.0827132489327827	0.000129857955070031	0.003455865376446
ENSG00000100425.21	BRD1	1102.72656986438	-0.141374148791158	0.0382888089244476	0.000130181419378992	0.0034600937560353
ENSG00000130822.17	PNCK	9.47024394525428	-1.08215510360395	0.387316008924732	0.000130856597509445	0.00347364786115981
ENSG00000100299.19	ARSA	1387.09811583191	0.321863493021468	0.0995942770289358	0.000131075892853853	0.00347508142668272
ENSG00000117154.13	IGSF21	231.180679052723	-0.702550786359663	0.237452226406025	0.000132261519674253	0.00350209847560643
ENSG00000173230.18	GOLGB1	3657.91805902387	0.203614789794555	0.0590627906557253	0.000133476993324724	0.00352106045702228
ENSG00000185339.11	TCN2	1374.68769000258	0.638203131935855	0.213316773253834	0.00013359960905679	0.00352106045702228
ENSG00000152465.19	NMT2	601.720598943204	-0.203712301510753	0.0598663143656208	0.000133636914121409	0.00352106045702228
ENSG00000141577.15	CEP131	497.043568498441	-0.204875596723614	0.0595493837489893	0.000133647557301359	0.00352106045702228
ENSG00000105372.9	RPS19	6015.10542985594	0.47231548415448	0.154686723527074	0.000134638414699849	0.0035427259457442
ENSG00000289480.1	ENSG00000289480	13.0838485348531	-0.698504567880116	0.23504471039138	0.00013525038072559	0.00355438000546849
ENSG00000181588.17	MEX3D	880.995530189085	-0.244945166406906	0.0728774415517278	0.000135974818977167	0.00356895704641194
ENSG00000047648.23	ARHGAP6	348.697353928459	0.432853327678763	0.139656315464704	0.000136510834454619	0.0035785583336333
ENSG00000092964.18	DPYSL2	4377.97147659307	-0.261208537989533	0.0790787549015822	0.000137700193194978	0.00360524142183216
ENSG00000117305.16	HMGCL	505.289461238531	0.227616730657272	0.0667538344516238	0.000138886636012059	0.00363178188497204
ENSG00000130283.9	GDF1	193.870159953462	-0.510849595709512	0.170254936937285	0.00013945619788034	0.00364214547110096
ENSG00000162714.14	ZNF496	660.732733431875	-0.195818961727074	0.0570496113706524	0.00014027216387873	0.00365891063695587
ENSG00000168811.8	IL12A	13.7213748659868	0.765807245219112	0.262494479738863	0.000140590813767234	0.00366267815197313
ENSG00000187189.11	TSPYL4	1888.65928251917	-0.33272057844796	0.104953419229395	0.000141899180919354	0.00369087441595039
ENSG00000014216.17	CAPN1	2196.64190597358	0.145464081092077	0.0405896845511273	0.000142104137206431	0.00369087441595039
ENSG00000185668.8	POU3F1	12.9837102399561	1.03024656048845	0.364390022984779	0.000142457244715734	0.00369087441595039
ENSG00000117448.15	AKR1A1	1380.24654596319	0.222030497726716	0.0655882285438906	0.000142577581303562	0.00369087441595039
ENSG00000137513.12	NARS2	250.488869369908	-0.216826897636856	0.0638488020264481	0.000142644761356869	0.00369087441595039
ENSG00000123119.13	NECAB1	1548.26767144657	-0.573888042675116	0.1928971961772	0.000142726450730958	0.00369087441595039
ENSG00000128228.6	SDF2L1	449.58534915424	0.480802853916932	0.158932168784925	0.000143816909453637	0.00371450455080253
ENSG00000198420.11	TCAF1	4413.93988143527	-0.222503575193023	0.0676095649116345	0.000145608180983305	0.00375615508833498
ENSG00000275038.2	ENSG00000275038	79.4830927645458	-0.834515845478671	0.294743615705744	0.000146551023714319	0.00377584402275716
ENSG00000164318.18	EGFLAM	29.544761508907	-1.00865326763683	0.363773120090395	0.000146895599900762	0.00378008946427615
ENSG00000160360.13	GPSM1	2549.82185478541	-0.235714202918709	0.0706539983647744	0.00014803293898236	0.00380469988895494
ENSG00000261236.9	BOP1	878.829207816411	-0.208452874696346	0.0612519678385374	0.0001494230315701	0.00383573848074455
ENSG00000175662.20	TOM1L2	2647.58958416508	-0.186189795730535	0.0557419223582166	0.000151282718486904	0.00387874130910814
ENSG00000141568.22	FOXK2	1903.80355717505	-0.117712302167367	0.0323035140404866	0.000151739592839629	0.00388571644319166
ENSG00000165886.6	UBTD1	827.726684227964	0.29286492106177	0.0910127310202098	0.000152158304797376	0.0038901746626372
ENSG00000143614.12	GATAD2B	1317.01733875399	-0.191745268120097	0.0556847493512324	0.000152283758911264	0.0038901746626372
ENSG00000272398.6	CD24	1330.16796312343	-0.64046831717936	0.218644715374871	0.000152580190016857	0.00389173969280083
ENSG00000128011.6	LRFN1	202.076549663551	-0.50695959291167	0.170397425544714	0.000152715241940672	0.00389173969280083
ENSG00000232112.4	TMA7	911.467260586259	0.233056779213346	0.0695237115063238	0.000154035368283423	0.00392062903485556
ENSG00000168404.14	MLKL	25.9348276513909	0.620151374840509	0.212895360308707	0.000155018858756776	0.00394089055199813
ENSG00000280870.4	MIR325HG	38.8081551153833	-0.618975755216375	0.21105527468084	0.000157682752995835	0.00400377077172033
ENSG00000108557.21	RAI1	1245.45307238892	-0.269813566387922	0.0834471333351892	0.000157901171208359	0.00400448036608508
ENSG00000213888.4	LINC01521	97.6643119826343	-0.281274390641211	0.0870054323196594	0.000158437639235837	0.00400761781434885
ENSG00000150776.19	NKAPD1	603.62288188696	-0.212703847606854	0.0632384328937395	0.000158503974050094	0.00400761781434885
ENSG00000183401.13	CCDC159	117.270057906711	0.289992718022547	0.0903088085917085	0.000158596747599802	0.00400761781434885
ENSG00000168487.20	BMP1	1497.70697263324	0.288732914579876	0.0897338388295615	0.000160661211693782	0.00405491154219696
ENSG00000114098.19	ARMC8	846.551442713152	-0.149452611176817	0.0422567980003173	0.000161791606372012	0.0040785452426441
ENSG00000113732.10	ATP6V0E1	2474.7168028467	0.31739638343127	0.100007551893428	0.000162279561008624	0.0040828553996007
ENSG00000159346.14	ADIPOR1	1769.30514185675	0.157577496833805	0.0430489566276941	0.000162350985258095	0.0040828553996007
ENSG00000196368.5	NUDT11	166.599450886732	-0.42222820388933	0.140074070013158	0.000163617149084243	0.00410978129312679
ENSG00000152503.11	TRIM36	240.462540351605	-0.500909416245455	0.169829504935828	0.000163848232871453	0.00411067452015446
ENSG00000242114.7	MTFP1	143.734958052691	0.374909361245292	0.121932761406862	0.000164149838162027	0.00411333277415787
ENSG00000135740.18	SLC9A5	252.393442392722	-0.514142592756231	0.174176297976307	0.00016512535541733	0.00413285175273088
ENSG00000128203.8	ASPHD2	282.38147112366	-0.265593190778666	0.0819660915322351	0.000165466798257893	0.00413362087692493
ENSG00000105835.14	NAMPT	2905.66102656464	0.521468257749394	0.177056875720167	0.000165549314039706	0.00413362087692493
ENSG00000166123.15	GPT2	1341.82593756735	-0.218109044704152	0.0652139216038974	0.0001659909937117	0.00413973268303058
ENSG00000177076.6	ACER2	326.112678881564	0.369291091687937	0.119593092045647	0.000166854402734061	0.00415500623850133
ENSG00000255031.6	ENSG00000255031	151.721198345521	0.523257530887177	0.177092296733002	0.000166998681104149	0.00415500623850133
ENSG00000015479.21	MATR3	8550.52126025448	-0.156483587670057	0.0446244141349961	0.000167382362094643	0.00415962976439453
ENSG00000196591.13	HDAC2	3234.73391392377	-0.140161255450485	0.0395244470131695	0.000168289802613634	0.00417724298718895
ENSG00000121741.18	ZMYM2	3419.44233944539	-0.139020327520575	0.0392780008484651	0.000168731855722534	0.00418327657395114
ENSG00000115109.15	EPB41L5	763.680529600198	-0.245992876589117	0.0750644589563086	0.000169881026139794	0.00420481882659689
ENSG00000062038.16	CDH3	5.81980501988225	-1.32149216967506	0.481750299093808	0.000170016529680256	0.00420481882659689
ENSG00000179630.12	LACC1	290.159369967696	0.555291274099114	0.189151040029007	0.000170200762054507	0.00420481882659689
ENSG00000177363.6	LRRN4CL	398.017390012174	0.498404835432741	0.168235262710072	0.000170736268631685	0.00421309778370018
ENSG00000124422.13	USP22	8282.20429479258	-0.171442963208962	0.0496152139011268	0.000171390399425555	0.0042242810756423
ENSG00000131437.17	KIF3A	1067.77943243177	-0.272548353227018	0.0851263507396952	0.000172665688073307	0.00425073000708806
ENSG00000166508.20	MCM7	1048.06242901179	-0.292033018868967	0.0921086953282901	0.000175395618534743	0.0043128859462859
ENSG00000155858.6	LSM11	212.19414255619	-0.394342551092726	0.129980811186318	0.000175670422060597	0.00431459690817989
ENSG00000267784.1	ENSG00000267784	10.8726049745758	-1.03440890024521	0.374922104719079	0.000178478544722122	0.00437845148685868
ENSG00000256897.1	ENSG00000256897	5.59781795364397	1.1541671722414	0.411521030128179	0.000178809869177174	0.00438146700417354
ENSG00000187091.15	PLCD1	258.489007315083	0.256124280042446	0.079404388416826	0.00018336576889122	0.004487871857007
ENSG00000173406.17	DAB1	82.6855612500021	-0.877770014963996	0.317486717458848	0.000184275363692861	0.00450148824915436
ENSG00000214193.12	SH3D21	323.494851539239	-0.300057734819862	0.0960138583933521	0.000184350332121476	0.00450148824915436
ENSG00000125734.17	GPR108	894.67004302409	0.216634746562681	0.0651286798769269	0.000188780366949922	0.0046003901033321
ENSG00000168928.13	CTRB2	25.1398063217802	0.718861070093363	0.255008236324094	0.000188838311414365	0.0046003901033321
ENSG00000257219.7	LNCOG	12.9954998620619	1.18349636475782	0.435008555781709	0.000189794002530862	0.00461832072825097
ENSG00000273274.3	ZBTB8B	19.3594503371284	-0.827539510152298	0.296496590547447	0.000191314167112736	0.00464992953685336
ENSG00000070601.10	FRMPD1	537.28798986498	-0.291546116090391	0.094280680874267	0.000192795180924642	0.00468051487732063
ENSG00000133401.17	PDZD2	77.8166474041316	-0.479168984224768	0.163441722317083	0.000193760413958005	0.00469852242566678
ENSG00000011258.17	MBTD1	460.15086068832	-0.204925478430979	0.0612108771201945	0.000194955019457615	0.00472204415792269
ENSG00000239713.10	APOBEC3G	79.0842062676319	0.437890112513886	0.147579679609639	0.000196056996549172	0.00474327076576502
ENSG00000114026.22	OGG1	306.240843361821	-0.198818297258841	0.0595880677034296	0.000201058449317567	0.00485868142350865
ENSG00000150401.16	DCUN1D2	584.890229211781	-0.207504871694612	0.0632178630821436	0.00020247999340171	0.0048874160519834
ENSG00000162490.8	DRAXIN	44.4768088914971	-0.995613856753516	0.381058388674016	0.000205000412214045	0.0049425787458579
ENSG00000113719.18	ERGIC1	3108.88177966512	0.147717183295329	0.0422632608859859	0.000205580924063006	0.00494921292449007
ENSG00000154217.16	PITPNC1	255.082009116204	-0.647875447572766	0.229482594070419	0.000205754565321163	0.00494921292449007
ENSG00000178026.14	LRRC75B	254.106938537943	-0.340625943543454	0.112391325474129	0.000206099280995772	0.00494921292449007
ENSG00000107643.18	MAPK8	1296.56462532695	-0.235573951671022	0.0724543500700357	0.000206361097370395	0.00494921292449007
ENSG00000254835.1	RNF185-AS1	8.10991795223822	0.0217122426400941	0.121669514641748	0.000206452612955565	0.00494921292449007
ENSG00000157514.19	TSC22D3	989.573059108128	-0.262698461436817	0.0821405766775153	0.000206917897137142	0.00495471739112901
ENSG00000179409.11	GEMIN4	322.174845789647	-0.191338030631156	0.057246473313407	0.000207643198527388	0.00496642844805439
ENSG00000272636.6	DOC2B	764.12512258777	-0.518569487205352	0.179758904343174	0.000209733234291616	0.00500868286934786
ENSG00000258947.8	TUBB3	6063.12022170991	-0.416721214329667	0.141339807422069	0.000209886301745408	0.00500868286934786
ENSG00000066117.16	SMARCD1	1057.13705108812	-0.174301155167023	0.0519993072067945	0.000213465323376255	0.00508831627966258
ENSG00000114120.15	SLC25A36	2315.04039930884	-0.162221321464026	0.0474539386749609	0.000214969331156305	0.00511510636654207
ENSG00000100330.17	MTMR3	1812.81582499265	-0.184536094118554	0.0574548270719945	0.000215181213146263	0.00511510636654207
ENSG00000141376.24	BCAS3	281.129760097703	-0.163964837737525	0.0478928996272432	0.000215423563216728	0.00511510636654207
ENSG00000196776.18	CD47	2799.56322521012	-0.289034235883619	0.0932018250842617	0.000215562416322121	0.00511510636654207
ENSG00000152217.21	SETBP1	921.61150873897	-0.36264916376273	0.120850571295283	0.000217071187156845	0.00514510105838276
ENSG00000198001.17	IRAK4	391.137189875858	0.221928835467717	0.0675419700023741	0.000217415601026608	0.00514746125673806
ENSG00000142599.21	RERE	2942.27329968761	-0.236687807788672	0.0735049435507443	0.000218642858413088	0.00516796498273408
ENSG00000247903.1	TM7SF3-AS1	24.4985158765145	0.595758110270912	0.214197364496347	0.000218773251266806	0.00516796498273408
ENSG00000198040.12	ZNF84	1175.10318113444	-0.298779438042235	0.0965927797433492	0.000220631066369891	0.00520600172767744
ENSG00000170365.11	SMAD1	483.251377587052	-0.176627420185154	0.0532360599948073	0.000221207305922541	0.00521374708488284
ENSG00000135097.8	MSI1	72.3220777543344	-0.491125949747584	0.171790395170197	0.000222191707526599	0.00523108450060382
ENSG00000066735.17	KIF26A	38.3338251655268	-0.766083632530859	0.282918965361916	0.000222575596141104	0.00523426099918408
ENSG00000089327.17	FXYD5	361.468537317826	0.41160172674394	0.139963488926127	0.000223450558135707	0.0052484175844959
ENSG00000108312.17	UBTF	1864.51797847067	-0.1343069512853	0.0385634016721487	0.000223676852916111	0.0052484175844959
ENSG00000265148.8	TSPOAP1-AS1	24.1787467367714	-0.611745200559398	0.219186115204015	0.000224051834298428	0.00525135536710162
ENSG00000071539.15	TRIP13	15.673467609045	-0.644285450712782	0.22948706004236	0.00022864879332056	0.00535313166010184
ENSG00000064601.22	CTSA	11683.4591351309	0.484554868163672	0.168981976886805	0.000229493805581572	0.00536693856345602
ENSG00000124313.19	IQSEC2	998.816870171003	-0.264262690865294	0.0840586528262875	0.000229940993427269	0.005371421606461
ENSG00000106006.6	HOXA6	69.4451402498429	-0.548374473091079	0.195350418594846	0.000231124630730043	0.00538725533034875
ENSG00000165434.9	PGM2L1	634.180520538062	-0.345969418563724	0.114718489708582	0.000231131293187527	0.00538725533034875
ENSG00000233452.10	STXBP5-AS1	13.8146152818774	0.79223170199757	0.29081105109512	0.000231530820970524	0.00539059134007121
ENSG00000142002.20	DPP9	738.640084301146	0.184392236402947	0.0552755566282244	0.000233015295891263	0.00541915219117025
ENSG00000105856.15	HBP1	980.04299335157	0.165287022220807	0.0483924335440813	0.000234197951806471	0.00544063838539143
ENSG00000100483.15	VCPKMT	177.545307414794	-0.19024992419226	0.0573614283338079	0.000234891561487601	0.00545072868511625
ENSG00000143252.18	SDHC	1017.77275328692	0.200578624731891	0.0608428548443542	0.00023534166643623	0.00545515236511059
ENSG00000140332.19	TLE3	917.669367533338	-0.361197874068006	0.121409293436523	0.000236855956678918	0.00548420664451274
ENSG00000125965.10	GDF5	36.5153502471156	1.24213033816117	0.472312856846923	0.000239662526431793	0.0055430857598482
ENSG00000112320.13	SOBP	308.232560505601	-0.604796590596589	0.219186054030588	0.000240054465960389	0.00554604955203431
ENSG00000087086.17	FTL	13438.4177603497	0.468755371390851	0.163455963775267	0.000240879175342854	0.00555899427267635
ENSG00000134153.11	EMC7	1677.60988804097	0.2509726378721	0.0789370518121621	0.000242817646445742	0.00559758574438079
ENSG00000197177.17	ADGRA1	12.0253930296084	-1.16967279364437	0.445008360440115	0.000243126851196001	0.00559857493926039
ENSG00000171587.15	DSCAM	308.965702348353	-0.614296005412282	0.220445873690919	0.000244787159308938	0.00563064030340384
ENSG00000276644.5	DACH1	122.75622369959	-0.832045142585984	0.307317529272156	0.000245490002725049	0.00564063586589228
ENSG00000172687.15	ZNF738	188.774593133505	-0.388337763868649	0.133501576463261	0.000247152684173832	0.00566829107145928
ENSG00000164081.14	TEX264	622.284653328017	0.196995412966383	0.0598755021251851	0.00024723282498707	0.00566829107145928
ENSG00000117000.9	RLF	625.240380642379	-0.197035832970834	0.0598475034976328	0.000250703949146936	0.0057416120118357
ENSG00000003056.9	M6PR	2434.36669533973	0.187101389889634	0.0574114723255014	0.000252206471051137	0.00576932980880695
ENSG00000259345.8	ENSG00000259345	23.8688061627764	1.00738801172794	0.387835591030578	0.000252463062409741	0.00576932980880695
ENSG00000170027.7	YWHAG	10835.2330866015	-0.174727944924761	0.0522893817231712	0.000253018922656288	0.00577575442988687
ENSG00000078808.21	SDF4	3711.94813428346	0.240220634749533	0.0751963092030492	0.000255041713266231	0.00581561494545471
ENSG00000175093.6	SPSB4	52.6635303821076	-1.00387870797014	0.38236239834785	0.000256269927576441	0.00583729031134031
ENSG00000251349.3	MSANTD3-TMEFF1	202.855313118754	-0.456273174150522	0.160325135749017	0.000258305364388219	0.00587728569361247
ENSG00000203688.7	LINC02487	8.03559085415254	-1.45490535701101	0.570603178070945	0.00025970810822464	0.00590281434304306
ENSG00000105989.11	WNT2	42.1949962524317	-0.808294986805695	0.309220591454805	0.000262194293095463	0.00595288641256914
ENSG00000106123.14	EPHB6	213.817056558375	0.611308748959167	0.221668796442581	0.000268395542343296	0.0060870652107699
ENSG00000185730.9	ZNF696	281.023537050434	-0.231123572753509	0.0733227852114196	0.000268683243702172	0.0060870652107699
ENSG00000040933.18	INPP4A	2338.47752802155	-0.253116190005361	0.0833628126883464	0.00026905326650238	0.00608888684063081
ENSG00000218739.11	CEBPZOS	865.141142346096	0.149654058909861	0.0431401541795433	0.000270886942055215	0.00612379254813854
ENSG00000128266.10	GNAZ	1567.0037811439	-0.347277224572309	0.117505912716657	0.00027121241942465	0.00612456488290423
ENSG00000088812.19	ATRN	3617.76486391105	0.166047005780046	0.0494773083759826	0.000272269138984081	0.00614183087768381
ENSG00000153029.17	MR1	1430.12011624367	0.31204271589512	0.103723705669597	0.000272744789274219	0.00614596618403128
ENSG00000105379.11	ETFB	625.473580773515	0.269660750138954	0.0875262394666265	0.000273581993778885	0.00615823108908701
ENSG00000158019.22	BABAM2	546.757675833084	0.156307500167819	0.0461324459699988	0.000275232463021196	0.00618875647332367
ENSG00000196361.11	ELAVL3	1329.20865190455	-0.541309464370567	0.19590983799866	0.00027743107641732	0.00623152879337364
ENSG00000188906.18	LRRK2	423.464797446656	0.335193674547219	0.112812247704346	0.000278621095625279	0.00625157941774371
ENSG00000071859.16	FAM50A	1669.77223658266	0.171820917850796	0.0517096526150747	0.000279279762828776	0.00625967775449061
ENSG00000159228.13	CBR1	826.880145847282	0.234976305305055	0.0746515427726311	0.000280861218344916	0.00628841986632962
ENSG00000188290.12	HES4	148.961057158072	-0.711354060639457	0.265207883089232	0.00028177777825854	0.00628865304712264
ENSG00000132970.15	WASF3	1415.6046620924	-0.285264209835422	0.093918908193681	0.000281783418564417	0.00628865304712264
ENSG00000140299.15	BNIP2	1354.23247615083	0.178690377563164	0.0526554035215919	0.000281811766113741	0.00628865304712264
ENSG00000159248.5	GJD2	18.1025810352674	-0.949233550878975	0.359015315775832	0.000282068104235	0.00628865304712264
ENSG00000132780.18	NASP	749.748957861399	-0.17053492696289	0.0508232966319307	0.000282381082992046	0.00628896174663642
ENSG00000116209.13	TMEM59	8641.21747431865	0.236543339726489	0.0748283032155002	0.000282826529263396	0.00629221687961232
ENSG00000118655.9	DCLRE1B	156.755133429317	-0.281719053842204	0.0923637754730442	0.000284053833548939	0.00630896631155515
ENSG00000242265.6	PEG10	2413.3194098377	-0.56244857203169	0.205063164643825	0.000284179561312915	0.00630896631155515
ENSG00000138279.17	ANXA7	1810.22822875154	0.157521757670639	0.0469371523933578	0.000286397739318606	0.006351504294762
ENSG00000148408.16	CACNA1B	143.721857376228	-0.874662767696412	0.331192644456363	0.000287108868744843	0.00636056570757807
ENSG00000131724.12	IL13RA1	531.691008523644	0.453258788028277	0.158869242864987	0.000288264780145269	0.00637945130292014
ENSG00000133422.15	MORC2	955.621843176316	-0.161492467093533	0.0482442392083251	0.000291657835230713	0.00644775428800264
ENSG00000237512.8	UNC5B-AS1	18.2622037099852	0.796621264002535	0.306906030682916	0.000292420623323626	0.00645116859400646
ENSG00000168824.16	NSG1	344.535412234674	-0.637195667998221	0.240189699244444	0.000292425973653356	0.00645116859400646
ENSG00000121774.19	KHDRBS1	3059.33791848859	-0.118755725303372	0.0347112076708333	0.000293442498373267	0.00646680826603728
ENSG00000155324.11	GRAMD2B	203.06307658546	0.380159731182856	0.131444071808277	0.000294611349829253	0.00648576860608399
ENSG00000160211.21	G6PD	634.327819626737	0.204876112968904	0.0633626235120974	0.000299003078634591	0.00657556561214816
ENSG00000136527.20	TRA2B	2031.42901787442	-0.0929901389427265	0.0265653399428723	0.000300134323876296	0.00659354652578395
ENSG00000254102.3	BHLHE22-AS1	32.1409198848365	-0.619568388299646	0.231343589571565	0.000303833771130579	0.00666785094389278
ENSG00000161896.13	IP6K3	807.594258731727	0.48989882285242	0.176224455034766	0.000304181558315902	0.00666852250472734
ENSG00000197050.12	ZNF420	221.731414440419	-0.257315658798402	0.085414313128437	0.000306557413809296	0.00671360736242359
ENSG00000139767.11	SRRM4	988.464791474465	-0.479400601756524	0.174745310363019	0.000307600442771427	0.00672943986350311
ENSG00000166313.21	APBB1	1274.0757155336	-0.190298685531025	0.0601831785032254	0.000308442170502573	0.00674001708745116
ENSG00000145214.15	DGKQ	858.071670759365	-0.316727599189307	0.107460915932912	0.000308725097755682	0.00674001708745116
ENSG00000079462.9	PAFAH1B3	325.841745726358	-0.300890633908753	0.101568497788323	0.000309121538167985	0.0067416713884271
ENSG00000198087.8	CD2AP	725.189071927083	0.267414493852182	0.0876288610862942	0.000310162677435571	0.00674992071735322
ENSG00000235298.2	HNRNPK-AS1	5.29929407370381	-1.03806733777454	0.39564651205965	0.00031039390937565	0.00674992071735322
ENSG00000118263.17	KLF7	1408.45372150023	-0.261246506982842	0.0853970915789591	0.000310462962979479	0.00674992071735322
ENSG00000007372.25	PAX6	154.335478097396	-0.646705487439653	0.243309400974456	0.000312322695222865	0.00677743319452553
ENSG00000238279.4	ENSG00000238279	27.6623420391903	0.61872531283314	0.228962256700053	0.000313313290130506	0.00677743319452553
ENSG00000049618.26	ARID1B	1720.67846002455	-0.20616031871617	0.0647163805446195	0.00031349578912401	0.00677743319452553
ENSG00000163131.13	CTSS	32.7685032321598	0.56708511336175	0.209227296296697	0.000313821453849027	0.00677743319452553
ENSG00000197951.12	ZNF71	298.079742555622	-0.271731324114629	0.0892095685023183	0.000314070791259587	0.00677743319452553
ENSG00000176834.15	VSIG10	88.9692763463236	0.272456171566572	0.089507344995288	0.000314122994690456	0.00677743319452553
ENSG00000177700.7	POLR2L	936.41834843488	0.255305731142127	0.0829824622502877	0.000314493347156306	0.00677743319452553
ENSG00000170364.14	SETMAR	238.146045005303	-0.201944244015054	0.0629013218536994	0.000314612273224934	0.00677743319452553
ENSG00000301717.1	ENSG00000301717	6.4208425772939	1.23883487550185	0.487446702918833	0.000314860442205489	0.00677743319452553
ENSG00000196557.14	CACNA1H	3445.2703866028	-0.514509218062646	0.186769279062553	0.00031495206578441	0.00677743319452553
ENSG00000164076.18	CAMKV	283.006037901209	-0.937630442957116	0.363032627278249	0.000316092758163755	0.00679502469083312
ENSG00000295078.1	ENSG00000295078	24.6798553053412	-0.478976333029356	0.174363256246206	0.00031728268160126	0.00681363748517353
ENSG00000178531.6	CTXN1	71.3909791475172	-0.76727739614096	0.298924142326891	0.000318865093407878	0.00683400706541436
ENSG00000169862.22	CTNND2	322.098985880988	-0.653254453125815	0.246562132452224	0.000318881322829694	0.00683400706541436
ENSG00000233757.7	ZNF892	171.294720009094	-0.31885665509454	0.108276180757226	0.000320095262723527	0.00685303747810532
ENSG00000164091.13	WDR82	4252.57224686996	-0.207342837551001	0.0662488515909411	0.000321521380847514	0.00687656715253116
ENSG00000128016.9	ZFP36	65.1837822965415	0.452946289880751	0.162808153549165	0.000322026103997003	0.00687770809215177
ENSG00000168528.13	SERINC2	2112.37974585528	0.336843979253852	0.118960349935859	0.000322228998799919	0.00687770809215177
ENSG00000165259.15	HDX	128.93412564117	-0.272818979353812	0.0900496802286353	0.000324766883043859	0.00691212853815112
ENSG00000278828.2	H3C10	4.15208798494675	1.03935853484192	0.396336300914183	0.000324820692048065	0.00691212853815112
ENSG00000183153.7	GJD3	75.3391489371488	0.535418829563319	0.198058392819827	0.000325066842183964	0.00691212853815112
ENSG00000204371.13	EHMT2	1435.85792145078	-0.159380959771985	0.0479228794948032	0.00032515673155591	0.00691212853815112
ENSG00000101911.14	PRPS2	165.640795466253	0.309173488922356	0.104634711350402	0.000328065898658032	0.00696692672059239
ENSG00000129993.15	CBFA2T3	1359.44608879355	-0.289990424212146	0.0972380578411577	0.000329960857311751	0.00699791272344507
ENSG00000092068.21	SLC7A8	542.625860355654	0.39970233272038	0.14178809473074	0.000330190706890102	0.00699791272344507
ENSG00000130517.15	PGPEP1	2040.62563282089	0.30676317077176	0.103546843371796	0.000332207169020069	0.00703355843049138
ENSG00000204175.7	GPRIN2	13.6321930387089	-1.1206782832863	0.453439541989305	0.000333443267649492	0.00705262702119007
ENSG00000235903.12	CPB2-AS1	39.6292225137523	-0.614151555110501	0.234064290335531	0.00033554202776482	0.00708871429584762
ENSG00000288701.1	PRRC2B	9422.40260687334	-0.242495544154798	0.0788144112215326	0.000335823793695977	0.00708871429584762
ENSG00000088832.19	FKBP1A	4189.21289342011	0.150818837571965	0.0452668886573955	0.000336706440481579	0.00710021685525047
ENSG00000163527.12	STT3B	3520.76905392409	0.257305868061625	0.0845400406016463	0.000341149528834391	0.00718113576773646
ENSG00000259891.1	ENSG00000259891	52.2935265310223	-0.27355141296426	0.0906769992399925	0.000341226913621039	0.00718113576773646
ENSG00000136141.15	LRCH1	585.648855369422	-0.246716375122647	0.0808887687916964	0.000341575052616967	0.00718127390621912
ENSG00000144218.21	AFF3	431.443838356003	-0.960789880801715	0.383160626317169	0.000342727452129578	0.00719830364992233
ENSG00000164050.14	PLXNB1	1312.14867180381	0.307766072045912	0.105424835799028	0.000343314205149786	0.00720343098709491
ENSG00000168280.18	KIF5C	11241.745388506	-0.529391285454646	0.19688497293712	0.000344875817833009	0.00722898224737905
ENSG00000269226.9	TMSB15C	107.13305975934	-0.364792001226912	0.128202356385348	0.000346976607570902	0.00725815887891969
ENSG00000271858.5	ENSG00000271858	11.784363299914	-0.714733182221827	0.273105360509711	0.000347278632622599	0.00725815887891969
ENSG00000272899.4	SPMIP1	85.2362699798752	-0.50431536129967	0.187311700712172	0.000347303454727607	0.00725815887891969
ENSG00000038295.8	TLL1	3.35596388079793	-1.60163234502601	0.618312693717266	0.000347990352410433	0.00726529212420749
ENSG00000184432.12	COPB2	5775.68124392148	0.145880326181336	0.0437262187830188	0.000348478992696146	0.00726827613337677
ENSG00000101019.23	UQCC1	685.82555309937	0.171615355474755	0.051635833433417	0.000349599665471144	0.00728442355487149
ENSG00000163320.13	CGGBP1	2264.53165537921	-0.10429729612175	0.0309139119865337	0.000351620086747173	0.00731926802353718
ENSG00000087495.18	PHACTR3	21.2375946466306	-0.749826732158094	0.290713322053129	0.00035480266340899	0.00737821087587596
ENSG00000125746.19	EML2	674.636700892582	0.235626414383426	0.0761518561471782	0.000356434463653195	0.00740482032000472
ENSG00000177868.13	SVBP	297.047526061661	-0.217074756180232	0.0693598668334566	0.000358486184777252	0.00743466869358287
ENSG00000119335.19	SET	4229.34056738088	-0.106705807649407	0.0314968194240551	0.00035883758088626	0.00743466869358287
ENSG00000171649.12	ZIK1	177.362543237502	-0.220199031116277	0.0714549628012787	0.000358932112061768	0.00743466869358287
ENSG00000141576.17	RNF157	402.413808659545	-0.47923360813548	0.174675116789892	0.00035968918429634	0.00744301713646284
ENSG00000223511.8	LINC02968	4.00483249738592	1.17426699030236	0.461655658635871	0.000362598580701032	0.00749584322581956
ENSG00000198797.8	BRINP2	851.725913742023	-0.347903090788928	0.122306566698702	0.000364350409415038	0.00752465914296833
ENSG00000112697.18	TMEM30A	8913.43501909863	0.248736678900951	0.081840912804356	0.000368060427700718	0.00759381985473984
ENSG00000189043.11	NDUFA4	2066.22909015039	0.189540920014939	0.0594384031893129	0.000371324092347231	0.00765364482108646
ENSG00000105270.16	CLIP3	2302.70997071576	-0.210826891414126	0.0673679132785232	0.000372912848751466	0.00767886359662177
ENSG00000187479.9	C11orf96	411.599510498286	0.587185773069713	0.224195598899588	0.000374744174415318	0.00770902301654369
ENSG00000037757.15	MRI1	308.034849028588	0.240857758324625	0.0779432435415699	0.000376293363966334	0.00773217434101662
ENSG00000163781.15	TOPBP1	495.284945081353	-0.177645676500153	0.0557662791224643	0.000376820190761079	0.00773217434101662
ENSG00000225180.8	PVALEF	9.16690449431505	-0.911249827052145	0.370153300233263	0.000376972921401353	0.00773217434101662
ENSG00000293627.1	ENSG00000293627	9.16731939310138	-0.698230743252423	0.268141290514566	0.000377883200899123	0.00773629049717835
ENSG00000233237.10	LINC00472	267.839489625178	-0.230546461523177	0.0749778331913173	0.000378310121623539	0.00773629049717835
ENSG00000113456.21	RAD1	611.516256536144	-0.171243970941539	0.053060326172922	0.0003786720558937	0.00773629049717835
ENSG00000075568.18	TMEM131	1919.89133873424	0.212200240636389	0.0680835208310677	0.00037881773270938	0.00773629049717835
ENSG00000130741.12	EIF2S3	2816.87164688371	0.137974252802698	0.0416618516723514	0.000379013470894868	0.00773629049717835
ENSG00000058091.18	CDK14	1158.20341491234	-0.278003815671409	0.0934345808869319	0.000380271799767464	0.00775168976097942
ENSG00000070731.12	ST6GALNAC2	15.0072083951239	1.04740796618788	0.41437947469228	0.000380505319317483	0.00775168976097942
ENSG00000087245.13	MMP2	26827.2611622618	0.535969439390827	0.201066913294787	0.000381070812485924	0.00775569483224015
ENSG00000144040.14	SFXN5	552.2035190929	0.164188339182541	0.0503149823828685	0.000382514189359841	0.00777754189274786
ENSG00000007062.13	PROM1	5.4325344804318	-1.02831705792435	0.411422570121027	0.000383368934481971	0.00778204573648085
ENSG00000214517.11	PPME1	1619.24417004728	-0.111189795755711	0.0326295403808633	0.00038347599804957	0.00778204573648085
ENSG00000050030.16	NEXMIF	103.321327694839	-0.467796190517507	0.173740939983793	0.000384279410188002	0.00778434125061898
ENSG00000135968.23	GCC2	921.785293067199	0.212594541102148	0.0682135779026552	0.000384329633663551	0.00778434125061898
ENSG00000236753.8	MKLN1-AS	139.224960232591	0.19883663004448	0.0630305321100441	0.000384723766335085	0.00778482431513842
ENSG00000108599.16	AKAP10	629.499970129705	0.119744635427372	0.0350013433408936	0.00038818323311832	0.00784697798599345
ENSG00000182752.10	PAPPA	1740.57534046737	0.753758732986637	0.298326595839824	0.000388541860893226	0.00784697798599345
ENSG00000065665.22	SEC61A2	418.694214039517	-0.295799374949872	0.101227032027332	0.000394416641860151	0.00794396157508031
ENSG00000144535.21	DIS3L2	518.79251767788	-0.153290572120911	0.0470912507297836	0.000394462142180291	0.00794396157508031
ENSG00000168724.19	DNAJC21	649.88366877084	0.335904476107659	0.112133579556776	0.000394477543968029	0.00794396157508031
ENSG00000204366.4	ZBTB12	107.518717768443	-0.316067655833019	0.10941798784144	0.000399413007060558	0.0080300122834133
ENSG00000115355.19	CCDC88A	1743.87611446991	-0.300874172478113	0.105929955879098	0.000399514500021419	0.0080300122834133
ENSG00000275620.1	FLJ16779	53.9981617664709	1.2121520431183	0.517855205600158	0.000400602649502466	0.00804419303069707
ENSG00000143702.18	CEP170	3859.33399821893	-0.275279237457634	0.0936143660910414	0.000404195394942335	0.00810758228369829
ENSG00000188643.12	S100A16	1913.25781347707	0.323748236373677	0.113440712986039	0.00040453071801748	0.00810758228369829
ENSG00000160789.26	LMNA	5691.92299501903	0.350759092057894	0.12363635703666	0.000408386973010854	0.00817707401960018
ENSG00000261487.1	ENSG00000261487	11.9888437631988	0.750009618577924	0.297708968163554	0.000410535955682051	0.0082122815720832
ENSG00000105278.13	ZFR2	29.8929792151804	-0.566619262747879	0.218443810897655	0.000411064442134031	0.00821454782089793
ENSG00000004777.19	ARHGAP33	326.949913135321	-0.304922461557169	0.105842076242152	0.000411430691372028	0.00821454782089793
ENSG00000107758.17	PPP3CB	2724.83665990012	-0.143677121291977	0.0438257210971892	0.000412528655105663	0.00822865507110195
ENSG00000104823.10	ECH1	966.197172469001	0.212343478921543	0.0676180086306294	0.000414200987358773	0.00825418157178278
ENSG00000267868.1	ENSG00000267868	4.15952621063361	-1.23472916312222	0.517981180704745	0.000414907176033679	0.00826042468648869
ENSG00000158006.15	PAFAH2	348.185992377242	0.266575645248002	0.0888840790510026	0.000415718807158377	0.00826875326556075
ENSG00000078018.23	MAP2	4366.69860857458	-0.647182560978441	0.252637543381584	0.000419247031646844	0.00833104876497472
ENSG00000174514.14	MFSD4A	29.6732224914547	0.467232755825069	0.174940811392662	0.000422842703666814	0.00839456562973664
ENSG00000062194.17	GPBP1	1715.21799043388	-0.118096539013744	0.036151925390779	0.000423544139530735	0.00839921929417634
ENSG00000185219.19	ZNF445	1435.65489008763	-0.268659526484792	0.0919572212640992	0.000424460680605182	0.00839921929417634
ENSG00000198730.10	CTR9	1453.56273136647	0.0927952502700509	0.0274745466123962	0.000424590077578479	0.00839921929417634
ENSG00000108582.13	CPD	2027.67960626986	0.23473940918796	0.0770156308444393	0.000424675138399422	0.00839921929417634
ENSG00000126970.17	ZC4H2	321.108365061839	-0.325373928959969	0.114976638462172	0.000426215258450495	0.008419388401924
ENSG00000181038.15	METTL23	339.714795503649	0.186351744243125	0.0573757930055597	0.00042649584513171	0.008419388401924
ENSG00000110237.6	ARHGEF17	2359.84605799474	-0.191715519504539	0.0622323559960182	0.000429492431030577	0.00847058993432162
ENSG00000168246.7	UBTD2	1019.18864604986	-0.156362461165274	0.0493016216382422	0.000432173632304536	0.00850855692068036
ENSG00000105939.15	ZC3HAV1	1169.74563337929	0.317631965573649	0.109231264314344	0.000432226921198945	0.00850855692068036
ENSG00000225518.4	LINC01703	7.87494485157834	0.891171290949436	0.356231760479539	0.000435298756131122	0.0085610112711887
ENSG00000087365.17	SF3B2	2952.29834256967	0.100078903391413	0.0296231877299156	0.000436581209996247	0.00857820874669261
ENSG00000012211.14	PRICKLE3	94.6545700055075	0.335910711447904	0.117904234002768	0.000437835769724145	0.00859482653845044
ENSG00000099617.4	EFNA2	15.5606430819575	-0.963150461062749	0.396978088801173	0.000438653547026375	0.0086028471760098
ENSG00000127022.17	CANX	21768.4357175401	0.154514363025489	0.0476488592712137	0.000441027490549208	0.00864134385955876
ENSG00000155980.14	KIF5A	3181.88319942892	-0.501046371976996	0.19143710413768	0.000443627737558071	0.00868419884024292
ENSG00000165934.14	CPSF2	1100.86503682253	0.14912860232562	0.045959460866896	0.000446034258916228	0.00872318535763235
ENSG00000137310.14	TCF19	34.240296153328	-0.498926246576819	0.190910794854902	0.000449065268229585	0.00877430130042638
ENSG00000198721.14	ECI2	627.004531052388	0.240274649862567	0.0807165514269994	0.000450095808568216	0.00878627138285809
ENSG00000153714.6	LURAP1L	583.337136601404	0.367585977363833	0.131467710553977	0.000453273081059166	0.00884008650852311
ENSG00000254505.12	CHMP4A	386.220914752257	0.223306925888094	0.0736970931345848	0.000454372165795677	0.00885330900249149
ENSG00000144674.20	GOLGA4	2951.76643874848	0.202556014423333	0.0656336834208008	0.000458599318628408	0.00891957497257079
ENSG00000106004.5	HOXA5	189.699570212732	-0.392595850435431	0.145113216653433	0.000458621601281822	0.00891957497257079
ENSG00000089693.12	MLF2	4142.58760131716	0.150360290499186	0.0463700527790715	0.000461289352158513	0.00895967112223477
ENSG00000165588.20	OTX2	12.0005449296682	-0.0557167951352188	0.138549955555541	0.000461535570080872	0.00895967112223477
ENSG00000197299.14	BLM	13.1230387834983	-0.748475301795817	0.305360185674036	0.000462967041128427	0.00897081361574004
ENSG00000107537.15	PHYH	412.888586714496	0.249600625721227	0.0844175034329225	0.000463312262222353	0.00897081361574004
ENSG00000304961.1	ENSG00000304961	47.4286515716309	-0.373644242113698	0.13686310605199	0.000463656139995139	0.00897081361574004
ENSG00000014164.8	ZC3H3	250.362367820109	-0.180183810514965	0.0576075768781779	0.000464157804443706	0.00897081361574004
ENSG00000276293.6	PIP4K2B	3198.10424801834	-0.237942512157691	0.0796453259238564	0.000464608109665829	0.00897081361574004
ENSG00000164182.13	NDUFAF2	203.03087070077	0.208163194726111	0.0674828982572571	0.000464669712116672	0.00897081361574004
ENSG00000142039.5	CCDC97	429.931695394748	-0.150252292301404	0.046201006418671	0.000468261032942532	0.0090318531711778
ENSG00000203362.2	POLH-AS1	11.7372813749695	0.655296192806122	0.262098281722829	0.00046903254708938	0.00903844204400287
ENSG00000123131.14	PRDX4	1751.56216393178	0.35795896631897	0.12906753804426	0.000473470508962179	0.00911253876938165
ENSG00000135387.22	CAPRIN1	5861.79066001192	-0.123512012221535	0.0372893592380813	0.000473744524112165	0.00911253876938165
ENSG00000309382.1	ENSG00000309382	6.02147096960117	1.0274705414179	0.42197058481244	0.000476217346455446	0.00914857537691138
ENSG00000132664.14	POLR3F	252.651739014516	-0.174811163686028	0.0551546704750485	0.000476488300880801	0.00914857537691138
ENSG00000164221.14	CCDC112	290.896439724203	-0.269269077731065	0.0924277148067184	0.000478893853090432	0.00918550364476056
ENSG00000102265.13	TIMP1	10193.9021662039	0.740003190519193	0.30281660046545	0.000479649388398651	0.00918550364476056
ENSG00000111775.4	COX6A1	2097.79969523431	0.204501372074609	0.0669372530595254	0.000479722365008899	0.00918550364476056
ENSG00000137770.15	CTDSPL2	760.624237600545	-0.183746855864202	0.0588713003099162	0.000480658860363295	0.00919506085557591
ENSG00000063241.9	ISOC2	584.202215921825	0.204655112973723	0.0667597848044887	0.00048395811583577	0.00923659184037774
ENSG00000174672.17	BRSK2	1510.53900411719	-0.380257218478346	0.140189030592342	0.00048448345141449	0.00923659184037774
ENSG00000307036.1	ENSG00000307036	5.85920683122257	1.44377824386039	0.627738868166834	0.000484511783434739	0.00923659184037774
ENSG00000185664.16	PMEL	57.6656268485897	0.436336794589187	0.164506957540424	0.000484587176557109	0.00923659184037774
ENSG00000109971.15	HSPA8	15712.5228136379	0.102075517448716	0.0298298088540771	0.000485601718235501	0.00924754576465867
ENSG00000173208.5	ABCD2	371.840666429675	-0.312607322746098	0.108633398018109	0.000490151117282552	0.00931686085731532
ENSG00000132964.14	CDK8	405.328639215719	-0.207403594103526	0.0680622484245587	0.000490541670399451	0.00931686085731532
ENSG00000137815.16	RTF1	1571.23307957743	-0.141650411491475	0.0436232046460362	0.000491126563819307	0.00931686085731532
ENSG00000156970.14	BUB1B	4.1199662600689	-0.941228467473583	0.380509494644685	0.000491263265777056	0.00931686085731532
ENSG00000128268.13	MGAT3	92.7013789908244	-0.667086864888141	0.27468846039487	0.000491986086787925	0.00931686085731532
ENSG00000110011.15	DNAJC4	367.3038147965	0.170074344421071	0.0533979526977561	0.00049222911425926	0.00931686085731532
ENSG00000158321.19	AUTS2	2448.36355648626	-0.32245248423574	0.11557520695853	0.000492637534097791	0.00931686085731532
ENSG00000099282.11	TSPAN15	230.648914320717	-0.285898595099926	0.100095551683645	0.000492786780504882	0.00931686085731532
ENSG00000256268.4	LINC02454	9.86506159678675	0.82479515413334	0.342559939630252	0.000496099743915349	0.00937107009530665
ENSG00000268812.3	LIF-AS2	5.11422797654052	0.960083891812938	0.401435931928538	0.000499410925562843	0.00942514838333322
ENSG00000034053.16	APBA2	398.880983391724	-0.506214886952421	0.197759633939553	0.000500334300733875	0.00943410613329955
ENSG00000196867.9	ZFP28	301.052497499295	-0.21614153801407	0.071622174858106	0.000500865012157584	0.00943565055161384
ENSG00000077380.17	DYNC1I2	2990.76627730538	-0.149438693142738	0.0464541992906905	0.000504152324044303	0.00948907650913826
ENSG00000174428.20	GTF2IRD2B	168.492469016603	-0.306193605054779	0.109272675431728	0.000505877073491373	0.00951302289184493
ENSG00000135457.12	TFCP2	610.936660484446	-0.161957564785486	0.0508437792385836	0.000506782089768197	0.00951421019255354
ENSG00000198901.15	PRC1	90.1925236739907	-0.304634841269264	0.108185255765881	0.000506845291840752	0.00951421019255354
ENSG00000112167.11	SAYSD1	313.099156455072	-0.178964979843201	0.0576191250059814	0.000511225516199999	0.00958727109831551
ENSG00000204131.11	NHSL2	797.181398224171	-0.280965560699318	0.0985091562356722	0.000511649456445491	0.00958727109831551
ENSG00000125144.15	MT1G	14.2494028017913	-0.944534391601379	0.406327589722526	0.000512797449475353	0.00960022580389121
ENSG00000229474.9	PATL2	22.9635103921563	0.572097020822021	0.228507744407263	0.000514123062196857	0.00961269330318624
ENSG00000280173.1	ENSG00000280173	43.8682428959119	-0.401238068427385	0.151109444223061	0.000514377852268099	0.00961269330318624
ENSG00000198380.14	GFPT1	4440.58691205128	0.153196259147615	0.0468193459539374	0.000518754970403393	0.00968588321293155
ENSG00000260751.2	ENSG00000260751	11.2288271531103	0.570457966693849	0.228220758037058	0.000520482115815957	0.00970950843204496
ENSG00000070081.19	NUCB2	2080.63906715055	0.258231355967757	0.0897107824476547	0.000522597391340904	0.00974032584711983
ENSG00000186815.14	TPCN1	1560.64396069015	0.244504231452922	0.0820376138760855	0.000523652964973516	0.00974428538060164
ENSG00000162591.18	MEGF6	1028.68864209895	-0.621744468416537	0.251033073285702	0.000523736799851591	0.00974428538060164
ENSG00000109265.16	CRACD	445.876912764713	-0.461560212796099	0.182227785472264	0.000525743013142979	0.00977296296049337
ENSG00000027001.11	MIPEP	198.885348093013	0.169694243704844	0.0538322785366574	0.000526752340378901	0.00978307526866255
ENSG00000078140.15	UBE2K	1805.2432400729	-0.147304085928211	0.0462377381335748	0.000528634735353652	0.00980369181169377
ENSG00000132581.11	SDF2	625.848478251042	0.214952177618059	0.0713596413434932	0.000528795020664989	0.00980369181169377
ENSG00000065809.14	FAM107B	836.899914309194	-0.276783050773411	0.097439005105692	0.000535979593807591	0.00992208020600229
ENSG00000100403.13	ZC3H7B	2939.6875391399	-0.156625391593888	0.0512712225004808	0.000536124577341067	0.00992208020600229
ENSG00000196172.10	ZNF681	81.5210512067176	-0.478166589564145	0.1858853024299	0.000537078829029236	0.00993099850616592
ENSG00000128917.9	DLL4	527.135756259237	-0.376965538758472	0.140574688300232	0.000538526492150667	0.00994753567476423
ENSG00000120686.13	UFM1	2136.81439320997	0.201896710483933	0.0657912767110626	0.000538919479335828	0.00994753567476423
ENSG00000010165.21	METTL13	576.999927584002	0.208692001249704	0.0684457986491411	0.000541172694338864	0.00998036379454409
ENSG00000112118.21	MCM3	471.723919425333	-0.138847574700673	0.0429964692482416	0.000543384335885435	0.0100123683415034
ENSG00000159348.14	CYB5R1	1407.75951277839	0.193374386008483	0.0627320284391936	0.000543997039989095	0.0100148807081705
ENSG00000106346.13	USP42	346.621348110922	-0.179637407827319	0.0580649085869889	0.000545327173555054	0.0100305848616111
ENSG00000119699.9	TGFB3	1241.33230446852	0.293578697020005	0.103686737903002	0.000549677036260369	0.0101017570020437
ENSG00000106348.20	IMPDH1	1531.2909101704	-0.197844032254526	0.0638676472803716	0.000550651858169098	0.0101108337695608
ENSG00000105325.16	FZR1	1307.86456861093	-0.173950152516981	0.0550910406006549	0.000552035163314955	0.0101273885458408
ENSG00000109390.14	NDUFC1	328.354710107804	0.216214716283067	0.0721025047121915	0.000553899629868177	0.0101527339305567
ENSG00000151893.16	CACUL1	1544.55520449376	-0.14513808652715	0.0451233631489837	0.00055507607422957	0.0101654350040091
ENSG00000100580.9	TMED8	772.737768638766	-0.227332338202631	0.0760465994433077	0.00055697624661145	0.0101913564915223
ENSG00000072864.17	NDE1	214.964527468242	0.238136633725274	0.080484202677827	0.000557740470912693	0.0101964657917117
ENSG00000229953.2	BCAN-AS2	9.92380609855526	0.946713384081069	0.412892125895442	0.000560938017932907	0.0102460129357267
ENSG00000219626.10	FAM228B	168.835129925732	-0.276049338098563	0.0973136502589881	0.000563964159316564	0.0102923459075273
ENSG00000197119.13	SLC25A29	730.238019084658	-0.346421828323096	0.128165330313579	0.000566878218635815	0.0103364169406153
ENSG00000122299.12	ZC3H7A	1299.0782537163	0.125682550325753	0.0366689775952817	0.000567362307337807	0.0103364169406153
ENSG00000011201.13	ANOS1	15.2182477016648	-0.965067173805077	0.4093138638179	0.000568555137416011	0.0103468269393843
ENSG00000198944.6	SOWAHA	11.0557226475901	-0.780220102042612	0.322591943108047	0.000568917995715768	0.0103468269393843
ENSG00000125484.13	GTF3C4	904.895837475872	-0.185089847239114	0.0603139596060013	0.00056964959839261	0.0103511781820279
ENSG00000189042.15	ZNF567	133.070025708201	-0.189951797589614	0.060957384282556	0.000570589172929701	0.0103592977302885
ENSG00000101160.16	CTSZ	4338.70798193312	0.421353114757929	0.161938702866728	0.000571372263492991	0.0103645646830687
ENSG00000215386.16	MIR99AHG	88.0850208788348	-0.669452268758399	0.277135790039865	0.000572285196472265	0.0103721758367525
ENSG00000254081.2	LINC01299	12.2162059439881	-1.25729268909106	0.551939692492138	0.000575074063621177	0.0104137442838688
ENSG00000270059.1	ENSG00000270059	6.77439130060553	-0.880188737129862	0.380873573698003	0.000575929013916939	0.0104202509368242
ENSG00000186446.13	ZNF501	93.894912575953	-0.321091343816024	0.117480726228156	0.00057701404073541	0.0104309055824774
ENSG00000132670.22	PTPRA	2330.51993520202	-0.12395581069633	0.0380419584853339	0.000581325105897487	0.0104998101601278
ENSG00000154645.14	CHODL	128.070288330295	-0.806512405305662	0.341010335264091	0.000582819427131982	0.0105177644944402
ENSG00000259153.5	MAP3K9-DT	44.9032882493943	-0.397752888925662	0.152246703557659	0.000583781260678153	0.0105260868134627
ENSG00000124702.20	KLHDC3	1599.63210129699	-0.114549051068786	0.0357304620104397	0.000584811554895434	0.0105356282177563
ENSG00000122550.19	KLHL7	1127.87985235245	-0.155016298370446	0.0492925990463941	0.000587682446731231	0.0105782840411622
ENSG00000211829.9	TRDC	37.2360153574341	-0.856066281258325	0.365260691056372	0.000591418146095544	0.0106281756731595
ENSG00000131089.18	ARHGEF9	2024.58137567463	-0.264142087306369	0.0931466376662554	0.000591465255783708	0.0106281756731595
ENSG00000143369.16	ECM1	12200.7922472288	0.520799235105876	0.208416366506931	0.000595005953331231	0.0106826687983226
ENSG00000100003.18	SEC14L2	257.978719764961	0.318071857301554	0.116615986864388	0.000595523450136844	0.010682837044093
ENSG00000205018.2	ENSG00000205018	39.8730402047076	-0.48116000474762	0.192056681761331	0.000596743194114589	0.0106955915712405
ENSG00000204271.13	SPIN3	401.099603359562	-0.225834858249536	0.0761178209278335	0.00059818954211173	0.0107080680922271
ENSG00000123353.11	ORMDL2	358.009600194073	0.255552340181426	0.0887611610473445	0.000598457953213798	0.0107080680922271
ENSG00000231252.5	ENSG00000231252	22.4224210023379	-0.714552908565352	0.305412615423187	0.000605627438532931	0.0108271354317316
ENSG00000156709.16	AIFM1	723.234565776149	0.174796141109753	0.0569055047071127	0.000607309706923207	0.0108479857929936
ENSG00000188517.17	COL25A1	8.65630242677435	1.29108541547026	0.639600056713996	0.000609415038596481	0.0108763512491107
ENSG00000221823.11	PPP3R1	1963.92475841017	-0.140895612838739	0.0449344274959462	0.000621244529840508	0.0110780703947132
ENSG00000103490.14	PYCARD	57.928798100024	0.557311682954226	0.228233883029873	0.000623089399894386	0.0111015521554064
ENSG00000120705.14	ETF1	2535.18732842082	0.140838642626853	0.0440674077640604	0.000628015202086212	0.0111798404815076
ENSG00000100767.18	PAPLN	103.585730475045	0.507037320418301	0.20589235770321	0.000629725559894557	0.0112008038673631
ENSG00000184787.20	UBE2G2	1929.0751228951	0.0836446907321226	0.0252477932686171	0.000630379720731021	0.0112027339404346
ENSG00000273345.6	ENSG00000273345	11.662795404497	-0.892617831702364	0.414615707336485	0.000630899780511537	0.0112027339404346
ENSG00000096654.17	ZNF184	220.3866628958	-0.203886358371096	0.0686101599448401	0.000637059937218543	0.0113025722532343
ENSG00000137218.11	FRS3	184.401543415883	-0.21867519185042	0.0744184035359864	0.000638864070808322	0.0113250237982075
ENSG00000166794.8	PPIB	6332.02165042509	0.243320968273962	0.0857710501565187	0.000640486091697283	0.0113442119560604
ENSG00000186951.18	PPARA	618.938042727763	0.284476987370787	0.102744728719655	0.000641643055175039	0.0113551377037037
ENSG00000196230.15	TUBB	11943.5473516823	-0.226990617174431	0.0767971937415275	0.000645920146578397	0.0114139434535094
ENSG00000151067.23	CACNA1C	586.117864946914	-0.462958302056251	0.179780796025549	0.000646051784136045	0.0114139434535094
ENSG00000284948.1	ENSG00000284948	10.9302959744194	0.978354200479122	0.437211363880059	0.000648368237824374	0.0114452509084967
ENSG00000260805.4	ENSG00000260805	12.5406237253011	-0.673290089365956	0.28763978621002	0.000652710361004985	0.011512233749806
ENSG00000170260.10	ZNF212	260.234712352651	-0.15797056912492	0.0503672662222193	0.000654192265211593	0.0115247323850334
ENSG00000176371.15	ZSCAN2	315.135732832934	-0.234683977044006	0.0817111246479627	0.000654515338076954	0.0115247323850334
ENSG00000114166.9	KAT2B	790.459879624755	0.270689750735953	0.0967226677433805	0.000656288023654479	0.0115449092248593
ENSG00000293616.2	PCBP1-AS1	252.455183224822	-0.226823735260864	0.0775431682657011	0.000656759485965167	0.0115449092248593
ENSG00000117016.11	RIMS3	7342.21832971237	-0.432506993740724	0.170525996195358	0.000657652499913629	0.0115483904284616
ENSG00000118200.17	CAMSAP2	1789.89073753747	-0.21916098202216	0.0749748084708147	0.000658056113646164	0.0115483904284616
ENSG00000277462.3	ZNF670	111.246835964302	-0.298635937440701	0.108518165762509	0.000659544498375405	0.0115648569923641
ENSG00000197324.10	LRP10	3107.84732617234	0.289407602478651	0.102228088291678	0.000660160241743078	0.0115660074353387
ENSG00000125434.12	SLC25A35	133.831163229092	0.254395725948153	0.0900782580890097	0.000663706434956464	0.0116184546948582
ENSG00000105255.12	FSD1	819.409698518659	-0.362613804870149	0.134681123862736	0.000667067464779166	0.0116623489877642
ENSG00000186868.19	MAPT	6440.65875104767	-0.340917326740579	0.128633217368186	0.000667323336771325	0.0116623489877642
ENSG00000153291.16	SLC25A27	147.786409452617	-0.265588789539411	0.0947047432033307	0.000668199708582181	0.0116633400778709
ENSG00000114742.15	WDR48	976.232741613535	-0.162568772070688	0.0525860481832276	0.000668489573527133	0.0116633400778709
ENSG00000135144.9	DTX1	547.288971246978	-0.48354852897728	0.19403654021912	0.000669649199100253	0.0116738845455089
ENSG00000115756.14	HPCAL1	1576.55197503891	-0.389399191905666	0.151171001677225	0.000671644974170853	0.011698975921266
ENSG00000236861.7	BET1-AS1	46.3305233209298	1.0223448552107	0.454518046123803	0.000677090836873552	0.0117840709887662
ENSG00000106086.22	PLEKHA8	472.366225526252	-0.175323561526377	0.0582382038468949	0.000677993906379321	0.0117900280295441
ENSG00000171722.14	SPATA46	49.1970745529881	0.604109085798304	0.255162195844034	0.000683777500844519	0.0118807753535167
ENSG00000272288.9	ILRUN-AS1	34.3702078550164	0.472278114962314	0.19000705237784	0.000689313763274856	0.0119670789092408
ENSG00000239305.8	RNF103	1279.86773933712	-0.136874222574603	0.0437477312089158	0.000690380489821661	0.0119757090907678
ENSG00000198756.12	COLGALT2	578.2597612494	-0.38251108286174	0.148531973480781	0.000691358918187022	0.0119827946380577
ENSG00000100154.15	TTC28	1589.78213409218	-0.274752649691442	0.0996171953285816	0.000692193861342525	0.0119873836415694
ENSG00000143543.16	JTB	1517.46651260784	0.188935897940132	0.0621563429356287	0.000692917916447979	0.0119900463172036
ENSG00000213160.11	KLHL23	282.516151850268	-0.322911568924484	0.120964448664378	0.000695851155194962	0.0120309002358708
ENSG00000087077.15	TRIP6	663.952603739735	0.489630564703406	0.198354116943875	0.000696640534138229	0.0120346512651784
ENSG00000155252.15	PI4K2A	1343.74482611164	0.142177249780415	0.0448154897566911	0.000699269839454081	0.0120649149452575
ENSG00000180263.15	FGD6	437.18011979992	-0.293437045811398	0.10737417593462	0.000699540112170323	0.0120649149452575
ENSG00000102362.17	SYTL4	48.8536564411532	0.463323299401219	0.187120130591594	0.000701090499728182	0.0120817431690863
ENSG00000130193.9	THEM6	566.13755638612	0.28431039683494	0.103587204447494	0.000704353510432895	0.0121280329265694
ENSG00000166924.10	NYAP1	368.123423340119	-0.485958474967609	0.196360681347086	0.000705426774849924	0.0121365732524098
ENSG00000021762.21	OSBPL5	1918.48204473636	-0.22440983671741	0.0776693546645353	0.000708813246681297	0.0121848648391068
ENSG00000088367.24	EPB41L1	2997.72999568871	-0.328661581610685	0.126109997764426	0.000711485292409308	0.0122208061990305
ENSG00000130475.17	FCHO1	88.4080290591353	-0.444331871208052	0.17867139937559	0.000712909515852415	0.0122352731928826
ENSG00000104081.15	BMF	81.5816766320364	-0.404992670171229	0.16033568241631	0.000716940600077248	0.0122944202088288
ENSG00000119574.14	ZBTB45	310.746314046603	-0.161945943555554	0.0506899791667316	0.00071870828337032	0.0123146886304626
ENSG00000102996.6	MMP15	690.746079205966	-0.374942414969144	0.145655447047472	0.000721082253816055	0.0123406539326967
ENSG00000149575.9	SCN2B	266.741359884142	-0.483596924252257	0.198849700585652	0.00072139762572699	0.0123406539326967
ENSG00000157045.9	NTAN1	395.468664666562	0.199644442801213	0.0675365922533256	0.000724523285992038	0.0123840468005663
ENSG00000113649.15	TCERG1	1211.39518212011	-0.1336829737615	0.0422711039822742	0.000725569851657019	0.0123918607321179
ENSG00000102580.16	DNAJC3	2362.1309692902	0.190984355117189	0.0640741268620634	0.000727798046891777	0.0124198264105947
ENSG00000140526.19	ABHD2	2446.24592429943	-0.212628593678991	0.0735986056832242	0.000728437821393178	0.0124206624144121
ENSG00000100523.18	DDHD1	958.714550243124	-0.226965800589276	0.0796434953157837	0.000736280490872035	0.0125442147812753
ENSG00000297519.1	ENSG00000297519	4.6123631937892	-1.36341663076479	0.672237904615826	0.000737093639046756	0.012547900135481
ENSG00000116128.12	BCL9	485.721694066139	-0.231183719912041	0.0809570922736087	0.000737962754720892	0.0125516846375984
ENSG00000182362.15	YBEY	146.929564949627	0.248563095408241	0.0877815029907618	0.000738622418062741	0.0125516846375984
ENSG00000115875.20	SRSF7	1185.67449433891	-0.129155268505979	0.040730890014045	0.000739107000634837	0.0125516846375984
ENSG00000133114.19	GPALPP1	446.01518389004	-0.118235742755214	0.0362059014776584	0.000741643181003743	0.0125845893764509
ENSG00000179772.8	FOXS1	4.50288989824554	-1.00707116497614	0.442139099361924	0.000747267545352503	0.0126698007044282
ENSG00000153187.22	HNRNPU	7857.85569408317	-0.0790689970458959	0.0276944461737969	0.000749103868105649	0.0126857644035392
ENSG00000196730.14	DAPK1	952.641067123626	-0.601962311155888	0.258287186397131	0.000749419197267204	0.0126857644035392
ENSG00000183775.11	KCTD16	346.411609806978	-0.635940107879573	0.272735689089009	0.000750019271004532	0.0126857644035392
ENSG00000134207.17	SYT6	400.579659131793	-0.539630635732174	0.226503228827347	0.000751173513113693	0.0126950739065131
ENSG00000262903.1	CTNS-AS1	32.3472511038097	0.4268321354437	0.17106195050912	0.000754990825599199	0.0127493390501185
ENSG00000152684.12	PELO	713.225305972075	0.177593049013888	0.0587234835283384	0.000768023186340926	0.0129590043897525
ENSG00000124222.24	STX16	2189.06202465274	0.10943911654026	0.0341821366529371	0.000770344528634903	0.0129877492943225
ENSG00000109107.15	ALDOC	4282.59872468588	-0.408524923853064	0.163555875119983	0.000776577314757368	0.0130823409178357
ENSG00000156535.15	CD109	1294.41206135853	0.42494640115665	0.170559870665829	0.000780994378434146	0.0131462176238587
ENSG00000126456.17	IRF3	685.86345396842	0.177755237271061	0.0592935128931996	0.000783699071997187	0.0131811914317351
ENSG00000137872.18	SEMA6D	773.405739899708	-0.49774352948448	0.205791086449315	0.000786789115088211	0.0132174697009007
ENSG00000234338.1	ENSG00000234338	46.3042862359911	-0.487416408253453	0.205193382785584	0.000787113397332935	0.0132174697009007
ENSG00000118922.20	KLF12	649.206348741672	-0.29572199034075	0.111936489438854	0.00078947496741554	0.0132465456623658
ENSG00000175147.13	TMEM51-AS1	29.7227484294813	-0.937610973217537	0.4249698780799	0.000790463711984501	0.0132525590755679
ENSG00000197180.5	ATP6AP1-DT	53.8902659318276	0.314868083792345	0.119525997470067	0.000792606370153223	0.0132778934869334
ENSG00000168243.12	GNG4	1706.02802188119	-0.577021267436543	0.240648596160304	0.000794565577604478	0.0133001168021947
ENSG00000166888.14	STAT6	2166.12393027524	0.174963850468701	0.0593947133773452	0.000796150423498211	0.0133160433600846
ENSG00000185808.15	PIGP	274.909181159075	0.181311811143335	0.0611287894665381	0.000796831214345041	0.0133168358111209
ENSG00000081087.16	OSTM1	3281.46513235884	0.246999989110017	0.0885401651778175	0.000800275812571095	0.0133637797327202
ENSG00000164930.13	FZD6	380.058858094666	0.303863400012581	0.114640673947328	0.000801348167986482	0.013371066574403
ENSG00000108953.18	YWHAE	8992.42904971272	-0.124253455712218	0.0396996291790952	0.000802825172251413	0.0133850883595668
ENSG00000120805.15	ARL1	1930.89421856274	0.192990196447775	0.0641943973273005	0.000804127139395251	0.0133961719323659
ENSG00000184194.7	GPR173	738.70412608883	-0.313136739727672	0.119204455535809	0.000806999223300642	0.0134232845454906
ENSG00000151502.12	VPS26B	1867.56587109114	-0.165274430719744	0.054246021271472	0.000807031567042436	0.0134232845454906
ENSG00000001497.19	LAS1L	639.718587767954	-0.152027311286081	0.0493830603474572	0.000814067966479977	0.0135296165433004
ENSG00000112182.17	BACH2	25.1792495332577	-0.537670611792922	0.229580895871199	0.000819222316752412	0.0136016402848323
ENSG00000126777.19	KTN1	3373.48773336564	0.129973447287575	0.0408240870969483	0.000819695502325083	0.0136016402848323
ENSG00000187522.16	HSPA14	171.796488066801	0.19202108692829	0.064610331459733	0.000821329327332035	0.0136180029793602
ENSG00000255330.9	ENSG00000255330	1167.74687639517	-0.415837059925461	0.168073222388348	0.000823309874078651	0.0136318923391328
ENSG00000182628.14	SKA2	438.953878181902	-0.221296421815673	0.0790955248548161	0.000823463816148148	0.0136318923391328
ENSG00000178927.20	CYBC1	843.691633371505	0.122544032087301	0.038839297014387	0.000825833947473263	0.0136603720784248
ENSG00000186019.13	ZNF225-AS1	240.295853390695	-0.305500097086427	0.116670058689344	0.000828124258169953	0.013687487738809
ENSG00000108846.17	ABCC3	11.0381502010026	0.834313154653882	0.379412101383903	0.000831636907083591	0.013732206023953
ENSG00000130584.13	ZBTB46	669.38772858605	-0.299150937716706	0.11386802930954	0.000832136152707199	0.013732206023953
ENSG00000167705.13	RILP	50.7882776010843	0.479621565640745	0.199100804644617	0.000835746620162517	0.013780970150821
ENSG00000117461.16	PIK3R3	2128.95985127417	-0.321427204648449	0.123443218305481	0.000837890940626569	0.0137998685997087
ENSG00000228242.6	XPC-AS1	24.2459911023486	0.465990084324512	0.193743499692791	0.000838566614312218	0.0137998685997087
ENSG00000168395.17	ING5	551.898931123845	-0.161225804327616	0.0534278067516231	0.000838861875495992	0.0137998685997087
ENSG00000251322.12	SHANK3	317.1597257591	-0.321829421611242	0.124218529007135	0.000843818491609368	0.0138603490932114
ENSG00000110844.15	PRPF40B	887.447627455243	0.14481173289486	0.0468416714732234	0.000843956034271729	0.0138603490932114
ENSG00000163449.12	TMEM169	1108.03994573309	-0.187130042259119	0.0634865342199023	0.000844516133390592	0.0138603490932114
ENSG00000106554.14	CHCHD3	689.586630066061	0.185002132098699	0.0620728297129877	0.00084702546162026	0.013880893878058
ENSG00000112787.15	FBRSL1	1257.63389140902	-0.199989769826236	0.0709041449537409	0.000847088415408508	0.013880893878058
ENSG00000185115.6	NSMCE3	454.01050327863	0.166976769842502	0.055533281800057	0.000849223333765147	0.0139050400070704
ENSG00000131242.19	RAB11FIP4	234.807588744496	-0.47710882630018	0.201226388472231	0.000850399751925369	0.0139134664470653
ENSG00000165684.7	SNAPC4	385.851979996758	-0.140606081633314	0.0454093832082963	0.000853769565499516	0.0139530269778332
ENSG00000162736.19	NCSTN	2127.7222495896	0.145817819394087	0.0474357535223078	0.00085414505900263	0.0139530269778332
ENSG00000169607.14	CKAP2L	6.1118201528296	-1.02777258540786	0.468233398481937	0.000855331394266591	0.0139615584107615
ENSG00000010704.20	HFE	172.192218784617	0.468477359320183	0.195365119683012	0.000857308695975264	0.0139829775207013
ENSG00000228400.3	CNTNAP5-DT	11.7698558526302	-1.31431641535681	0.636474640688465	0.000860105751688106	0.014017723506582
ENSG00000188070.10	ZFTA	3878.2568070948	-0.329852016190906	0.13176251826981	0.000863934081428334	0.0140692100139034
ENSG00000124207.18	CSE1L	1481.28856315369	0.109141547458514	0.0340819806278633	0.00086878056585435	0.0141371846877104
ENSG00000044574.10	HSPA5	20243.7795126816	0.26818734873724	0.0990905944814234	0.000872071935967001	0.0141797682766978
ENSG00000146938.17	NLGN4X	94.1996424859645	-0.814854345773159	0.370735420752831	0.000883823122987203	0.0143597351914088
ENSG00000124343.14	XG	339.703423380238	0.752838802296702	0.33887765319944	0.000889235442344584	0.0144256186458953
ENSG00000185825.18	BCAP31	2313.75227474424	0.19718095581687	0.0674628826002043	0.000889250464472996	0.0144256186458953
ENSG00000280206.1	ENSG00000280206	11.0438567606205	0.598436851635274	0.259506038453801	0.000891371401352036	0.0144488761310911
ENSG00000091129.23	NRCAM	1851.2751864966	-0.459690706924162	0.193183682179331	0.000892826911473222	0.0144613197124908
ENSG00000186187.13	ZNRF1	800.175858257141	-0.203089750332746	0.0714742043684403	0.000897888147211426	0.0145321019299253
ENSG00000162783.11	IER5	3669.90039644538	0.179001518752994	0.0607201342884028	0.000898789203233446	0.0145354955452154
ENSG00000096433.12	ITPR3	289.885360483931	0.547981800884161	0.237597009995534	0.000902110607592381	0.0145779964750363
ENSG00000162909.19	CAPN2	2024.92542758728	0.222095093783854	0.0782913057154787	0.00090718216861099	0.0146486927134235
ENSG00000148834.14	GSTO1	684.526109610812	0.374627999182553	0.151366081831168	0.000909295464238558	0.0146715486110142
ENSG00000130827.7	PLXNA3	5230.09007288603	-0.198933881241053	0.0690294486705871	0.000910261523729836	0.0146758729101964
ENSG00000245571.8	FAM111A-DT	36.3941527580682	0.524444600960303	0.227554115662337	0.000912987961748501	0.0147085508872034
ENSG00000011304.23	PTBP1	2912.93816832522	0.164764411321913	0.0550722644369781	0.000915057219115351	0.0147198050956453
ENSG00000005249.15	PRKAR2B	143.568231915318	-0.442824675661054	0.188636526185917	0.000915086817922775	0.0147198050956453
ENSG00000163923.11	RPL39L	54.3832498497038	0.360740676218216	0.143126067616471	0.000917803229118903	0.0147522133707919
ENSG00000177732.9	SOX12	1398.17402768813	-0.216373849656875	0.07663367003505	0.000921489904805533	0.0148001556597643
ENSG00000006071.16	ABCC8	89.0030412681338	-0.495674769842272	0.213305533646195	0.000922997357585462	0.0148039284499742
ENSG00000182450.15	KCNK4	41.205262219661	-0.486578229015989	0.207773879085675	0.000923133095410777	0.0148039284499742
ENSG00000095794.21	CREM	505.616586268273	0.243162672126485	0.0870388110144945	0.000932214825283069	0.0149381741514872
ENSG00000277363.5	SRCIN1	746.393417193023	-0.488739086495756	0.213042172544109	0.000936435842902845	0.0149943847381488
ENSG00000185896.12	LAMP1	6674.94703739506	0.247930127632359	0.0908596818517108	0.000946678098295585	0.0151456435493112
ENSG00000157551.20	KCNJ15	20.3038885987171	1.30673140518153	0.654441290754591	0.000947323119641561	0.0151456435493112
ENSG00000163565.21	IFI16	1165.34419843632	0.299813480037839	0.115207062615658	0.000949383954374433	0.0151670579458724
ENSG00000287294.2	ENSG00000287294	10.488526418489	-0.719355362014601	0.330083959059332	0.000953913942733259	0.0152278562885528
ENSG00000164125.17	GASK1B	746.930271492146	0.705841314307349	0.317076820841987	0.000958150152430766	0.0152838761795937
ENSG00000187164.21	SHTN1	952.848496612248	-0.298895385868108	0.115184920437183	0.000969982338964037	0.015460886045777
ENSG00000240445.6	FOXO3B	267.106116420399	-0.280893503153119	0.107053173907296	0.000972864851636269	0.0154950838187886
ENSG00000073111.16	MCM2	234.068399724123	-0.236105689236278	0.0862863555727144	0.00097406302257373	0.0155024231541182
ENSG00000167881.16	SRP68	1308.21105994544	0.13151948034795	0.0426250668815954	0.000980541245957038	0.0155937209947056
ENSG00000147655.13	RSPO2	10.6467848032147	-1.03057827075532	0.492228919290702	0.000983184144362022	0.0156239330695897
ENSG00000134109.11	EDEM1	1686.62693429159	0.161564894496487	0.0541374847430158	0.000988575514573614	0.0156977429141961
ENSG00000169925.18	BRD3	1387.40616295385	-0.150179431275839	0.0500873759091653	0.000991415760553407	0.0157309622263206
ENSG00000038210.15	PI4K2B	212.759413971683	0.273470163581799	0.102953927992018	0.000992361094629383	0.0157340872198252
ENSG00000154589.8	LY96	35.1389727620873	0.652569200170944	0.299086566937113	0.00099495450989547	0.015763318474787
ENSG00000140464.21	PML	1048.05131507214	0.155545524979837	0.0520705488917949	0.000997620239062508	0.0157936505316643
ENSG00000151692.16	RNF144A	894.302894376078	-0.496769824973063	0.216176244381815	0.00099917181853619	0.0158063117478592
ENSG00000142224.18	IL19	7.18943502764334	0.817236080507885	0.377018463368364	0.00100066924315051	0.0158180978706739
ENSG00000108788.13	MLX	835.564962941045	0.150565122115399	0.049984361623287	0.00100253177289304	0.0158356333533458
ENSG00000106459.16	NRF1	251.792608009324	-0.152181424684142	0.0506431522731252	0.00100838572677163	0.0159161422820171
ENSG00000110811.21	P3H3	1719.34427896817	0.298202864605502	0.115537779697161	0.00101131940940868	0.0159504720655724
ENSG00000127564.18	PKMYT1	10.5399588015094	-0.905270652308723	0.447748883462279	0.00101250713701816	0.0159572339195426
ENSG00000166326.8	TRIM44	3136.43923799364	-0.144909873481435	0.0479474438654636	0.00101488031338911	0.0159826544634402
ENSG00000103064.16	SLC7A6	1124.99507760015	0.18616383890583	0.0648668575081679	0.00101762466650455	0.0160138779854728
ENSG00000136159.5	NUDT15	321.872528224901	0.161203990078151	0.0540771908150736	0.00101919578665327	0.0160266059974558
ENSG00000185432.13	TMT1A	405.441509770324	0.354250529126435	0.150232178548341	0.00102218607126108	0.0160584241281567
ENSG00000116521.13	SCAMP3	914.190904901322	0.15473923167338	0.0518765577639876	0.0010227468563357	0.0160584241281567
ENSG00000242715.8	CCDC169	49.3560290203244	-0.263440681284302	0.0993035445795827	0.00102402362699386	0.0160664721894917
ENSG00000112238.12	PRDM13	6.00006236132968	-1.03697457173941	0.509036773392249	0.00102597148284683	0.0160850294223503
ENSG00000087274.20	ADD1	5173.64033997008	-0.111644376664852	0.0357814112512107	0.00103355124556289	0.016191789408878
ENSG00000215644.11	GCGR	7.65639491321001	-0.870095271495282	0.409946031251501	0.00103735249253529	0.0162392396150871
ENSG00000162104.11	ADCY9	684.743947892362	0.184494725429698	0.0632192910460799	0.00104040463911493	0.0162749011404408
ENSG00000235478.7	LINC01664	16.6237302025244	-0.602652206045418	0.271801968910864	0.00104171060166028	0.0162832146388891
ENSG00000245468.6	LINC02447	5.39151236914566	0.785688728552813	0.363543099001238	0.00104354794159315	0.0162998156939483
ENSG00000117691.11	NENF	707.4574517055	0.366052945719573	0.15005501456627	0.00104504901828377	0.0163105224548333
ENSG00000133028.13	SCO1	698.660809048489	0.116032088461861	0.0378576615785445	0.00104598463106998	0.0163105224548333
ENSG00000089351.16	GRAMD1A	1646.06365214893	-0.142575737299556	0.0475770186001046	0.00104656082532202	0.0163105224548333
ENSG00000158169.15	FANCC	183.143407386028	-0.224932840507474	0.0809344413626712	0.00104756994264608	0.0163141559068083
ENSG00000285918.1	ENSG00000285918	12.1073827018947	-0.795371166304005	0.387683570573411	0.00105179727665941	0.0163571653502791
ENSG00000113716.14	HMGXB3	1367.92930521661	0.13750089943934	0.0455093386869339	0.00105188772610242	0.0163571653502791
ENSG00000206417.9	H1-10-AS1	45.3211714442677	-0.345944924372235	0.141306113455881	0.00105350788799194	0.0163702511730543
ENSG00000104774.15	MAN2B1	1815.88835632958	0.287636127921889	0.107303890202297	0.00105500004674345	0.0163813301201878
ENSG00000128596.18	CCDC136	825.275384440752	-0.378864462451299	0.156677716382907	0.00105765499189532	0.0163991720664241
ENSG00000157593.20	SLC35B2	1625.63269788278	0.139093943188247	0.0465238300453201	0.00105770915725224	0.0163991720664241
ENSG00000182511.13	FES	43.5864139108238	0.369457099106718	0.15360580957434	0.0010603957982059	0.0164272747522613
ENSG00000146232.18	NFKBIE	152.207306998353	0.271418604858512	0.103432050659377	0.00106108443272312	0.0164272747522613
ENSG00000101843.20	PSMD10	819.991261513652	0.141363028134958	0.0466741661196284	0.00107116975521518	0.0165626887636974
ENSG00000149090.14	PAMR1	1224.31746974775	0.439604519599084	0.187413473725887	0.0010714068073929	0.0165626887636974
ENSG00000106723.18	SPIN1	2829.56594338284	-0.147025968409285	0.048921903417891	0.00107427328928318	0.0165869026373149
ENSG00000171533.13	MAP6	2071.75387741037	-0.390363773208729	0.163218840655635	0.00107455105555665	0.0165869026373149
ENSG00000101958.14	GLRA2	162.432513854555	-0.813964595647007	0.401610266279337	0.00107969560120026	0.0166540868082424
ENSG00000153956.18	CACNA2D1	6221.87780641344	-0.434247147040956	0.186437878390306	0.00108107360382256	0.0166631168964556
ENSG00000105419.19	MEIS3	820.333073613591	-0.18324411516345	0.0632400620177983	0.00108525002977019	0.0167152356233616
ENSG00000215218.4	UBE2QL1	111.984057223903	-0.389356753399744	0.164899534892789	0.00109094168148138	0.016783401500561
ENSG00000205090.10	TMEM240	115.534206300712	-0.304670148308614	0.120179132104722	0.00109127234832891	0.016783401500561
ENSG00000131153.10	GINS2	47.7013329547778	-0.297835107254319	0.117520565849545	0.00110124524618674	0.0169244006256067
ENSG00000179912.22	R3HDM2	1207.76012621928	-0.166241271495159	0.0567311715756081	0.00110217112236104	0.0169262568856965
ENSG00000290397.2	ENSG00000290397	14.4539511577947	0.912474598874967	0.445322049406539	0.00110384093945291	0.0169395269423781
ENSG00000130772.14	MED18	226.290373909627	0.214535758143866	0.0741067309861382	0.00110583241717177	0.0169577102396932
ENSG00000223478.3	ZDHHC12-DT	22.3661063666293	0.4358141424875	0.188159142008368	0.00110935724735671	0.0169990065796362
ENSG00000110203.11	FOLR3	4.2809034621095	1.50583837112589	0.827120937324948	0.00111014250541479	0.0169990065796362
ENSG00000109680.12	TBC1D19	164.0180985107	-0.220049170383672	0.0802788288492278	0.00111128229969707	0.0170040750137053
ENSG00000213918.11	DNASE1	399.885750588836	-0.177004971773041	0.061361963337769	0.00111452933104468	0.0170413561133697
ENSG00000298455.1	ENSG00000298455	12.9805508545102	-1.02964375674986	0.56397967352593	0.00111925241124429	0.017101135678779
ENSG00000085662.15	AKR1B1	2234.28567856758	0.369798709324324	0.154228705102834	0.00112039737680506	0.017106197857625
ENSG00000135930.16	EIF4E2	1282.79315871776	-0.0701492930689673	0.0225043544490816	0.00112622869995532	0.0171827519505521
ENSG00000165355.9	FBXO33	487.351290370431	0.151505798550587	0.0511224754132063	0.00112752090389553	0.0171842335335169
ENSG00000140948.13	ZCCHC14	1194.59626552057	-0.168087152504316	0.0575382815930834	0.00112796053444888	0.0171842335335169
ENSG00000213088.15	ACKR1	58.8523163939573	-0.429097196416338	0.184465809570044	0.00113357744107255	0.0172573005945759
ENSG00000120647.11	CCDC77	111.19183113801	-0.239380809500418	0.0891646701321842	0.00113687154476085	0.0172949257286918
ENSG00000070718.14	AP3M2	494.719026550306	-0.205013351136078	0.0733076058426469	0.00114063029497997	0.0173340500046119
ENSG00000106701.14	FSD1L	650.637873322114	-0.348694506962776	0.143598398898269	0.0011410923328759	0.0173340500046119
ENSG00000101752.14	MIB1	2802.0698519198	-0.165758958068317	0.0577307783815926	0.00114750489328255	0.0174093070418778
ENSG00000173320.13	STOX2	96.0452382541423	-0.494338942271358	0.222216803906201	0.00114793948247429	0.0174093070418778
ENSG00000197329.13	PELI1	511.409281607578	-0.279510579996772	0.108917423800437	0.00114935828115374	0.0174093070418778
ENSG00000151176.9	PLBD2	4574.69178370094	0.216458469732738	0.0789819643481405	0.00114935874115898	0.0174093070418778
ENSG00000178409.15	BEND3	107.648302794927	-0.29061943899354	0.11333497331736	0.001157688351324	0.0175093216065997
ENSG00000181649.9	PHLDA2	60.0374099619874	0.597761781346981	0.279396993536538	0.00115791909595292	0.0175093216065997
ENSG00000182809.12	CRIP2	1974.99589552945	-0.311223282512738	0.124539941164376	0.00115917123247459	0.0175093216065997
ENSG00000074266.24	EED	351.443379187685	0.143650171049054	0.0466693217418047	0.00115929298308537	0.0175093216065997
ENSG00000197275.15	RAD54B	27.6796206661842	-0.42173223739931	0.183531004795759	0.00116808779410697	0.0176205617163791
ENSG00000177485.8	ZBTB33	752.5812896896	-0.14899447859692	0.0505944632647382	0.00116833442887331	0.0176205617163791
ENSG00000224078.16	SNHG14	7260.38629316406	-0.276725315011632	0.102347945905222	0.00117232639356394	0.0176680932604217
ENSG00000168685.16	IL7R	17.6891945406781	1.07387589972931	0.556283700682185	0.00117349020143097	0.0176729641797168
ENSG00000157020.19	SEC13	1695.96410033385	0.184941410078872	0.0651019801794472	0.00117770214877397	0.0177230787034925
ENSG00000126581.14	BECN1	1103.80964625419	0.169974979124357	0.0586227011690906	0.00117850380648223	0.0177230787034925
ENSG00000142459.10	EVI5L	872.12726505578	-0.181334063151975	0.0622294732656403	0.00118221500577142	0.0177661817593555
ENSG00000198752.12	CDC42BPB	3587.11341727991	-0.128320214513242	0.0439272841913578	0.00120530475650419	0.018098291671162
ENSG00000075218.20	GTSE1	8.6871119928761	-0.640492908101324	0.30236789457093	0.00120603627431973	0.018098291671162
ENSG00000177182.12	CLVS1	137.515911402553	-0.558704828697768	0.259747078137644	0.00120814849141897	0.0181100945437868
ENSG00000120742.12	SERP1	2782.68758399656	0.170085953357398	0.0606928788512941	0.00120906969798923	0.0181100945437868
ENSG00000173113.9	TRMT112	1073.96766727059	0.173860105845527	0.061071967017167	0.00120966512594212	0.0181100945437868
ENSG00000149743.15	TRPT1	412.355738947017	0.200241223118801	0.0719525902092963	0.00121033639076445	0.0181100945437868
ENSG00000260852.2	FBXL19-AS1	96.3252436289927	0.291471896842807	0.113840157328852	0.00121180230850126	0.0181100945437868
ENSG00000154127.10	UBASH3B	273.018850204764	0.353043195236558	0.147154485989161	0.00121199120163185	0.0181100945437868
ENSG00000148660.23	CAMK2G	1602.33987371672	-0.134893593056553	0.045194982313582	0.00121535843198463	0.0181403353709554
ENSG00000176956.13	LY6H	28.2027317801907	-0.946400040757736	0.478223300578778	0.00121574070289556	0.0181403353709554
ENSG00000185774.17	KCNIP4	9.90117492940787	-0.0492851837211019	0.133915537905857	0.00121912733372717	0.0181779667122553
ENSG00000155085.16	AK9	450.28436903245	-0.187562551669392	0.0665250812113282	0.00122324202572287	0.0182263928765398
ENSG00000083097.15	DOP1A	988.990197118708	-0.265330590935924	0.102709255040864	0.00122528844547277	0.0182439548708354
ENSG00000291237.2	SOD2	5451.3069451682	0.508132465059555	0.233045923636748	0.00122651345667036	0.0182492702852354
ENSG00000100983.13	GSS	795.089729522888	0.132068453838048	0.0440231080193386	0.00123361800621147	0.0183419978519024
ENSG00000110169.13	HPX	55.4697138602296	0.488440610230705	0.221502474416381	0.00123625624855466	0.0183682341834723
ENSG00000105650.23	PDE4C	818.785610533571	0.49235710104334	0.220214368616301	0.00123993749886285	0.0184099194746417
ENSG00000121289.19	CEP89	277.277239637016	-0.184668678724735	0.0654763816955553	0.00124291070452037	0.0184410406858407
ENSG00000120071.16	KANSL1	1181.27643993386	-0.179947719733305	0.0632625614463314	0.00124922694889392	0.0185216836202721
ENSG00000157837.17	SPPL3	1356.09329027434	-0.133220971861197	0.0450631132838669	0.00125276644013822	0.0185512289408487
ENSG00000083838.18	ZNF446	139.792715037224	-0.23670845731247	0.0894684662556859	0.00125298445091348	0.0185512289408487
ENSG00000149489.9	ROM1	123.350154325945	0.38509901069648	0.164649527771504	0.00125439940539018	0.0185591084439994
ENSG00000232850.3	PTGES2-AS1	19.7743883821646	0.429259767396926	0.188659747042613	0.00126404054076204	0.0186885993874691
ENSG00000186088.17	GSAP	61.9087920004817	0.352692609984248	0.149421187760514	0.0012749520590722	0.0188366775052241
ENSG00000134982.20	APC	2592.16613669836	-0.283813172404985	0.112916018360357	0.0012810828061378	0.0189126992671814
ENSG00000066322.16	ELOVL1	589.670846779094	0.21500225543213	0.0791509294500866	0.00128189671117454	0.0189126992671814
ENSG00000178913.9	TAF7	1990.20410051621	-0.0961020470488587	0.0309813560501755	0.00128289681902148	0.0189141814327542
ENSG00000278576.1	ENSG00000278576	20.2002552716136	-0.535564951505361	0.254602543333922	0.00128412549270233	0.0189190289828829
ENSG00000136870.11	ZNF189	572.225777352907	-0.180491062275119	0.0638955864723457	0.0012898390603654	0.0189898994433629
ENSG00000113108.21	APBB3	855.819383856107	0.198312624759943	0.0719128901427671	0.00129987163542964	0.0191242136202049
ENSG00000253837.1	LOXL2-AS1	19.2253731865049	0.501803119306771	0.231416770304804	0.00130096471872516	0.0191269106618725
ENSG00000139116.20	KIF21A	734.601721010672	-0.263385649263506	0.10218914678932	0.00130217203807898	0.0191312822701415
ENSG00000114744.10	COMMD2	701.464728757059	-0.143807665499286	0.0489950568874837	0.0013033393432558	0.0191350603021019
ENSG00000288917.1	ENSG00000288917	5.88064463634307	-0.747068505426896	0.369033763828451	0.00130859860440492	0.0191988674522045
ENSG00000174106.4	LEMD3	764.786321924527	-0.101668392154624	0.0330798293383775	0.00130970814826328	0.0192017462406466
ENSG00000189403.16	HMGB1	2840.28247145005	-0.13429892729441	0.0455668290401946	0.0013129393800168	0.0192357055926643
ENSG00000164620.10	RELL2	278.273172667012	0.287154388646888	0.115052662894627	0.00131463033084679	0.0192470669050995
ENSG00000171962.20	DRC3	115.342875452107	-0.250589547888804	0.0976116900904244	0.0013159312852409	0.019252706569871
ENSG00000138674.18	SEC31A	5060.12739499931	0.170259473898373	0.0590439199921734	0.00131915598249909	0.0192864641001814
ENSG00000077279.22	DCX	2920.09262475177	-0.648928472953927	0.316427574495376	0.00132274810016841	0.019325542778277
ENSG00000147274.15	RBMX	2886.27054935353	-0.106397873600436	0.0348410094373009	0.00132968225772876	0.0194133609628399
ENSG00000187049.12	TMEM216	109.895476738001	0.214720940576664	0.0795065074444808	0.00133559077132466	0.0194860932521372
ENSG00000134480.18	CCNH	668.065763593937	0.123195954020502	0.0396672765825318	0.00133672101802293	0.0194890587260154
ENSG00000120658.15	ENOX1	343.123048826281	-0.367031004920104	0.156891323885333	0.00133899410775322	0.0195033568183216
ENSG00000160714.12	UBE2Q1	1538.18126601828	0.12307067824711	0.0407935172042718	0.0013404750289654	0.0195033568183216
ENSG00000248587.9	GDNF-AS1	46.6800711218563	0.490734250236155	0.228871591579785	0.0013406331100312	0.0195033568183216
ENSG00000145050.19	MANF	1328.83500040226	0.211985491164002	0.0782972728452184	0.00134141238390853	0.0195033568183216
ENSG00000115008.7	IL1A	127.296687519479	0.828399143616323	0.433560324408772	0.00134823725542829	0.0195697352507137
ENSG00000072210.20	ALDH3A2	1245.11667462976	0.197604425573728	0.070953033340449	0.00134863326140915	0.0195697352507137
ENSG00000137216.20	TMEM63B	1813.1632036905	0.161702961718985	0.05594416327748	0.00134883004910122	0.0195697352507137
ENSG00000134815.21	DHX34	287.379095723019	-0.145660255692522	0.0496561892109412	0.00134970110890101	0.0195697352507137
ENSG00000140326.14	CDAN1	281.918907554743	-0.146163241665579	0.0498549177636325	0.00135167243992063	0.0195848114244599
ENSG00000163714.19	U2SURP	1971.42722017767	-0.118718606736529	0.0392872686447217	0.00135337585026657	0.0195959875179093
ENSG00000196782.14	MAML3	607.048485359901	-0.33429640679611	0.141253509632367	0.00135729675677273	0.0196392340085272
ENSG00000127952.18	STYXL1	166.547018574839	0.167156333555805	0.0583637544071127	0.00135911548524134	0.0196520247329531
ENSG00000197208.7	SLC22A4	130.233327784753	0.318790636953544	0.13170739816681	0.00136424658477745	0.019712659930145
ENSG00000293237.1	HTR7P1	83.8388339080056	0.374805173531976	0.160459247970619	0.00136961656228383	0.0197766611301204
ENSG00000254854.2	NECTIN1-DT	92.9910301520365	0.495133317179723	0.228884327594253	0.00137460905812835	0.0198351275484492
ENSG00000068796.20	KIF2A	1586.96607248265	-0.17635439612661	0.0633358266649098	0.00137794462334121	0.0198696212353399
ENSG00000271646.2	IRF2-DT	34.4016359606053	0.339741271927388	0.143064784758266	0.00138211932034793	0.019916159418091
ENSG00000112695.14	COX7A2	1912.06963114134	0.23560170458656	0.0897637899553463	0.00138785194967387	0.0199850680753037
ENSG00000108691.10	CCL2	858.332758284974	0.606736992057812	0.285965153804586	0.0013931054153536	0.0200469871679631
ENSG00000139220.17	PPFIA2	104.924702766031	-0.56029645391802	0.268644129643928	0.00139824860360974	0.0201072357334413
ENSG00000144591.21	GMPPA	699.143966382742	0.237851485729845	0.0895048736752049	0.00139974857064999	0.0201150471287391
ENSG00000069399.15	BCL3	334.228090031481	0.325322892979553	0.134618070589365	0.00140363732158931	0.0201466083547047
ENSG00000088298.14	EDEM2	480.739693430593	0.315466687626949	0.12872782112262	0.00140386136033306	0.0201466083547047
ENSG00000021355.14	SERPINB1	395.147050526696	0.228773790880682	0.0866131488096017	0.00140795678488146	0.0201915985302509
ENSG00000119673.17	ACOT2	301.739016976702	0.175951706434096	0.0625020357256901	0.00140940652593911	0.0201922756712102
ENSG00000198093.12	ZNF649	218.016016338959	-0.183071499091249	0.0660886328753947	0.00140992488039082	0.0201922756712102
ENSG00000119537.19	KDSR	829.973383353756	0.137756200246279	0.0468048125465865	0.00141125084553306	0.0201975069955664
ENSG00000090520.13	DNAJB11	2040.63227887524	0.196382311804391	0.0712346865760758	0.00141242818550947	0.0202006055592865
ENSG00000214814.7	FER1L6	19.9574170129331	1.14962720430064	0.611581290689697	0.00141439694059682	0.0202150110666945
ENSG00000038002.10	AGA	291.765457052198	0.321249056630869	0.131923913534019	0.00141577799134212	0.020221003050256
ENSG00000197530.14	MIB2	1978.43741680361	0.132770741444178	0.0453395806263369	0.00142133620501909	0.0202866071787654
ENSG00000128656.16	CHN1	2329.54273414151	-0.23726620264517	0.0919265416984142	0.00142556185604354	0.0203331156454948
ENSG00000085552.19	IGSF9	49.2575723909556	-0.647276843131865	0.340178712593243	0.00143714732358538	0.0204844646312265
ENSG00000135506.18	OS9	13978.3434130204	0.321310323089972	0.134103966323983	0.00144110018153915	0.020526890390704
ENSG00000203999.11	LINC01270	147.730552577923	0.331225939850511	0.139514774177495	0.0014438829585391	0.0205526034667069
ENSG00000154723.14	ATP5PF	1070.44145245957	0.182049881494061	0.0650820705356725	0.00144905475269335	0.0206122646282983
ENSG00000185813.12	PCYT2	461.048234546411	-0.184548162902736	0.0677019147906891	0.00146341199705708	0.0207923765133267
ENSG00000223685.9	LINC00571	19.7268545952788	0.561121378250565	0.279222955356577	0.00146369469367026	0.0207923765133267
ENSG00000181652.20	ATG9B	47.7904306000802	-0.374948846324238	0.166846460401621	0.00146548120775365	0.0208033474887336
ENSG00000143514.19	TP53BP2	937.663923989165	-0.143255294132675	0.0495069139986056	0.00146644601304715	0.0208033474887336
ENSG00000122592.8	HOXA7	663.673613826366	-0.245646335589321	0.0945359419030948	0.00146888095526006	0.0208110544332414
ENSG00000170004.19	CHD3	5825.37023196045	-0.282041464720351	0.113994506573325	0.00146896902487302	0.0208110544332414
ENSG00000075340.24	ADD2	3157.85181691918	-0.405148267340307	0.181686843080064	0.00147161241161652	0.0208344642032496
ENSG00000023445.18	BIRC3	35.3994655560432	0.523149392330162	0.25214994054094	0.00147571538871794	0.0208769880319772
ENSG00000196150.15	ZNF250	395.455283012951	-0.223223788483286	0.0846261194511656	0.0014766020359375	0.0208769880319772
ENSG00000228801.9	PCMTD1-DT	92.6747467257341	-0.239713752238381	0.0930709415413183	0.00148004449223703	0.0209115963741877
ENSG00000172748.15	ZNF596	106.770374345675	-0.235380188730171	0.0904803487938758	0.00148406868717565	0.0209465139110982
ENSG00000125945.16	ZNF436	303.041491527983	-0.200158932741991	0.0739679927868176	0.00148450845355481	0.0209465139110982
ENSG00000077157.24	PPP1R12B	758.15011423156	-0.273796628631676	0.11142679062479	0.00148766952625814	0.0209770383098935
ENSG00000160062.16	ZBTB8A	219.520520135517	-0.195218600022102	0.0731545833198713	0.00148890912069069	0.0209804459473197
ENSG00000132740.11	IGHMBP2	346.364965312931	-0.198675682097017	0.0734743987182753	0.00149739119276436	0.0210807762426155
ENSG00000134775.17	FHOD3	1223.11262917745	-0.309451225836977	0.128776338589279	0.00149803461313107	0.0210807762426155
ENSG00000140993.12	TIGD7	241.31555523257	-0.204222961667864	0.0753516837009876	0.00150043126053472	0.0210923902465009
ENSG00000260400.1	ENSG00000260400	39.5671301634086	-0.40216826296984	0.181231726086734	0.00150113982294831	0.0210923902465009
ENSG00000280187.2	ENSG00000280187	52.2638692679884	-0.445060738494015	0.206477628823283	0.00150186968222088	0.0210923902465009
ENSG00000013288.10	MAN2B2	2340.32593629079	0.265582061212502	0.106863250133875	0.00150812437205673	0.0211660926556213
ENSG00000277443.4	MARCKS	10614.8498923807	-0.224709289479309	0.0855481491405262	0.00151276835064178	0.0212171059398884
ENSG00000157796.19	WDR19	201.697345255002	-0.205926590343363	0.0770850530199175	0.00151689824069503	0.021248914606585
ENSG00000094916.17	CBX5	4184.44872619654	-0.219029569806481	0.0829758492656183	0.00151705768761815	0.021248914606585
ENSG00000267980.1	ENSG00000267980	10.914191979118	-0.509365824670794	0.241963258656501	0.00152381963709104	0.0213294168110533
ENSG00000145416.14	MARCHF1	50.6997471446392	-0.409587839839015	0.185268918190642	0.00152522029686919	0.021334818044829
ENSG00000124882.4	EREG	14.9831066541249	1.38221021296286	0.804143470999737	0.00153213369004172	0.0214172730714343
ENSG00000101166.17	PRELID3B	1425.46430523428	0.144045814862498	0.0507618003968143	0.00154254712825097	0.0215485121756467
ENSG00000228221.7	LINC00578	10.6755246524865	-1.03211617783682	0.601438604935708	0.00154417183372881	0.0215568848820149
ENSG00000185900.12	POMK	772.290584700101	-0.211594512132062	0.0797247513130501	0.0015611971942136	0.0217800994101836
ENSG00000136367.15	ZFHX2	428.217441815603	-0.322921100824751	0.135161713138988	0.00157434919851469	0.0219378044699959
ENSG00000112305.16	SMAP1	813.180504376568	-0.124978103742486	0.0422809626135218	0.00157458842014953	0.0219378044699959
ENSG00000188522.17	FAM83G	436.152501411258	0.327594488412437	0.139913812109334	0.00157998766388359	0.0219703490214015
ENSG00000170837.3	GPR27	7.76273190147206	-0.970353567833251	0.536443528918012	0.00158012681896546	0.0219703490214015
ENSG00000078618.24	NRDC	2911.3929163092	0.111768731492081	0.0373102576271488	0.00158029247359735	0.0219703490214015
ENSG00000132003.11	ZSWIM4	237.304305939838	-0.238355922032731	0.0916745492291505	0.00158110436022548	0.0219703490214015
ENSG00000249898.11	MCPH1-AS1	73.6294159291658	-0.345971890111135	0.15046268488544	0.00158893270599551	0.0220645450534014
ENSG00000214367.10	HAUS3	373.750995469488	-0.166678622753997	0.0600170085265362	0.00159159006923595	0.0220868578320902
ENSG00000213760.11	ATP6V1G2	893.216432331383	-0.379520316639372	0.167837464598188	0.00160210378511687	0.0222180936532303
ENSG00000280294.1	ENSG00000280294	25.0754942071692	-0.60506109618084	0.304545464181974	0.00161397455425897	0.0223679637631777
ENSG00000119812.20	FAM98A	1514.19792077754	0.154977588151645	0.0549115055809342	0.00161803817070769	0.022409508893912
ENSG00000116704.9	SLC35D1	391.898299891766	0.255398830219448	0.102582723625277	0.00162724853906448	0.0225222338942011
ENSG00000182827.10	ACBD3	1818.06770984341	0.129506137131741	0.0445202147166301	0.00163234761862934	0.0225779449566206
ENSG00000282164.4	PEG13	22.8524339935146	-0.477202349856427	0.227961806466886	0.00163765871634609	0.0226365133809732
ENSG00000268751.3	SCGB1B2P	22.4687107032004	-0.573061197342609	0.285858802814772	0.00164438701365764	0.0227145811926007
ENSG00000134242.17	PTPN22	10.7624004886596	0.693570174409873	0.365906342997102	0.00164576769052848	0.0227187261494883
ENSG00000240694.10	PNMA2	554.788889498265	-0.381787137841887	0.176097520391938	0.00165216376556102	0.0227920544666371
ENSG00000152495.12	CAMK4	2357.86837753695	-0.431481557762695	0.201374739667833	0.00165500520646608	0.0228162816136019
ENSG00000155592.17	ZKSCAN2	335.470023180034	-0.267199110928037	0.108568382146428	0.0016592712902439	0.0228601045911453
ENSG00000228971.5	LINC02607	9.17977580751382	-0.862417753343456	0.464427844993953	0.0016605058051753	0.0228621310072072
ENSG00000255408.4	PCDHA3	115.998336290296	-0.446851768285321	0.212333669068414	0.00166462148872021	0.0229037972374697
ENSG00000115183.16	TANC1	1994.70642382602	0.261669475822418	0.106328739071497	0.00166826613409169	0.0229389321145478
ENSG00000139372.15	TDG	865.85370035762	-0.128967890070382	0.0440298566211838	0.00168127035718286	0.0231024156281386
ENSG00000286791.2	ENSG00000286791	48.1993139854312	-0.294631165119348	0.123678703310802	0.0016830480823043	0.0231024156281386
ENSG00000100604.14	CHGA	17885.7751645848	0.45775859228754	0.217509118229267	0.00168345228036094	0.0231024156281386
ENSG00000198417.8	MT1F	69.1179842899095	-0.626493940879943	0.326331265118496	0.00168526071111595	0.0231121468953045
ENSG00000085788.15	DDHD2	2007.02987838404	-0.177826653963377	0.0629298406847736	0.00168778861684416	0.0231317261281172
ENSG00000121851.14	POLR3GL	357.465189097681	0.169816330437879	0.0598675767829628	0.00168956109968838	0.023140933263745
ENSG00000158793.15	NIT1	476.799090834667	0.128543204156607	0.0445976806423569	0.00169308982794637	0.023174167020016
ENSG00000185010.15	F8	201.246638135598	0.405355252950668	0.185291920965563	0.00169783113304204	0.0232239438783838
ENSG00000165752.18	STK32C	809.799917803439	-0.375671060811099	0.17009646368173	0.00171411402618813	0.0234314260640958
ENSG00000126767.20	ELK1	1211.91668934717	0.23466705573607	0.0918561338694473	0.00172048232467014	0.0234858368034113
ENSG00000260917.1	ENSG00000260917	258.849074280602	-0.195766447017837	0.0729108573524182	0.00172049491871702	0.0234858368034113
ENSG00000103642.12	LACTB	422.656852343233	0.20604736981329	0.0778232969706782	0.00172256757230351	0.0234858368034113
ENSG00000141668.11	CBLN2	343.807639638477	-0.783696837373057	0.424854318244614	0.00172425150248877	0.0234858368034113
ENSG00000138131.5	LOXL4	3366.53878015078	0.653737588050533	0.343967610387759	0.00172427905992255	0.0234858368034113
ENSG00000175426.12	PCSK1	5982.99464457355	0.543287439070372	0.271808790541643	0.00172479699507548	0.0234858368034113
ENSG00000273156.2	ENSG00000273156	31.5731221803034	-0.446792228994066	0.213427829692441	0.00172677974074181	0.0234976163555701
ENSG00000127920.6	GNG11	696.27372630779	0.529034401109261	0.264734145398604	0.00173289828281386	0.0235656232198438
ENSG00000116667.16	C1orf21	1139.29785347431	-0.374852558271002	0.170300572557427	0.00173545278031666	0.0235851061754217
ENSG00000189091.14	SF3B3	2004.43890457508	-0.108519365703122	0.0369104771001412	0.00173849804536959	0.0236112292673452
ENSG00000135452.11	TSPAN31	895.549625019374	0.157211434358802	0.0561277409433395	0.00174217789466215	0.0236430909584765
ENSG00000289507.1	ENSG00000289507	26.898205520744	-0.360892611683471	0.162738682385118	0.00174327557853981	0.0236430909584765
ENSG00000172260.15	NEGR1	744.305768269135	-0.349823401829103	0.155677091475552	0.00174425573692603	0.0236430909584765
ENSG00000178403.4	NEUROG2	53766.9254459471	-0.265921575832608	0.108718348429864	0.00174534233102909	0.0236430909584765
ENSG00000065243.21	PKN2	881.494170593308	0.126449946677679	0.0433106215108979	0.0017573870570592	0.0237909243320108
ENSG00000130764.11	LRRC47	1191.22402702854	-0.113098818172504	0.038862271882925	0.00176039659394646	0.0238163307536231
ENSG00000205269.7	TMEM170B	904.754492415821	-0.245642079896362	0.0980935038625157	0.00177257878494748	0.0239534428892158
ENSG00000060138.14	YBX3	1812.51370206833	0.421760529680472	0.195379784576346	0.00177280998552225	0.0239534428892158
ENSG00000083642.20	PDS5B	1130.75062652437	-0.178075588671498	0.0650663279372774	0.00177640749005903	0.0239866352414907
ENSG00000125952.22	MAX	843.697311056997	0.0987935232546906	0.0330775605481138	0.00178052774948953	0.0240268391561411
ENSG00000071205.13	ARHGAP10	217.974307747864	0.265593657198289	0.10833303803385	0.00178466733828323	0.0240672521616849
ENSG00000169223.17	LMAN2	2166.11648783155	0.235945170530969	0.0894423527156381	0.00178860737768267	0.0241049240438464
ENSG00000171951.5	SCG2	23812.4891322427	0.344544769410061	0.152713681628356	0.00179202081357915	0.0241354552112031
ENSG00000180611.7	MB21D2	264.860253891986	-0.243581724589833	0.0963452245402091	0.00179988806386802	0.0242034875644674
ENSG00000286373.2	ENSG00000286373	25.4415086788697	-0.515953383654194	0.26178942066339	0.001799901019925	0.0242034875644674
ENSG00000056487.18	PHF21B	229.135913636764	-0.466116303687191	0.225975199522987	0.0018005258062608	0.0242034875644674
ENSG00000198039.13	ZNF273	57.7588166615986	-0.364250952469324	0.165132525117995	0.00180248364050335	0.0242135124595403
ENSG00000138081.23	FBXO11	2412.90531919849	-0.159208716429094	0.0571218833984358	0.00180357498628426	0.0242135124595403
ENSG00000170540.17	ARL6IP1	1986.43770007066	-0.159849722125611	0.0563345707053129	0.00180994125469519	0.0242834747534854
ENSG00000104897.11	SF3A2	660.334695581088	-0.141157261551987	0.0501092686178067	0.00181427108590508	0.0243160142380598
ENSG00000176624.12	MEX3C	1075.6875910712	-0.156494185375795	0.0564019778103506	0.00181467971554013	0.0243160142380598
ENSG00000182372.11	CLN8	1077.32732211437	0.185734706761153	0.0671353362602309	0.00181608904878198	0.0243193988290398
ENSG00000132522.17	GPS2	776.186709116375	0.122925085239265	0.0421116310391052	0.00181883305491225	0.0243406404496977
ENSG00000183248.12	PRR36	309.72285753945	-0.484713260394269	0.238530457372362	0.0018220369631522	0.0243573891529456
ENSG00000164438.6	TLX3	312.348833625662	-0.625679308836451	0.325647868572683	0.00182240169033407	0.0243573891529456
ENSG00000140043.13	PTGR2	275.395833332504	0.246237394351436	0.0987775143410992	0.00182929338713487	0.0244324525113778
ENSG00000110025.14	SNX15	279.256923704518	-0.212637318106027	0.0817695492836332	0.00183034211878901	0.0244324525113778
ENSG00000131473.18	ACLY	8448.66361712263	-0.147439646925416	0.0549971500959515	0.00183354160100235	0.0244596311037268
ENSG00000224812.5	TMEM72-AS1	11.0201247760417	-0.699073903884405	0.374338505739605	0.00184480056708434	0.0245942213838815
ENSG00000110057.10	UNC93B1	160.735284059526	0.335594259843995	0.148596708130437	0.0018491379596265	0.0246218790439776
ENSG00000179219.5	LINC00311	4.02768051499115	0.992631076762493	0.578898658652239	0.00184921741868534	0.0246218790439776
ENSG00000235961.6	PNMA6A	49.4140379035397	-0.424126969506824	0.205637746555987	0.00185641599559904	0.0246969551035198
ENSG00000125991.22	ERGIC3	3188.22812929724	0.195668842247339	0.0714046126757335	0.00185720538521047	0.0246969551035198
ENSG00000167863.13	ATP5PD	1270.02838424949	0.171540289662837	0.062383726301856	0.00186114261687588	0.0247336677479131
ENSG00000127527.16	EPS15L1	1019.17955567876	-0.149416653037961	0.0533050821479978	0.00186641154674705	0.0247880204414466
ENSG00000177551.6	NHLH2	217.821714841301	0.404094551127603	0.192564852369102	0.00187007482390164	0.0248209931172399
ENSG00000132623.17	ANKEF1	128.493625877943	0.356835465159427	0.159469019147559	0.00187186974801522	0.0248291416922851
ENSG00000160867.16	FGFR4	192.369768392501	-0.532602829041946	0.271154479201816	0.00187521258279544	0.0248468397701643
ENSG00000185252.20	ZNF74	372.324010150664	-0.222743528366356	0.0877986393198485	0.00187643657623665	0.0248468397701643
ENSG00000160961.13	ZNF333	366.780234017843	-0.146164493164704	0.0518331165470507	0.00187674950318783	0.0248468397701643
ENSG00000159055.5	MIS18A	77.8937686672817	-0.242978134593308	0.0976656088150637	0.00188621235674696	0.0249564056565438
ENSG00000224505.5	HEXIM2-AS1	659.121544020994	0.235260653175642	0.0937061850989821	0.00189004387955442	0.0249683934210766
ENSG00000290871.2	GTF2IP1	2499.02681917744	-0.204848363775222	0.0784737911012368	0.00189152817473322	0.0249683934210766
ENSG00000132437.19	DDC	22.0571257374563	-1.05264908844112	0.630266797238733	0.00189188385297849	0.0249683934210766
ENSG00000287401.1	ENSG00000287401	10.6643792986054	-0.619196413596893	0.324860681362001	0.00189287642984857	0.0249683934210766
ENSG00000131100.14	ATP6V1E1	3009.45929004241	0.20815367623327	0.0794022442874189	0.00189305646466876	0.0249683934210766
ENSG00000103460.18	TOX3	136.611652684696	-0.554704426832404	0.286936985691404	0.00189938066906647	0.0250325763501938
ENSG00000153310.23	CYRIB	604.496504147506	-0.17591007165058	0.0660029551724502	0.00190077655969806	0.0250325763501938
ENSG00000179532.13	DNHD1	265.507242762043	0.314887287681695	0.135184080034455	0.00190149469326767	0.0250325763501938
ENSG00000154222.16	CC2D1B	613.904370870348	0.179269542005538	0.0664216310839695	0.00190283711097339	0.0250345728542582
ENSG00000092439.16	TRPM7	1563.79974356091	0.16886363008766	0.0609909584726418	0.0019077496190951	0.0250835071869014
ENSG00000165023.7	DIRAS2	703.295212119902	-0.585028076077344	0.306185035021467	0.00191209195330445	0.0251248882664205
ENSG00000230555.3	LINC02916	24.5530916549148	0.418114031281854	0.196776897716758	0.00191927320302694	0.0252034977017104
ENSG00000138698.16	RAP1GDS1	1446.20489180405	-0.142418945765799	0.0502436723638205	0.00192310212660102	0.0252380144255056
ENSG00000151948.13	GLT1D1	8.5026563410131	-0.688424442539222	0.372590376421098	0.00193222882792863	0.0253419706040995
ENSG00000179104.9	TMTC2	285.721174759614	-0.314126607981715	0.138799296367215	0.00194185734840317	0.025452374621464
ENSG00000286596.2	ENSG00000286596	5.12889662382518	-0.0488910236491023	0.133235274079698	0.00195607016259942	0.0256226910270968
ENSG00000152192.8	POU4F1	58.8564801226733	-0.479062761156702	0.240009071484433	0.00196110357684878	0.0256726286423841
ENSG00000196154.13	S100A4	2027.68804262831	0.559683326138948	0.2975195401779	0.00196435891886792	0.0256992420101302
ENSG00000135956.12	TMEM127	2206.447048189	0.162356630985829	0.0571857630696834	0.00197246901936073	0.025781162077115
ENSG00000198815.10	FOXJ3	1563.34978046053	-0.132953481431099	0.0453283851608193	0.00197394198208158	0.025781162077115
ENSG00000144857.16	BOC	2231.95957116039	-0.238053876059705	0.0958353724389298	0.00197467557415157	0.025781162077115
ENSG00000124181.16	PLCG1	3352.18327191665	-0.124920932191542	0.0458024632121409	0.00197614310605795	0.025781162077115
ENSG00000123600.22	METTL8	269.811570214701	0.141208279589338	0.0501946514763909	0.00197675196291426	0.025781162077115
ENSG00000076604.16	TRAF4	1989.21639633972	0.152281937046482	0.0545867790016158	0.00198376554432613	0.0258408108172406
ENSG00000107815.10	TWNK	178.400184754877	-0.184821938727157	0.0694478385175193	0.00198378370714546	0.0258408108172406
ENSG00000167779.10	IGFBP6	533.934888071556	0.426432751362918	0.208219748709018	0.00198901549211808	0.0258929174651954
ENSG00000180758.13	GPR157	112.893977822257	0.343165913279993	0.152796856243234	0.00199096305956896	0.0259022322799368
ENSG00000079739.18	PGM1	1858.63737570114	0.172247962570958	0.0628154646808525	0.00199234320106373	0.0259041579834038
ENSG00000204963.6	PCDHA7	80.5194539745804	-0.545477769263947	0.282786584493662	0.00199723384673327	0.025949854571738
ENSG00000026508.22	CD44	3376.62994194796	0.375874810204608	0.174903268215642	0.00199854232548582	0.025949854571738
ENSG00000289429.2	ENSG00000289429	10.1663227107543	-1.02506634343619	0.676675141429215	0.00199976845962215	0.025949854571738
ENSG00000169249.15	ZRSR2	212.378113089717	0.215193696923709	0.0830188508930604	0.00200079500859909	0.025949854571738
ENSG00000152332.17	UHMK1	2917.28874306971	0.180317121620411	0.067803707473563	0.00200665766562768	0.0260098463391839
ENSG00000140876.12	NUDT7	44.0248217222916	0.332746392297289	0.147921991185871	0.00201470346269131	0.0260896621347009
ENSG00000173821.20	RNF213	2297.44490625217	0.246591188563708	0.100697496931806	0.00201529734145521	0.0260896621347009
ENSG00000198934.5	MAGEE1	285.739216145165	-0.231034619366986	0.0923813965980267	0.00201942384200367	0.0261269949872523
ENSG00000164331.11	ANKRA2	293.352898130452	0.179848035241849	0.06516686226027	0.00202213704974087	0.0261460082003396
ENSG00000280434.1	ENSG00000280434	22.8775424092136	0.419764042261234	0.203391679028254	0.0020246287014062	0.0261621351065544
ENSG00000161217.13	PCYT1A	1163.75365301456	0.160059298237148	0.0583186573852257	0.00203704135356931	0.0263063620500253
ENSG00000175866.17	BAIAP2	1135.40079856346	-0.25489390001027	0.105365265486272	0.00204202178878777	0.0263544911525317
ENSG00000164124.12	TMEM144	46.9997440893074	0.58070340534886	0.312202079678589	0.00204424071715873	0.0263669428451197
ENSG00000184675.11	AMER1	209.956944927589	-0.207520172809728	0.0817997632734166	0.00204682476109585	0.0263726789018616
ENSG00000139641.14	ESYT1	1205.00898686131	0.233060098495887	0.0934197784561186	0.00204719425265593	0.0263726789018616
ENSG00000101180.18	HRH3	97.0571413981893	-0.52276498374052	0.273723000901886	0.00205593443978861	0.0264594234208341
ENSG00000197093.12	GAL3ST4	161.562456896291	0.321168584392508	0.141409652288045	0.00205644491389093	0.0264594234208341
ENSG00000095539.17	SEMA4G	350.116791037899	-0.268148786294467	0.114102787126321	0.00206018255444549	0.0264913015441358
ENSG00000006704.12	GTF2IRD1	395.778760336145	-0.148320091577453	0.0533280564576742	0.00206323428507943	0.0265143261671821
ENSG00000139629.17	GALNT6	72.0884406690215	0.526982521321657	0.274637588047831	0.00207040708241935	0.0265902495423241
ENSG00000139433.12	GLTP	594.830963338494	0.19786687580523	0.0758132930028854	0.00207337122502741	0.0266120614377144
ENSG00000120337.10	TNFSF18	82.0758229480454	0.678138063486501	0.383144227257615	0.00208186441164593	0.0267047696097889
ENSG00000303867.1	ENSG00000303867	50.4917593775045	1.23404541613579	0.817014075311762	0.00208419037853983	0.0267138883197446
ENSG00000129484.15	PARP2	407.057920881246	-0.134442624726514	0.0474931699324852	0.00208515584952631	0.0267138883197446
ENSG00000160746.14	ANO10	695.920605977892	0.184962206564598	0.0700247818755761	0.00208638720609877	0.0267138883197446
ENSG00000165632.9	TAF3	368.328018876467	0.181217531595962	0.06739751034943	0.00208864555974454	0.0267208437300891
ENSG00000173077.17	DELEC1	14.1839520381415	0.818133230204954	0.472989872243066	0.00208947236930491	0.0267208437300891
ENSG00000151689.14	INPP1	2210.71473862834	0.302505536664487	0.132747344076161	0.00210375440948432	0.0268533000917792
ENSG00000089248.8	ERP29	3463.58380982959	0.321000595111541	0.143712774071425	0.00210441403735456	0.0268533000917792
ENSG00000010295.21	IFFO1	1229.75684517598	0.22252167456046	0.0880813271021237	0.00210465925308688	0.0268533000917792
ENSG00000174871.11	CNIH2	1404.03231845365	-0.407178565807176	0.195560308147954	0.00210493904829015	0.0268533000917792
ENSG00000188215.11	DCUN1D3	424.535953428212	0.242856720588153	0.0981849409431528	0.00210760759190846	0.0268710382124217
ENSG00000181789.15	COPG1	4170.22144576359	0.128248314234114	0.0479497803677337	0.00211773938377644	0.026983850184555
ENSG00000255326.2	MAP6-AS1	27.8443357492981	-0.473018468124626	0.239507999662602	0.00212274871978953	0.0270274209496231
ENSG00000119927.15	GPAM	424.332104961297	-0.144828904062712	0.0518806862827379	0.0021240817134287	0.0270274209496231
ENSG00000163170.13	BOLA3	129.137906758043	0.22406263246309	0.0880742957092512	0.00212501554555398	0.0270274209496231
ENSG00000104915.16	STX10	401.41292320868	0.195285199335041	0.0753024658319179	0.00213217481462578	0.0271020818033206
ENSG00000164054.18	SHISA5	1474.37412852755	0.165169297877415	0.0609311376250001	0.00213636384566445	0.0271263323269214
ENSG00000153561.14	RMND5A	1788.78791667444	-0.151440001347674	0.0571294951262794	0.00213666316273696	0.0271263323269214
ENSG00000104365.17	IKBKB	644.136940267338	0.15599261205356	0.0566846637281518	0.00213915913419306	0.0271416304389106
ENSG00000166135.15	HIF1AN	1309.75143238524	0.122334588873352	0.0428210407640455	0.00214147359947948	0.0271546085376698
ENSG00000126653.19	NSRP1	704.739039911045	0.136713339434327	0.0486650785294309	0.00214594545720067	0.0271949109657547
ENSG00000293491.2	TMEM198B	222.884558528937	0.190597300924988	0.0723172465450101	0.00215231423676367	0.0272591894660961
ENSG00000164961.17	WASHC5	1141.40817093829	0.152894598824753	0.0556624741920351	0.00215446390158541	0.0272699873973098
ENSG00000204130.15	RUFY2	410.907723717551	-0.232175269102522	0.0953942725148263	0.00216152622438192	0.0273429165712428
ENSG00000120149.9	MSX2	19.5559645655217	0.600945772545167	0.327630941910315	0.00216326785133294	0.0273484926677232
ENSG00000275383.1	ENSG00000275383	5.83997399687094	-0.705204298801316	0.391507030274238	0.00216760704960834	0.0273868813767823
ENSG00000156599.13	ZDHHC5	1884.04138080933	0.163303311692547	0.0606047068024538	0.00217000276290494	0.027400683535924
ENSG00000117543.23	DPH5	351.200939776445	0.15033195773912	0.0546021619428683	0.00218509834104508	0.0275747344070418
ENSG00000182771.19	GRID1	55.8531918982664	-0.550069605699334	0.296272104800437	0.00219467371124851	0.0276789562719189
ENSG00000151150.23	ANK3	1978.26641819622	-0.462263675864234	0.230417799764164	0.00219606205327922	0.0276798612758647
ENSG00000105613.10	MAST1	867.501675907772	-0.316169265106287	0.143782235102169	0.00220303948756943	0.0277511696744515
ENSG00000108179.15	PPIF	706.273235299945	0.176878302600386	0.0661068390879013	0.00220680915436876	0.0277820093781131
ENSG00000136878.15	USP20	722.957263598726	-0.137150620972664	0.0493111874518699	0.00220949077324258	0.0277991226909946
ENSG00000260428.4	SCX	1065.14158879735	-0.403091598737948	0.194073836105276	0.00221246603390259	0.0278080312804561
ENSG00000037637.12	FBXO42	1072.0541567973	-0.135825465462014	0.0471816124329574	0.00221284419388333	0.0278080312804561
ENSG00000259091.1	LINC00517	6.5812408595233	0.853426140793062	0.530387081256687	0.00221744458188749	0.0278491964692966
ENSG00000159788.21	RGS12	638.879906678508	-0.263140589320891	0.113319415178903	0.00221975519679557	0.0278540997510857
ENSG00000152193.9	OBI1	475.363748109346	-0.160496953443795	0.0590021281559027	0.00222048474043092	0.0278540997510857
ENSG00000170873.20	MTSS1	869.099079125205	-0.346937478860137	0.165115871558492	0.00222546023447569	0.0278998664100279
ENSG00000165828.16	PRAP1	26.8308507747262	0.68534175605944	0.389456735971408	0.00223282953842027	0.0279707737520484
ENSG00000185518.13	SV2B	3636.98347226908	-0.336151418842058	0.155420559974856	0.00223377707047609	0.0279707737520484
ENSG00000183527.13	PSMG1	818.234269449105	0.240361636697792	0.0989270489793077	0.00223535427829424	0.027973862111225
ENSG00000275342.7	PRAG1	271.069539514918	-0.29035157004609	0.127408213803735	0.00224600294685488	0.0280904021146205
ENSG00000144959.12	NCEH1	347.555097801642	0.243670888691934	0.101212024022714	0.00225009977390838	0.0281249094213138
ENSG00000182473.23	EXOC7	3439.89118159293	-0.125685830841484	0.0442939614782279	0.00225468636916258	0.0281654938949936
ENSG00000176340.4	COX8A	1397.45759740435	0.210799611686065	0.0834609432180916	0.0022598098663446	0.0282127331532238
ENSG00000119973.7	PRLHR	76.9275803284209	-0.769219745677601	0.462558387468163	0.00227251611693312	0.0283545275029092
ENSG00000100441.11	KHNYN	865.722469912922	0.138966157318338	0.0506602588545016	0.00227528299467211	0.0283722121470857
ENSG00000180530.11	NRIP1	1384.26497859796	-0.168694506829706	0.0627137248767951	0.00227992915101338	0.0284132960704832
ENSG00000151468.12	CCDC3	9.28130732221736	-0.682826260222752	0.399130899941866	0.00228282828860057	0.028432572239063
ENSG00000278318.6	ZNF229	175.709965371957	-0.183472535012564	0.0703427554182604	0.00228516586985741	0.0284448355523281
ENSG00000138778.15	CENPE	19.1466256150748	-0.490030861885599	0.258355927550143	0.00228878742593096	0.0284730573034156
ENSG00000222009.10	BTBD19	296.218980242625	0.364951054975044	0.173333532375711	0.00229041817289564	0.0284764941850727
ENSG00000259976.3	ENSG00000259976	1415.70583820261	-0.191075761736611	0.0755947946517282	0.0022930650298757	0.0284793024100334
ENSG00000108342.14	CSF3	9.89768897416292	1.60626249277907	1.3447535481355	0.00229411475367503	0.0284793024100334
ENSG00000160953.18	PWWP3A	1673.79955504422	-0.143873980095671	0.0525837387483708	0.00229470787112807	0.0284793024100334
ENSG00000179915.25	NRXN1	895.883717707632	-0.557570774663371	0.305794200818164	0.00229614021654857	0.0284802666151723
ENSG00000111145.9	ELK3	1427.31426221874	0.334720291851588	0.152933827520186	0.00230290246803151	0.0285473004055982
ENSG00000161057.14	PSMC2	1866.60550984376	0.109345202456499	0.0377952428674541	0.00230940216589358	0.0286110024370928
ENSG00000132793.13	LPIN3	545.535143738738	0.248695680786546	0.104706695584248	0.00231516425509129	0.0286654966425438
ENSG00000185101.14	ANO9	6.62050129366067	0.663591043985839	0.375616086427815	0.00232520425514461	0.0287728630136317
ENSG00000166592.14	RRAD	56.5775554128808	0.898972276434999	0.575618263510771	0.00233576409797596	0.0288836276137808
ENSG00000181007.10	ZFP82	200.693969966113	-0.19678037833743	0.0766960384704479	0.0023369030903273	0.0288836276137808
ENSG00000144320.15	LNPK	1730.75559422804	-0.154565245982162	0.0565608018013912	0.00234420287425938	0.0289568279838009
ENSG00000172216.7	CEBPB	1465.77556566892	0.30482779842739	0.138891844295718	0.00235435621186251	0.029065170286669
ENSG00000266086.3	ENSG00000266086	92.5707103287678	0.416442992627313	0.213587868270833	0.00236625414743376	0.0291949103260842
ENSG00000110756.19	HPS5	549.493344614878	0.143540901215357	0.0523445418062116	0.00236897605917217	0.0292113505384374
ENSG00000183723.13	CMTM4	651.314821607846	0.168838423758999	0.063695257503537	0.00237204807311581	0.0292154647431451
ENSG00000177406.6	NINJ2-AS1	72.1034727136569	0.291664351381563	0.129254673617449	0.00237208896102305	0.0292154647431451
ENSG00000274317.2	LINC02334	7.67269311384713	0.628538905556824	0.364822864315078	0.00237590085745821	0.0292452808121789
ENSG00000127616.23	SMARCA4	4608.00336925938	-0.162149963807166	0.0627906976465461	0.00238309512790982	0.0293166717198222
ENSG00000294187.1	ENSG00000294187	10.2386293318046	0.0573454430305889	0.139089081173644	0.00238781388646508	0.0293558304921748
ENSG00000175782.12	SLC35E3	446.146182687078	0.111061746301291	0.0388552916768572	0.00238907087005856	0.0293558304921748
ENSG00000100906.13	NFKBIA	444.893881750013	0.367437556282686	0.17642724029815	0.00239196881655632	0.0293737105640517
ENSG00000260122.1	ENSG00000260122	6.60266008177699	-0.0174091136360357	0.120652762393754	0.00239332030994199	0.0293737105640517
ENSG00000114541.16	FRMD4B	7.01475713427687	-0.982553012931637	0.633534440338793	0.00240272229858038	0.029471898252832
ENSG00000256802.4	LCIIAR	8.09880419535398	0.651834879743765	0.373668633140747	0.0024086658311207	0.0295099860279167
ENSG00000058404.22	CAMK2B	3458.12858076565	-0.334270151247518	0.153834166303699	0.0024097424454379	0.0295099860279167
ENSG00000104756.17	KCTD9	649.513898561387	0.229097513271899	0.0936634257579871	0.00241003833761097	0.0295099860279167
ENSG00000112110.11	MRPL18	475.641415523361	0.151818241968768	0.0556248065892066	0.00241225571167549	0.0295199441689555
ENSG00000280893.1	ENSG00000280893	249.845096171852	-0.273062195914589	0.119562088003186	0.00241931216689283	0.0295890744600086
ENSG00000166595.12	CIAO2B	681.227079046664	0.201676027796046	0.0801333939971773	0.00242230852543344	0.0296084967666933
ENSG00000155366.18	RHOC	2109.35710928941	0.308424773885105	0.14076950680893	0.002432992775365	0.0297218129629714
ENSG00000178802.19	MPI	557.960375053327	0.134674159666497	0.0478292860934176	0.00243441683562923	0.0297219393451039
ENSG00000135406.15	PRPH	529.491794593595	-0.612910277591673	0.350126344880661	0.00244752065030335	0.0298645816320241
ENSG00000125995.17	ROMO1	644.711406825927	0.229088508538783	0.0937658027701551	0.00246443779104693	0.0300535615539273
ENSG00000196911.13	KPNA5	531.925223806193	-0.200518575361309	0.0794765664771096	0.00247545434932213	0.0301557694642836
ENSG00000118985.17	ELL2	1789.13408094328	0.262615572953319	0.108766155158122	0.00247568769479421	0.0301557694642836
ENSG00000196428.14	TSC22D2	696.051052654192	-0.217099485390554	0.0894654930683512	0.00247754576843217	0.030159347048627
ENSG00000149357.11	LAMTOR1	1207.79047861055	0.145000844423311	0.0525450430400085	0.00247885044235291	0.030159347048627
ENSG00000165879.9	FRAT1	57.6624700230536	-0.341023573135964	0.161733238850919	0.00248338083138811	0.030196991670968
ENSG00000250999.3	ENSG00000250999	11.411730164151	0.523473491815918	0.287519529123005	0.00248898102354297	0.0302268949036665
ENSG00000183773.17	AIFM3	36.3053898786899	0.318331892846483	0.147167732668278	0.00248914289858467	0.0302268949036665
ENSG00000171503.14	ETFDH	691.403762294547	0.193070764158878	0.0756664959631208	0.00249021689038549	0.0302268949036665
ENSG00000110768.13	GTF2H1	756.864202745435	0.124052510938103	0.0439728876699089	0.00249159098497213	0.0302268949036665
ENSG00000184497.14	TMEM255B	186.687348300387	0.348345020163486	0.166506523369451	0.00250811547850172	0.0304098153517994
ENSG00000234912.12	SNHG20	92.2568070016348	-0.208775154181774	0.0839536742295197	0.00252122725389717	0.0305511710581753
ENSG00000119899.14	SLC17A5	899.439158971398	0.151942236878736	0.0581115024995465	0.00252958717669513	0.0306348161306673
ENSG00000105568.20	PPP2R1A	4168.64840414864	-0.136174839880536	0.0496673916301783	0.00253351620825718	0.030664735038802
ENSG00000041357.17	PSMA4	2137.84934777154	0.119876230732019	0.0423971188406524	0.00253817008722025	0.0307033877524272
ENSG00000135404.13	CD63	21027.7588893562	0.277853864995603	0.122969439285969	0.00254404942303967	0.030756811426099
ENSG00000167535.9	CACNB3	910.930731153857	-0.199854095226121	0.0781937122261284	0.00255455323368077	0.030866050106267
ENSG00000205189.14	ZBTB10	500.04176249765	-0.221858116298724	0.0918440584704254	0.0025615085773492	0.030906632515773
ENSG00000166816.16	LDHD	77.3419296904353	0.402217180806152	0.203947227527227	0.00256163705413725	0.030906632515773
ENSG00000246922.11	UBAP1L	135.376748088516	-0.273641822886432	0.121056475167452	0.00256368126723894	0.030906632515773
ENSG00000183317.18	EPHA10	33.4637918848894	-0.42569269983059	0.222945384828529	0.00256459908600899	0.030906632515773
ENSG00000162669.16	HFM1	17.8300637682325	-0.475782862261401	0.258665100657437	0.00256526225932382	0.030906632515773
ENSG00000105290.15	APLP1	7210.45637497919	0.42031351378706	0.215825253016087	0.00257568347571413	0.0310085895176826
ENSG00000197858.13	GPAA1	2317.5588266657	0.250493927679135	0.107250414793463	0.00257667455704868	0.0310085895176826
ENSG00000184160.8	ADRA2C	12.2001495804738	-0.904782708371267	0.626926895771211	0.00258017624320456	0.0310329664400073
ENSG00000166845.16	C18orf54	61.6924898738499	-0.261440833719412	0.113572678148709	0.0025868826346471	0.0310808839007932
ENSG00000266993.3	ENSG00000266993	17.9213913411454	0.417584156993012	0.215029626679507	0.00258780669378434	0.0310808839007932
ENSG00000085832.19	EPS15	1290.30257520663	-0.137684872726887	0.0500462214889977	0.00258978815792189	0.0310808839007932
ENSG00000128944.14	KNSTRN	142.672972431278	-0.189776692269384	0.0751762386519871	0.00259007365839943	0.0310808839007932
ENSG00000304316.1	ENSG00000304316	15.1584469171828	-0.497677004112841	0.274886507279477	0.00259216050140351	0.0310881816209397
ENSG00000154429.11	CCSAP	397.753809378178	-0.256460862928261	0.111387234792741	0.00259413747100839	0.0310941540424631
ENSG00000009724.19	MASP2	71.4976595792991	-0.23135003607957	0.0974881206675581	0.00261021646695628	0.0312690547015891
ENSG00000091490.12	SEL1L3	1032.36629156803	0.34339292118569	0.166173883830578	0.00261189942603571	0.0312713972283455
ENSG00000155189.13	AGPAT5	734.61886384691	-0.205457608033426	0.0830868259392632	0.00261496063500334	0.031278082511662
ENSG00000129472.15	RAB2B	899.711229407811	-0.1533000487904	0.0570137379934704	0.00261543326938269	0.031278082511662
ENSG00000213023.12	SYT3	85.0154097812341	-0.304267102650308	0.140493668006404	0.00261803873459307	0.0312914419306905
ENSG00000143183.19	TMCO1	1665.69828889777	0.119775540816344	0.0424394994787225	0.00262034967607924	0.0312937881821459
ENSG00000065600.14	PACC1	277.985644841932	-0.153212525441809	0.0570987862864418	0.00262121199527963	0.0312937881821459
ENSG00000101000.7	PROCR	530.97824173068	0.38746246953626	0.195725918083367	0.00264581511713712	0.0315695896837065
ENSG00000172346.16	CSDC2	221.903691019622	-0.402039876043923	0.207562563185674	0.00264734987917456	0.0315699851728678
ENSG00000269968.2	ENSG00000269968	124.931498953457	0.557874735942513	0.324255329490969	0.00265383050085263	0.0316212707050828
ENSG00000162006.10	MSLNL	4.43122136960689	-0.977650412752179	0.649552615356124	0.00265727586785939	0.0316212707050828
ENSG00000116001.18	TIA1	2225.17687824094	-0.155635876930475	0.0585563062336649	0.00265763052331833	0.0316212707050828
ENSG00000106077.20	ABHD11	165.779530807445	0.285503608666051	0.126373132751273	0.00265816762195129	0.0316212707050828
ENSG00000099377.15	HSD3B7	263.264476268845	0.38063932191511	0.191852884504616	0.00265917078608192	0.0316212707050828
ENSG00000101445.11	PPP1R16B	1589.64550452384	-0.292086292050009	0.130712657704358	0.00266709329624253	0.0316975519842865
ENSG00000080298.17	RFX3	450.106619208438	-0.244529086380949	0.10706045449676	0.00267555062047102	0.0317800995733236
ENSG00000167110.20	GOLGA2	3032.79366191661	0.132788100027297	0.0485844939527675	0.00268053056266177	0.0318212730374935
ENSG00000265683.1	SYPL1P2	3.98084449729388	-0.122389446650851	0.232495430422781	0.00268734063562403	0.0318841137265009
ENSG00000213593.12	TMX2	1365.10827939286	0.135258966232909	0.0492410632630116	0.00268982033161589	0.0318955344906331
ENSG00000286018.1	ENSG00000286018	7.54874514202035	0.582168234020563	0.331898236588474	0.00269499874650108	0.031938925392581
ENSG00000126878.14	AIF1L	28.9895588909911	-0.682501897163202	0.423302638257877	0.00270334986828248	0.032019846552547
ENSG00000166396.14	SERPINB7	3.3313799483648	0.0462764832580954	0.13167179968998	0.0027081639707775	0.0320588059243391
ENSG00000161904.14	LEMD2	1147.4541138281	0.136940408737499	0.0482075316840363	0.00270969294581214	0.0320588545260295
ENSG00000205544.5	TMEM256	184.305228118895	0.222027596431662	0.0921158843329568	0.00272286759497082	0.0321790337490201
ENSG00000183908.7	LRRC55	5.78503387259167	-0.710462984209532	0.451823729290555	0.002724596564959	0.0321790337490201
ENSG00000203772.9	SPRN	155.823233413152	-0.363063880045355	0.180088852146986	0.00272499269805554	0.0321790337490201
ENSG00000185737.13	NRG3	5.85865225933838	-0.0990785078530835	0.186151626402658	0.00272597313104094	0.0321790337490201
ENSG00000213719.9	CLIC1	1378.35988764702	0.245288052084577	0.101570658757257	0.00273405993217282	0.032256383846241
ENSG00000106330.13	MOSPD3	263.103853252621	-0.146209672794663	0.0542021003762566	0.002743568631032	0.0323504132915406
ENSG00000273238.3	TMEM271	17.3380290679619	-0.647091700159349	0.409538307606711	0.00274608293656457	0.0323619101223842
ENSG00000155506.20	LARP1	4694.95462251213	-0.131266482046085	0.0478073773549708	0.00274789120194518	0.0323650782239191
ENSG00000185475.12	TMEM179B	385.434271105277	0.220793456999656	0.0914446877343644	0.00275863518537525	0.0324707529485505
ENSG00000134594.6	RAB33A	122.860675177732	-0.301743407185082	0.140416952589175	0.00276048650167984	0.0324707529485505
ENSG00000100883.14	SRP54	1667.39962309874	0.122074252821034	0.0445419348609184	0.00276149668340984	0.0324707529485505
ENSG00000012171.21	SEMA3B	272.512723075757	0.370909850432381	0.18330670811973	0.00276653857897771	0.0325024665960283
ENSG00000187498.18	COL4A1	6686.43037775292	-0.512857991558412	0.294808889917	0.00276728573092136	0.0325024665960283
ENSG00000117724.16	CENPF	25.6413915241105	-0.49794163931888	0.280072590980268	0.00277604538006126	0.0325871457679553
ENSG00000151665.14	PIGF	413.589444897553	0.138507258411868	0.0515539391644883	0.00278608608480192	0.032686759959194
ENSG00000172059.12	KLF11	295.639706938705	-0.229359667294057	0.0966619301200381	0.00279272769492512	0.0327464066135559
ENSG00000131711.15	MAP1B	23108.7960738824	-0.282479146656847	0.128346212135336	0.00279773989978409	0.0327868916683727
ENSG00000307802.1	ENSG00000307802	7.81940450887376	-1.14993078497677	0.764077857259208	0.00280587065674702	0.0328638577645957
ENSG00000167612.13	ANKRD33	4.78506146222218	0.992615882558768	0.778318309832007	0.00280773448623574	0.0328673774157128
ENSG00000198939.9	ZFP2	29.8524014441824	-0.359455303816458	0.177910681953139	0.00281346536930441	0.0329161357397083
ENSG00000225670.5	CADM3-AS1	121.844310908841	-0.347503972755915	0.170967613265961	0.00281670326373475	0.0329356893307894
ENSG00000140365.17	COMMD4	382.696377538756	0.180222739236814	0.070427403949473	0.00281852074399965	0.0329386215240959
ENSG00000168546.12	GFRA2	13.6047310719097	-0.655940272490852	0.419761124099488	0.00282160604657307	0.0329563586239734
ENSG00000204228.5	HSD17B8	109.69108867817	0.300526554122222	0.139120722447345	0.00282431602944751	0.0329654224865216
ENSG00000251247.14	ZNF345	100.486969586607	-0.237886805653154	0.101520153488511	0.0028255180422713	0.0329654224865216
ENSG00000090565.18	RAB11FIP3	1520.17257455843	-0.198903502710289	0.0801596323656248	0.0028408415896106	0.0331138847255019
ENSG00000187243.18	MAGED4B	744.048551990211	-0.457245429022032	0.258897105054881	0.00284139307671259	0.0331138847255019
ENSG00000139352.4	ASCL1	37483.2610070911	-0.248505784590006	0.10793483499356	0.00284807187995542	0.0331733314150597
ENSG00000157680.17	DGKI	375.059515130353	-0.280555545838953	0.127519929374632	0.0028578177786148	0.0332674169505231
ENSG00000184709.7	LRRC26	69.3481470218263	-0.504395372131946	0.290731029193473	0.00285931423276233	0.0332674169505231
ENSG00000196700.10	ZNF512B	789.468729152511	-0.156353701515765	0.0592729800369685	0.00286098970994654	0.0332684998130066
ENSG00000258793.2	ENSG00000258793	9.28574473846095	0.609555875713013	0.373589599570562	0.00289678761596214	0.0336661486113808
ENSG00000166974.14	MAPRE2	2861.95702281787	-0.217596310386189	0.0981357068507274	0.00290639673074891	0.0337591629100912
ENSG00000270177.2	PPP2CA-DT	6.29244649984127	0.594717132010909	0.350860530837745	0.00291413713654209	0.033811856355275
ENSG00000113845.11	TIMMDC1	1073.75607456745	0.166268382490668	0.0636385016353983	0.00291414972011788	0.033811856355275
ENSG00000291154.2	ENSG00000291154	170.141675038035	-0.192376740051473	0.0773144732597932	0.00291710471571252	0.0338274735483398
ENSG00000176476.10	SGF29	121.440872368056	-0.224075779946195	0.0944691227682943	0.00292509504241884	0.0339014322887616
ENSG00000215769.9	ARHGAP27P1-BPTFP1-KPNA2P3	897.344573593823	0.244109752392405	0.106923470153827	0.00292938504237285	0.0339271131456805
ENSG00000170035.17	UBE2E3	3640.74365762422	-0.189051691268357	0.0754053508616905	0.00293164682965038	0.0339271131456805
ENSG00000164761.10	TNFRSF11B	429.633687954875	0.505044899850914	0.29029258814401	0.00293215204460148	0.0339271131456805
ENSG00000198408.15	OGA	3144.03894407825	-0.132252113107138	0.05058382259516	0.0029484351093453	0.0340967545318348
ENSG00000074211.14	PPP2R2C	439.348714182632	-0.560606354424858	0.330929531757539	0.00296075617185352	0.0342204165789161
ENSG00000186020.14	ZNF529	308.44189558422	-0.167144122816612	0.0646729684843155	0.00297321612907259	0.0343274503626038
ENSG00000198055.12	GRK6	490.442261937793	-0.173316730758184	0.0683408399816399	0.00297328230166959	0.0343274503626038
ENSG00000179950.16	PUF60	1979.19921770666	-0.113679517122878	0.0412833263784481	0.00297791582674361	0.0343620759283522
ENSG00000100478.18	AP4S1	209.565230199042	-0.183498403182541	0.0725718186947528	0.00298367612814783	0.0344096582107405
ENSG00000152154.13	TMEM178A	45.8755994955104	-0.459893151048657	0.262292156884009	0.0029868297982049	0.0344104526724098
ENSG00000086848.16	ALG9	1273.96764181576	0.280888269578077	0.12861978808974	0.00298701846114669	0.0344104526724098
ENSG00000228021.8	ENSG00000228021	6.69737947249765	0.607180074335469	0.369420578751838	0.00298896982406676	0.0344140753456624
ENSG00000083290.21	ULK2	440.710846883843	-0.181873981864609	0.0724416312630072	0.00299871648371965	0.034506970965403
ENSG00000304038.1	ENSG00000304038	6.37779994702919	0.635760432847095	0.403110422202881	0.00300032072511209	0.034506970965403
ENSG00000078399.19	HOXA9	921.459859810858	-0.306500767916546	0.150062791661816	0.00300281512754612	0.0345167770593383
ENSG00000291146.2	RP9P	183.081569182864	-0.185540296930951	0.0739963221795238	0.00300660136475548	0.0345414137118138
ENSG00000119977.23	TCTN3	551.381109601041	0.207045442566826	0.0840167855153756	0.00301040004156615	0.0345661662883052
ENSG00000229852.5	KHDC1-AS1	198.398583767911	-0.212819422446389	0.089076306333412	0.0030147053415556	0.0345967058410835
ENSG00000179361.19	ARID3B	215.885754146845	-0.224946275576131	0.0950664665940264	0.00301654129951983	0.0345988894059492
ENSG00000166833.23	NAV2	1630.45697508169	-0.322853733023761	0.157932124232859	0.0030193625434885	0.0346123653840252
ENSG00000105643.12	ARRDC2	175.000930287227	0.385328263247604	0.199454512333812	0.00302264230114098	0.0346218405211932
ENSG00000180626.11	ZNF594	215.925523892205	-0.183189858967523	0.073690501828324	0.00302348264825489	0.0346218405211932
ENSG00000111011.19	RSRC2	1287.27253337716	-0.113272370942072	0.0401236666178804	0.00302812733257917	0.0346561508111837
ENSG00000181929.13	PRKAG1	778.28025966283	0.132261033017698	0.0491617595145845	0.00303937564818148	0.0347659595361085
ENSG00000183496.6	MEX3B	478.97266252424	-0.224890257070852	0.0954378918783671	0.00304796492504651	0.0348452499098303
ENSG00000291157.1	ENSG00000291157	105.018890374559	0.488068309014768	0.288295645014103	0.00306227390103421	0.0349898078779039
ENSG00000128590.6	DNAJB9	1539.48424028203	0.167793525595275	0.065201410253202	0.00306693343392845	0.0350166255493243
ENSG00000226167.2	AP4B1-AS1	15.0101339269316	0.402091586182359	0.213367702704001	0.00306795206724959	0.0350166255493243
ENSG00000163630.11	SYNPR	19.3385083309631	-0.628066207080309	0.411885172413516	0.00307218680819747	0.0350459335081625
ENSG00000165272.17	AQP3	268.931098558259	0.307158005527718	0.146505012629252	0.00309238196466928	0.0352571791893747
ENSG00000304504.1	ENSG00000304504	7.80812409578037	0.812438348387122	0.573150867384127	0.00309503233753204	0.0352682709291456
ENSG00000141622.15	ARK2C	349.140726130674	-0.427282496669046	0.232963120969027	0.00309940311360599	0.0352989442364314
ENSG00000114491.15	UMPS	372.686427323757	0.135838983338007	0.0500505059794523	0.0031050551421844	0.0353441685486112
ENSG00000015676.19	NUDCD3	2206.84064094792	-0.111846496912153	0.0404719860127132	0.00311448037723295	0.0354196830810534
ENSG00000138468.17	SENP7	724.235689342115	-0.210036258296921	0.0887510876809625	0.00311505869562727	0.0354196830810534
ENSG00000127152.18	BCL11B	18.8424379645588	-0.544760483761503	0.343669112501271	0.00313871902766106	0.0356694209932682
ENSG00000120756.14	PLS1	455.783232189706	0.318267448315898	0.154483933819782	0.00314298504533594	0.035698604858532
ENSG00000049769.15	PPP1R3F	479.417041260267	-0.178322674637949	0.0703981989604575	0.00316037833370073	0.0358741912717992
ENSG00000170921.16	TANC2	1481.28886717378	-0.232051049049671	0.0991825349006536	0.003161856755453	0.0358741912717992
ENSG00000160145.16	KALRN	3200.33366622859	-0.333110541564696	0.166198554200654	0.00317504083966813	0.0360043466090522
ENSG00000223802.9	CERS1	71.816633266666	-0.409152656997124	0.220839685518516	0.00317821065142879	0.0360208629302635
ENSG00000251867.4	ENSG00000251867	34.4925697857409	-0.385899844801995	0.205042985306751	0.00318137879276729	0.0360373425318639
ENSG00000166340.19	TPP1	5050.65604791415	0.379480337223996	0.199439866537346	0.00318462622090704	0.0360547020292674
ENSG00000157064.12	NMNAT2	1791.75030796857	-0.300410343154499	0.147371674638283	0.00319006731357174	0.0360968650164328
ENSG00000142065.15	ZFP14	335.770122912881	-0.194955237691402	0.0818228754938261	0.00319809300972614	0.0361320492602213
ENSG00000205423.13	CNEP1R1	323.082548429872	0.181363927267762	0.0714587457436242	0.00319953050718897	0.0361320492602213
ENSG00000250366.5	TUNAR	9.93591699576844	-0.824241058000722	0.595715420357366	0.00320051052295509	0.0361320492602213
ENSG00000127995.18	CASD1	973.926351502519	-0.207351622045287	0.0864342253183344	0.00320158955149407	0.0361320492602213
ENSG00000214562.15	NUTM2D	306.014087296552	-0.325737921514576	0.160910561398996	0.00320176977605557	0.0361320492602213
ENSG00000132635.18	PCED1A	619.266027661043	0.137504411061951	0.0515409753532028	0.00323241081536799	0.036458264475481
ENSG00000005893.18	LAMP2	5278.55455435685	0.189532873686841	0.0751005548910245	0.0032374551209208	0.0364955798725142
ENSG00000153815.18	CMIP	2300.6236214917	-0.232928259074615	0.101108831223936	0.00324059364669182	0.036511383080412
ENSG00000171132.15	PRKCE	997.748573176469	-0.269093608413587	0.123541982212102	0.003243835253813	0.0365283301425627
ENSG00000204278.15	TMEM235	29.8780963990995	-0.754562377381559	0.524849688822601	0.00325702338712903	0.0366572054020346
ENSG00000178662.17	CSRNP3	432.299686104483	-0.421060511007003	0.238695494319571	0.00326215857760521	0.0366953568408624
ENSG00000143612.22	C1orf43	2986.38840909345	0.145029732674074	0.0549941020897677	0.00326484653516669	0.0367059537729114
ENSG00000071889.18	FAM3A	883.826196275201	0.140753715221043	0.0530902654479151	0.0032707492716109	0.0367526631140287
ENSG00000137700.19	SLC37A4	466.353618102906	0.199199843582176	0.0820796175716876	0.00327490894296718	0.0367660198064132
ENSG00000005700.16	IBTK	1573.02627937298	0.119271274123471	0.0435822571858389	0.00327543545935178	0.0367660198064132
ENSG00000106327.14	TFR2	13.0977382550885	-0.481633924391499	0.290127196031134	0.00328745571207112	0.0368812534101298
ENSG00000140367.13	UBE2Q2	968.1885910447	-0.124653532994083	0.0459851580919065	0.00329509195212267	0.0369472070407611
ENSG00000106829.22	TLE4	462.360005540347	0.245520486237844	0.109582368425076	0.00331287090773485	0.0371267579766618
ENSG00000152092.18	ASTN1	829.762196545794	-0.313146800897139	0.154975581832552	0.0033305467115781	0.0372821739601809
ENSG00000006282.23	SPATA20	1051.35720970522	0.239259034518936	0.105015108845066	0.00333122259798506	0.0372821739601809
ENSG00000085760.16	MTIF2	400.670028437351	0.154367320398265	0.0597559781135809	0.00333454452318126	0.0372821739601809
ENSG00000108947.5	EFNB3	150.781358021199	-0.315869515265412	0.156386922543992	0.00333549797027095	0.0372821739601809
ENSG00000196787.5	H2AC11	4.25807638517848	0.754382346539343	0.519742586772257	0.00333560546133468	0.0372821739601809
ENSG00000100439.12	ABHD4	535.97188203461	0.19289885642838	0.0788355271740977	0.0033414005149855	0.0373271011833449
ENSG00000129646.16	QRICH2	109.08650335654	-0.228206041245356	0.0992746785349783	0.00334731188787554	0.03735890449376
ENSG00000026297.18	RNASET2	661.324342092366	0.391771118836076	0.207265131201792	0.00334846758094206	0.03735890449376
ENSG00000119283.16	TRIM67	119.24186556557	-0.545922048883685	0.341177895415377	0.00334957833764924	0.03735890449376
ENSG00000141540.12	TTYH2	3214.71252867337	-0.204422169329697	0.0855608395788009	0.00335539750945206	0.0374039646016544
ENSG00000290596.2	FAR2P2	83.4588089720099	-0.360956116205637	0.189749935623079	0.00335861001993745	0.0374199348485241
ENSG00000134198.11	TSPAN2	16.3872142785689	-0.76396987811932	0.637657798112452	0.00336279331224767	0.0374466984092664
ENSG00000023287.14	RB1CC1	1483.59235077054	-0.130796350574627	0.0487532226359676	0.00337496427101395	0.0375623339511897
ENSG00000138764.16	CCNG2	4710.31285481218	-0.216296242700701	0.0921520274632978	0.00338222415546614	0.0376232172722329
ENSG00000091656.19	ZFHX4	648.120091914934	-0.235857268947946	0.10387468709751	0.0033858401878944	0.0376247368239203
ENSG00000189057.12	FAM111B	4.20877019384887	-0.10578573412439	0.195929366569023	0.00338645087020481	0.0376247368239203
ENSG00000254554.2	ADM-DT	7.81225296627359	0.8883748203629	0.709058044268347	0.00338772958560128	0.0376247368239203
ENSG00000119707.15	RBM25	2437.48394888995	-0.102823381159915	0.0375585888236779	0.00340314452790044	0.0377759823413827
ENSG00000116981.5	NT5C1A	12.2433288724467	-0.588909464324622	0.423840303852222	0.00341886095826285	0.0379115990699397
ENSG00000167771.7	RCOR2	1243.26499802275	-0.258857976689013	0.121414067856489	0.00341896840927539	0.0379115990699397
ENSG00000168795.6	ZBTB5	308.42298207415	-0.166244273078473	0.0657726484940836	0.00343793749948696	0.038101843958468
ENSG00000006007.13	GDE1	1330.08143344227	0.131169565910544	0.0495889719636401	0.00344212049469904	0.0381281039412817
ENSG00000074410.15	CA12	737.425305928805	0.613994497731769	0.416001439543461	0.00344414809576115	0.0381304737047301
ENSG00000162105.22	SHANK2	43.8740355359314	-0.527182744758695	0.34992247915022	0.00344995453558739	0.038174654819047
ENSG00000136925.16	TSTD2	624.023660921489	-0.156039111948767	0.0607854191788992	0.00345529970464171	0.0382136880538597
ENSG00000151640.14	DPYSL4	2252.99012651286	-0.360621433457342	0.190154318712779	0.00346285283926316	0.0382770862737479
ENSG00000106397.13	PLOD3	1969.32657902383	0.263973262805019	0.120303956482759	0.00346677875961941	0.0383003450563523
ENSG00000124160.13	NCOA5	725.575518401932	-0.109648790384424	0.0400804350993749	0.00347328526053967	0.0383520742214213
ENSG00000138193.18	PLCE1	324.561171843185	-0.315394162199268	0.160809985328004	0.00347789258346851	0.0383827893306257
ENSG00000143079.16	CTTNBP2NL	1086.00152305898	-0.141818384379093	0.0556607970986479	0.00348063748588752	0.0383929289104403
ENSG00000162989.5	KCNJ3	23.1247626567199	-0.631193641022452	0.456944932262456	0.00349042876963057	0.0384807417161578
ENSG00000108381.12	ASPA	29.2273306336682	0.66710704387502	0.460494465733638	0.00350218309035293	0.0385900929201154
ENSG00000257285.8	PRMT5-DT	4.25948719705387	-0.0792537451371839	0.158948632457469	0.00351055832893204	0.0386517639553697
ENSG00000258675.3	LINC02308	42.6275595883699	0.389012668259982	0.212521543534852	0.00351296075652883	0.0386517639553697
ENSG00000102034.19	ELF4	287.526123664715	0.262541101194552	0.12191721325361	0.00351397629652096	0.0386517639553697
ENSG00000143190.24	POU2F1	694.8105697852	-0.205269249827379	0.0881757761735134	0.00351513378437343	0.0386517639553697
ENSG00000248015.7	ENSG00000248015	94.9022868535144	0.292003336350347	0.139933249872574	0.00352304100365737	0.0387184600422857
ENSG00000148290.11	SURF1	513.607401066697	0.193656598973941	0.0800992860168437	0.00352905996067996	0.0387636546291839
ENSG00000147124.14	ZNF41	326.4546136827	-0.194812912878217	0.0812323811159014	0.00353084087780095	0.0387636546291839
ENSG00000235447.2	TRAPPC13P1	9.18172147499905	-0.602825705305884	0.420843819444722	0.00355167497079679	0.0389720326649435
ENSG00000128245.16	YWHAH	1253.9137290271	-0.204476561142795	0.0861809837712293	0.00355568893938204	0.0389957247060866
ENSG00000100739.12	BDKRB1	279.385623594964	0.425736139316981	0.245389497426518	0.00357430648410216	0.0391794679466965
ENSG00000143294.16	PRCC	1132.33239487672	-0.102872377519039	0.037286363856115	0.00357759070368535	0.0391950322846695
ENSG00000100239.17	PPP6R2	1935.26120604654	-0.0923650540179869	0.0331173311529074	0.00358458008378791	0.0392511519174776
ENSG00000196526.12	AFAP1	5880.52063095568	-0.247771969545687	0.112529512579313	0.00359001786702193	0.0392902319813998
ENSG00000291233.2	ENSG00000291233	937.368050812932	-0.218174768508848	0.094401877689147	0.00359557722667442	0.039329503259971
ENSG00000286191.2	ENSG00000286191	6.53507210518713	0.75996334798338	0.635680399033389	0.00359734754418399	0.039329503259971
ENSG00000154710.19	RABGEF1	802.941402882756	0.117020603522332	0.0437678162285706	0.00360421316988608	0.0393545614718665
ENSG00000176428.7	VPS37D	125.424055327154	-0.253706165319666	0.117830734963139	0.00360500637682527	0.0393545614718665
ENSG00000271533.1	ENSG00000271533	149.523648130964	-0.253476374142641	0.116672846624519	0.00360525520333023	0.0393545614718665
ENSG00000184903.10	IMMP2L	79.0450141175955	-0.25335450539345	0.116511767786781	0.00362425483756126	0.0395414290113586
ENSG00000266680.1	ENSG00000266680	12.0656307389555	0.567421911320994	0.380995418209348	0.00362799094632722	0.0395616606097425
ENSG00000169508.8	GPR183	31.8946865557962	-0.498895415681022	0.32246918199432	0.00363661996202096	0.0396351985907355
ENSG00000169252.6	ADRB2	7.41084825793457	0.795628566581681	0.710570733334736	0.00363906663600644	0.0396413144846629
ENSG00000166503.11	HDGFL3	1302.20157583717	-0.156273937872999	0.0586491085581746	0.0036446836198026	0.0396819411821491
ENSG00000088899.17	LZTS3	1465.43228819726	-0.274083026244744	0.126618328086014	0.00364725630147819	0.039689397765154
ENSG00000188827.12	SLX4	277.716961376471	-0.179527795130934	0.0731596572395092	0.00365367238471961	0.0397175942938653
ENSG00000236144.10	TMEM147-AS1	93.1979181245774	-0.213129259457089	0.0912241476905252	0.00365415896334595	0.0397175942938653
ENSG00000149761.10	NUDT22	511.88836926924	0.146929605660617	0.0567244247469164	0.00365607333270263	0.0397175942938653
ENSG00000155957.19	TMBIM4	719.796869679377	0.230741016294886	0.101415595217733	0.00365740404075929	0.0397175942938653
ENSG00000120656.15	TAF12	264.727703882728	0.180683738428326	0.0736757073746374	0.00366798574335957	0.0398008203261737
ENSG00000147548.18	NSD3	2208.07914293022	-0.158365418105598	0.0616943262781241	0.00367068167365777	0.0398008203261737
ENSG00000120314.19	WDR55	603.800836716324	0.137832001782295	0.0525116370209717	0.00367099626180837	0.0398008203261737
ENSG00000228649.12	SNHG26	41.2046371448106	0.395983454446316	0.225765169326564	0.00367264038397912	0.0398008203261737
ENSG00000142208.20	AKT1	4751.03927381396	-0.108416682433654	0.039889664168603	0.00368134685330113	0.0398746193940252
ENSG00000011426.12	ANLN	21.7547796833286	-0.498005509649819	0.341743526673421	0.00368546613859978	0.0398854271980694
ENSG00000188051.7	TMEM221	10.0861116807886	-0.502800428000134	0.31649077866126	0.00368613893863437	0.0398854271980694
ENSG00000010322.17	NISCH	4443.80407440903	-0.135051622584361	0.051293200409061	0.00369717288924546	0.0399842401355435
ENSG00000179241.14	LDLRAD3	935.640680065984	-0.233776713502015	0.10301864720517	0.00371244123881888	0.0401091474491915
ENSG00000101198.15	NKAIN4	66.485711995205	0.689897387432919	0.50204389453062	0.00371253809627695	0.0401091474491915
ENSG00000087510.8	TFAP2C	83.7654013236774	0.407545551555235	0.233053901886171	0.0037193937195127	0.0401625750174807
ENSG00000138347.17	MYPN	12.5616691433247	0.788281046041143	0.628591205538684	0.00373077099112168	0.0402647481095185
ENSG00000160352.17	ZNF714	195.52447083863	-0.34490241517038	0.184288340357165	0.00374953513241988	0.0404464990374529
ENSG00000205622.14	ETS2-AS1	11.035707653316	0.506774557003912	0.327436756761875	0.00375377084407808	0.0404714247312295
ENSG00000284969.1	ENSG00000284969	40.4577426337411	0.0638125519749496	0.143468499366846	0.00375698309713938	0.0404773376837094
ENSG00000108468.16	CBX1	2978.63662854125	-0.0798518004348703	0.0287913869326956	0.00375816986104455	0.0404773376837094
ENSG00000186205.15	MTARC1	91.0270446346932	-0.287178037749676	0.139714168220612	0.00377187945197703	0.040604195390868
ENSG00000101489.21	CELF4	287.105676658829	-0.44837670024366	0.273599763557193	0.00377549575885472	0.0406077530044929
ENSG00000181513.16	ACBD4	334.130945093713	0.174301614711122	0.0696089820443739	0.0037760729225544	0.0406077530044929
ENSG00000116560.12	SFPQ	4821.27855524917	-0.103513760523883	0.0355230183243997	0.00378122352769222	0.0406423535001028
ENSG00000105997.24	HOXA3	100.591909454398	-0.293561884304248	0.143538878283636	0.00379383130781859	0.0407570308715269
ENSG00000132383.13	RPA1	1346.8984075728	0.131268245964652	0.0493936528823431	0.00380635332030558	0.0408582479386375
ENSG00000108479.14	GALK1	493.921463699283	0.243505185621606	0.113417380729706	0.00380713982647407	0.0408582479386375
ENSG00000125851.11	PCSK2	2157.35131798374	0.358241423723261	0.189777373899951	0.00381296425214823	0.0408998777740635
ENSG00000078699.22	CBFA2T2	9647.75893203241	-0.247095005644525	0.113314955173817	0.00383892799453488	0.0411497612955248
ENSG00000178685.15	PARP10	620.845438532323	0.197894408328811	0.0837807372272176	0.0038401746414488	0.0411497612955248
ENSG00000121060.19	TRIM25	860.097702853427	0.242092251422313	0.108615211606605	0.00384318021820971	0.0411609887456143
ENSG00000078098.16	FAP	1146.69140851577	0.577421726412447	0.374236609030096	0.00385177154954881	0.0412319985018912
ENSG00000286311.2	ENSG00000286311	6.58403740202404	-0.629915007248725	0.451143983544923	0.00386105121475316	0.0413103006305193
ENSG00000253661.4	ZFHX4-AS1	7.76716410292014	-0.663333107370345	0.500589863226918	0.00386447965598107	0.0413259513160458
ENSG00000105464.5	GRIN2D	648.42405691103	-0.463337852567923	0.276685718511797	0.00387087991259826	0.0413733499148276
ENSG00000134758.15	RNF138	220.059793691617	-0.171708397027073	0.0705342258776231	0.00388092884791151	0.0414596789118352
ENSG00000152795.19	HNRNPDL	4357.28952678895	-0.0908680391588014	0.0338875360867726	0.00388513617709769	0.0414835464638404
ENSG00000088247.19	KHSRP	2676.59796673301	-0.111394598116103	0.0416184256421966	0.00389705201833864	0.0415523375582146
ENSG00000144362.13	PHOSPHO2	109.650866096764	-0.214345827367114	0.0939077365918639	0.00389814599298509	0.0415523375582146
ENSG00000166532.17	RIMKLB	673.722540460804	-0.259749911199198	0.126603954428932	0.00389938769002693	0.0415523375582146
ENSG00000008735.15	MAPK8IP2	1101.71449479539	-0.300203828182753	0.151160023655373	0.00389948449402385	0.0415523375582146
ENSG00000159596.8	TMEM69	398.717730604398	0.160907951361292	0.0636227891280122	0.0039036209351743	0.0415615139116245
ENSG00000100697.18	DICER1	1372.03429299026	-0.184271548724469	0.0771300461202323	0.00390591377131436	0.0415615139116245
ENSG00000135334.10	AKIRIN2	722.887042986721	-0.158993197014981	0.0642028034789208	0.00390627623141981	0.0415615139116245
ENSG00000173575.24	CHD2	2208.97124285776	-0.134848003381217	0.0527464762108839	0.00391021099142411	0.0415823347919578
ENSG00000257354.2	MIRLET7IHG	114.289095201647	-0.254579118232317	0.117920525022402	0.00392023193995263	0.0416678242191932
ENSG00000168569.9	TMEM223	148.790500365225	0.171504412562342	0.0690299119984251	0.00392295256850727	0.0416756719556831
ENSG00000049245.13	VAMP3	864.58164105027	0.240185253198948	0.109376434142697	0.00392770973070503	0.0416870911492628
ENSG00000135763.11	URB2	232.15028837783	-0.166741078410353	0.0667809928087265	0.00392799313007466	0.0416870911492628
ENSG00000014257.17	ACP3	17.236657718292	0.0669369332736234	0.146668435224187	0.0039347437792202	0.0417376655975406
ENSG00000189067.16	LITAF	1519.90907831327	0.262958044266582	0.123769009149469	0.00393794283288738	0.0417505346034414
ENSG00000290041.2	ENSG00000290041	45.2832339414054	0.439179273262932	0.264493809580731	0.00395468036889096	0.0419068548767962
ENSG00000119392.17	GLE1	822.246952607876	0.159460172701291	0.0626078257797232	0.00395753624550434	0.0419159909448278
ENSG00000013016.17	EHD3	859.860432151292	0.15704002017795	0.0624424638692674	0.00396845030959109	0.0420104226127105
ENSG00000138738.12	PRDM5	235.004244932855	0.305201802465357	0.153585590514488	0.00397357547655008	0.0420315308412513
ENSG00000249803.7	CTB-1I21.1	5.33669798459193	-0.959498128012615	0.866364952079316	0.00397444269941056	0.0420315308412513
ENSG00000069974.18	RAB27A	293.728237027807	0.256059826744705	0.117470127802297	0.00398196708162079	0.0420899325912496
ENSG00000177432.8	NAP1L5	777.354288472465	-0.173265915745693	0.0730866225947737	0.00399944214566698	0.0422348139773232
ENSG00000071655.19	MBD3	1739.05473811349	-0.132490460860106	0.0503309328790019	0.00399969152534487	0.0422348139773232
ENSG00000196754.14	S100A2	17.6158202017444	0.4399912416684	0.271077924919734	0.00400868396229424	0.0422924401140562
ENSG00000088543.16	C3orf18	1060.53998369216	-0.163341334919213	0.0649740254811023	0.00400917204848335	0.0422924401140562
ENSG00000075945.13	KIFAP3	1360.67730057514	-0.193063692482376	0.0829111199806154	0.00401439438865659	0.042326292691633
ENSG00000178935.5	ZNF552	67.192350862918	0.232393031163913	0.103930113096802	0.00401911346011669	0.0423548077120267
ENSG00000165650.13	PDZD8	1995.12444087673	0.172211550233232	0.0701513119565756	0.00402381515097913	0.0423831110892711
ENSG00000116212.17	LRRC42	716.132441027442	-0.136824704961041	0.0538781827833226	0.00403049780288343	0.0424265821049432
ENSG00000167281.21	RBFOX3	2062.41729621967	-0.274373129217622	0.133058206463094	0.00403267431367933	0.0424265821049432
ENSG00000197077.15	KIAA1671	220.599561445203	0.349150781481639	0.189273694853619	0.00403399627224988	0.0424265821049432
[truncated: 19,457 more rows]
