# Supplementary material for: DNA damage drives a unique, Alzheimer’s disease-relevant senescent state in neurons
Source: bioRxiv. 2026 Apr 3:2026.04.02.716205. Preprint. [Version 1] doi: 10.64898/2026.04.02.716205 (PMC13060347; doi:10.64898/2026.04.02.716205)
Supplement: Supplement 9 [file media-9.csv]

gene_id	gene_name	baseMean	log2FoldChange	lfcSE	pvalue	padj
ENSG00000130881.14	LRP3	1016.19122046478	-1.40098760942635	0.100280397143894	4.04342949785722e-46	9.45192079419103e-42
ENSG00000233208.7	LINC00642	11.5003382565251	0.169220097911366	0.484623198795979	7.86512883906599e-45	9.19276258710033e-41
ENSG00000290735.2	ENSG00000290735	4.74575590214144	6.85757768170392	3.05713293816611	9.40799617595831e-44	7.33071062030672e-40
ENSG00000176890.17	TYMS	1051.6964158752	3.68227677907512	0.276624895026798	3.9122365391236e-43	2.28631103346383e-39
ENSG00000058804.13	NDC1	578.290666479375	1.35451177348931	0.110062972625621	1.11764292522564e-35	5.22520420401491e-32
ENSG00000175592.10	FOSL1	1304.35699223195	2.93057085065321	0.237284244840454	2.06989238904225e-35	8.06430074770862e-32
ENSG00000124207.18	CSE1L	2216.36567686134	1.25756165590423	0.104096332923189	2.12386653857491e-34	6.86811160492218e-31
ENSG00000143401.16	ANP32E	1213.59235673208	1.19463835609761	0.0994848903836214	2.35048309545592e-34	6.86811160492218e-31
ENSG00000287430.2	ENSG00000287430	4.66225222830051	0.12971806825559	0.471380065076392	5.83988286829924e-34	1.51681224365959e-30
ENSG00000138668.21	HNRNPD	3098.46735060871	1.27095935802015	0.106249921055414	7.96738773133187e-34	1.86245655607614e-30
ENSG00000132646.12	PCNA	1385.78166805993	1.94266187498774	0.16530343683024	2.24762446689194e-33	4.77640632164236e-30
ENSG00000116560.12	SFPQ	4756.85078038248	1.2184260743746	0.103752397250377	1.63939289882714e-32	3.19353736691526e-29
ENSG00000176619.14	LMNB2	2525.81840610949	1.37198516041146	0.123360446234289	6.80215034332948e-30	1.22313128019746e-26
ENSG00000127415.14	IDUA	591.989723620062	-1.27081853545328	0.115544082083014	3.22353400592102e-29	5.38238078017212e-26
ENSG00000125944.23	HNRNPR	3495.73638460622	0.872985021529468	0.0792363614165341	5.49915429898235e-29	8.5698820595341e-26
ENSG00000138035.16	PNPT1	528.710922461026	1.25925703530938	0.117468440435296	1.08883051228657e-27	1.51370698356356e-24
ENSG00000291122.2	CASTOR3P	471.235132383049	-1.83580790565414	0.172078099594184	1.10083071186604e-27	1.51370698356356e-24
ENSG00000198830.14	HMGN2	4121.75751605336	1.48658373040282	0.140992131791557	1.54247278770134e-27	2.00315799362814e-24
ENSG00000164032.13	H2AZ1	3057.76345897565	1.55364989074056	0.146665334836493	2.05228069940309e-27	2.52495334890772e-24
ENSG00000169045.20	HNRNPH1	5569.70785827995	0.861088104877796	0.0804292787148987	3.16289514610576e-27	3.69679184676841e-24
ENSG00000213281.6	NRAS	1498.23366248238	0.896752730497937	0.0840143269597146	3.51823237491331e-27	3.9162952379035e-24
ENSG00000149136.10	SSRP1	1905.08259829915	1.03411408719611	0.0982446161204175	1.31829213056541e-26	1.40074531109532e-23
ENSG00000111665.13	CDCA3	244.715930823916	2.41618170968622	0.237807169106022	2.19552559901651e-26	2.2314176696787e-23
ENSG00000100100.15	PIK3IP1	578.46112919916	-2.4023711473619	0.235670286867197	2.72517383920029e-26	2.65431931938108e-23
ENSG00000113810.17	SMC4	1840.41254540861	1.8857633268556	0.181762326612935	3.60804787361747e-26	3.37366908374728e-23
ENSG00000147274.15	RBMX	2934.13400801321	1.06136060266916	0.102307586099269	4.30365751273309e-26	3.86931915452495e-23
ENSG00000182700.5	IGIP	471.690944960925	-1.26730277969847	0.12339105396419	8.38281646368339e-26	7.25765620944678e-23
ENSG00000221890.7	NPTXR	2375.36895614666	-2.71008060542637	0.264947508073212	9.25478520089815e-26	7.7264235305784e-23
ENSG00000174442.13	ZWILCH	512.305966353599	1.51808603015953	0.148819117429705	1.57015188713402e-25	1.26565070736707e-22
ENSG00000161682.16	FAM171A2	423.53950753172	-2.01606254723674	0.200591292028298	4.53301216081819e-25	3.53212307570953e-22
ENSG00000108106.15	UBE2S	1454.55907127982	1.8004393679565	0.184013017352585	2.62900829704664e-24	1.98244186941169e-21
ENSG00000146918.21	NCAPG2	796.037945063731	1.79705724042685	0.182112840418377	3.47313138588997e-24	2.53712247739263e-21
ENSG00000204899.6	MZT1	543.450267838504	1.13008625361646	0.114792011940798	4.86160455829156e-24	3.44378388347344e-21
ENSG00000112081.19	SRSF3	4191.263930215	1.19130569585548	0.120321929101768	8.82920217506976e-24	6.07033617777737e-21
ENSG00000130935.11	NOL11	697.981391503714	1.11610822824141	0.113620943738319	1.19304485440811e-23	7.96817614761257e-21
ENSG00000162607.14	USP1	961.368824026173	1.47555207599433	0.150085938812323	1.52089734502341e-23	9.8756934270187e-21
ENSG00000161547.18	SRSF2	2681.65302459873	1.05725895307772	0.108266076299137	1.9006744995845e-23	1.20081532708885e-20
ENSG00000143815.16	LBR	702.41448721764	1.37362411767276	0.140364973652947	2.02416176302116e-23	1.24517908874691e-20
ENSG00000143621.18	ILF2	2671.16845277383	0.942971234199795	0.0964491826448471	2.09795762121637e-23	1.25748352188599e-20
ENSG00000143799.15	PARP1	2621.09150753252	1.15175486771378	0.118462471740615	2.18121243891452e-23	1.27470054930164e-20
ENSG00000183684.9	ALYREF	779.685366777474	1.52375260469841	0.157843556417475	2.96026476395372e-23	1.68778412493127e-20
ENSG00000184481.18	FOXO4	235.832968363578	-1.49680392680362	0.155005230172554	3.06457004394488e-23	1.70565212731561e-20
ENSG00000182220.16	ATP6AP2	4985.50811143117	-0.896783491719639	0.0921291568560058	3.15741402978018e-23	1.71645838046841e-20
ENSG00000146731.12	CCT6A	3463.44921603856	1.03636313334632	0.106136929442839	3.43275604857941e-23	1.82372966799073e-20
ENSG00000076382.18	SPAG5	523.468244797317	2.36806265465015	0.245168795950203	4.97146591335514e-23	2.58251082645755e-20
ENSG00000125885.14	MCM8	350.160777782271	1.86485256989091	0.193133892305926	6.11470565449527e-23	3.05713005023914e-20
ENSG00000127585.14	FBXL16	1446.18686493122	-3.1768340360741	0.335626893968141	6.14669371839662e-23	3.05713005023914e-20
ENSG00000124313.19	IQSEC2	704.071122498514	-1.50157629116995	0.15649770316748	7.34030682321862e-23	3.57472942290747e-20
ENSG00000099783.14	HNRNPM	3762.6636698731	0.75944257758118	0.0791396623984326	1.22612196019329e-22	5.84935243703639e-20
ENSG00000170515.15	PA2G4	2192.87973747262	1.18586604260154	0.123525779070129	1.38774338290303e-22	6.48797786374823e-20
ENSG00000136824.20	SMC2	1038.17187538013	1.25052122271997	0.131690559152861	1.50025312833981e-22	6.87645433883755e-20
ENSG00000132780.18	NASP	992.742036171796	1.1052350154244	0.114986240273495	1.83153261288091e-22	8.23344353052002e-20
ENSG00000136527.20	TRA2B	2199.74892223804	1.13471476241714	0.118442993968139	1.94436184461081e-22	8.57573631690985e-20
ENSG00000151247.14	EIF4E	1675.45505163448	0.935892351236018	0.0968724833695979	2.7631349702463e-22	1.19613042711995e-19
ENSG00000165501.18	LRR1	159.547398343836	1.746065089419	0.184871534706574	3.08727455013817e-22	1.31214781607327e-19
ENSG00000173207.14	CKS1B	444.874350891791	1.79729433391154	0.190296040640734	4.66103672563071e-22	1.94564990175613e-19
ENSG00000099901.19	RANBP1	1159.92643983897	1.38231107840372	0.146768554957772	4.84019364034198e-22	1.98498888660762e-19
ENSG00000149503.15	INCENP	614.338558248831	1.30306364686345	0.138872346185479	5.62771995694897e-22	2.26816520195929e-19
ENSG00000181026.16	AEN	1335.74217678655	1.94567676976198	0.207324911212818	5.90217389481387e-22	2.33846130449439e-19
ENSG00000089280.21	FUS	5219.47014317554	1.14954212318866	0.121985983531938	7.17698647781998e-22	2.79615393175866e-19
ENSG00000162104.11	ADCY9	1179.971280109	-1.06638743461548	0.113472895753614	7.83466810975775e-22	3.00234756940487e-19
ENSG00000103502.15	CDIPT	1871.656441345	-0.857431489508894	0.0913143344846862	8.71580646369318e-22	3.28614019185954e-19
ENSG00000239672.9	NME1	1572.67111804691	1.24996941102322	0.133878546442236	1.08595681321048e-21	4.02941689930287e-19
ENSG00000105486.16	LIG1	441.73863369634	1.67873132418324	0.182418346954147	1.45304368619521e-21	5.30724206382802e-19
ENSG00000114686.10	MRPL3	1221.18377165864	1.00398767137401	0.107161093320893	1.9275679307283e-21	6.93212737672382e-19
ENSG00000112312.11	GMNN	291.302405922838	1.64377328328104	0.176256849291779	2.05164582239391e-21	7.26655647640608e-19
ENSG00000135365.18	PHF21A	1139.68099479565	-1.13989582589571	0.122942802009433	2.20732123185488e-21	7.70124494266263e-19
ENSG00000121774.19	KHDRBS1	3088.92267426059	0.838294292667285	0.0905776742315137	3.45812061644652e-21	1.18877981661844e-18
ENSG00000159147.19	DONSON	315.143921396273	1.60019992710902	0.174371979141665	4.4015287437246e-21	1.49116139004792e-18
ENSG00000170855.5	TRIAP1	521.653582484116	1.20687732234719	0.13346927607344	6.78677236456116e-21	2.24751944202129e-18
ENSG00000143434.18	SEMA6C	386.98887648037	-1.49449245844511	0.163720381490991	6.82639803146439e-21	2.24751944202129e-18
ENSG00000183520.13	UTP11	636.820845496316	1.0193971290937	0.11047322150033	7.53301859516342e-21	2.43070694822164e-18
ENSG00000102181.23	CD99L2	2543.72901172934	-1.33222912728827	0.147247796678395	7.5907600624649e-21	2.43070694822164e-18
ENSG00000125835.21	SNRPB	1928.65711277843	1.17696693736047	0.128826162052934	1.12923883210255e-20	3.56717391070666e-18
ENSG00000105202.10	FBL	1091.08876415999	1.2234856859618	0.134483185084738	1.25028952426798e-20	3.89690238923843e-18
ENSG00000101811.16	CSTF2	271.17913707206	0.988812800220384	0.109341742523717	1.42217211161951e-20	4.37430201068652e-18
ENSG00000246130.2	TNFRSF10B-AS1	18.2514917765214	4.79424066814506	0.538721702810978	1.5346269919604e-20	4.65888838494367e-18
ENSG00000100749.10	VRK1	215.606970418958	1.52418255793904	0.168215144173011	1.74032826231585e-20	5.21562993075581e-18
ENSG00000112029.10	FBXO5	247.172836339741	2.00814718385526	0.223308088867323	1.80231576246095e-20	5.33302952699836e-18
ENSG00000109738.12	GLRB	447.970680558444	-1.45987437153759	0.162021342439238	1.92665855989023e-20	5.59099666528523e-18
ENSG00000142192.23	APP	26357.8756899372	-1.20001755052878	0.131870874472442	1.93733200670818e-20	5.59099666528523e-18
ENSG00000164163.12	ABCE1	1693.89710171579	1.1730147570062	0.128677057711785	1.99919347077162e-20	5.69916421618992e-18
ENSG00000139343.12	SNRPF	322.047136876832	1.27013044279639	0.142629682759267	2.36425226951364e-20	6.65864590989769e-18
ENSG00000132670.22	PTPRA	1995.9076584613	-0.698989730227711	0.0770916044047889	2.5219144210531e-20	7.01812756030204e-18
ENSG00000097046.14	CDC7	172.946094909384	2.07550733457019	0.229896935181132	2.56633689810953e-20	7.05772839178923e-18
ENSG00000182568.19	SATB1	841.035350323009	-1.60543645789737	0.181408682583289	2.85817596602817e-20	7.72440352370482e-18
ENSG00000129351.19	ILF3	5796.87545759669	0.848168140208574	0.0932731171474164	2.87484217386345e-20	7.72440352370482e-18
ENSG00000077152.13	UBE2T	181.956756671931	2.11455326592877	0.24190307108119	3.19506265980405e-20	8.48724826540675e-18
ENSG00000135486.20	HNRNPA1	12943.0903639582	0.969716336057309	0.107763793065953	3.30254834653543e-20	8.6741988931025e-18
ENSG00000104936.21	DMPK	5688.42017099035	-1.41676859461531	0.157840189497136	4.00829366839769e-20	1.04108747547183e-17
ENSG00000128059.9	PPAT	410.818234589395	1.52310900083376	0.169705150654844	4.47282755588594e-20	1.14897601039989e-17
ENSG00000120802.16	TMPO	1582.43922470946	1.87689033096056	0.213048220910269	5.39797422386834e-20	1.3686911315545e-17
ENSG00000139496.19	NUP58	1466.53670712708	1.11413304790531	0.12289514991247	5.44525475849456e-20	1.3686911315545e-17
ENSG00000132341.13	RAN	5316.39436950575	0.958849198899791	0.10658383021323	5.52647430572759e-20	1.37432833373072e-17
ENSG00000136450.13	SRSF1	3845.60773667876	0.812486460803299	0.0903057670818713	5.69432188074908e-20	1.38782855726832e-17
ENSG00000013810.22	TACC3	616.724467218038	2.2627275201016	0.259509785494682	5.69950126188224e-20	1.38782855726832e-17
ENSG00000101945.18	SUV39H1	142.801688358875	1.94539475627219	0.220864277379217	7.8664575178839e-20	1.89573516430984e-17
ENSG00000165916.10	PSMC3	2149.41462534699	0.748518231812234	0.0846240763292275	9.20515288507125e-20	2.19571075348393e-17
ENSG00000213551.8	DNAJC9	682.042038707634	1.44204902005214	0.163450145577963	1.27075700443331e-19	3.00052684198313e-17
ENSG00000137103.21	TMEM8B	568.516321094487	-2.03198767764649	0.236807776754508	1.2844408736575e-19	3.00250898626177e-17
ENSG00000132773.13	TOE1	154.605834139106	1.57886324326306	0.179423791953252	1.45286386157903e-19	3.36258867606649e-17
ENSG00000103995.14	CEP152	149.959844657872	1.44811409593326	0.163405529656815	1.61949854850749e-19	3.71150961469718e-17
ENSG00000104889.8	RNASEH2A	299.225184837962	1.73334745612924	0.199615699497412	1.77966536157666e-19	4.03897645555495e-17
ENSG00000164109.15	MAD2L1	363.002165210645	1.96303935038997	0.226669259652918	1.81548179844492e-19	4.08064447312004e-17
ENSG00000262814.9	MRPL12	657.010464791462	1.14402200226318	0.13046513990715	1.87125585915445e-19	4.165950187009e-17
ENSG00000115875.20	SRSF7	1441.95314617934	1.23616260333744	0.140305468028732	2.05134053399361e-19	4.52378644553158e-17
ENSG00000122550.19	KLHL7	1039.24812005887	-0.797726767732633	0.0882663833153533	2.10898935379437e-19	4.60745188171001e-17
ENSG00000116161.19	CACYBP	1561.34959542856	0.904243363102475	0.10233170103718	2.1519334903415e-19	4.65774048798361e-17
ENSG00000110931.20	CAMKK2	1103.13491233452	-0.680740504573354	0.0770192843597266	2.66502363303557e-19	5.71537545374673e-17
ENSG00000113569.18	NUP155	826.42310344128	1.10889899551498	0.126246506385241	3.09321935738283e-19	6.57337233619827e-17
ENSG00000104824.19	HNRNPL	4068.48654463898	0.794454877896245	0.08976988263482	3.3113112685434e-19	6.9734425417541e-17
ENSG00000138182.16	KIF20B	441.082819815236	2.01358202216949	0.239165291969468	3.61483554977805e-19	7.54467819746532e-17
ENSG00000112139.18	MDGA1	4659.58852107186	-1.89344443271087	0.216921329772168	4.49412189475496e-19	9.2968666736099e-17
ENSG00000167088.12	SNRPD1	682.366110139466	1.20898440097994	0.13909177080773	5.19293727568169e-19	1.06482545400294e-16
ENSG00000213366.14	GSTM2	588.818973021643	-1.33126454272428	0.154997691949902	5.37241543712121e-19	1.09204855007083e-16
ENSG00000108561.8	C1QBP	1193.89000963828	1.33984824434557	0.153414105999401	5.84306398482996e-19	1.17747813542573e-16
ENSG00000136518.18	ACTL6A	912.857612647564	0.795020197386767	0.0912618714649668	6.74310206911035e-19	1.34723721339764e-16
ENSG00000186298.12	PPP1CC	2351.48625059315	0.87451264969695	0.100409139797151	8.23685765102998e-19	1.63173546144472e-16
ENSG00000231607.16	DLEU2	123.312679973124	1.84857610547364	0.21399072277934	8.8027969425874e-19	1.72919480109179e-16
ENSG00000274180.1	NATD1	677.24904602327	-1.52006761421461	0.176360641777644	1.02197509315961e-18	1.99080748147491e-16
ENSG00000164104.13	HMGB2	803.53383787343	1.81731632128533	0.217497975523274	1.34305103529096e-18	2.59464140503815e-16
ENSG00000182481.11	KPNA2	2063.19885573046	1.77639269369643	0.209981263795383	1.3551110438325e-18	2.59648161972364e-16
ENSG00000120539.16	MASTL	345.646930876985	1.19358971919355	0.139309539404641	1.53490992205604e-18	2.91707758845381e-16
ENSG00000128050.10	PAICS	1887.78731952347	0.979500846638654	0.114016660673578	1.61689549590073e-18	3.048108799369e-16
ENSG00000111897.8	SERINC1	11364.3228249718	-0.994424933055491	0.116422814614284	1.70087524092387e-18	3.18077277054691e-16
ENSG00000164134.15	NAA15	1165.32299867206	1.02721731777249	0.12133766038558	1.7360244481045e-18	3.22073869038816e-16
ENSG00000100321.16	SYNGR1	1594.77014551755	-2.20290002271164	0.25704627347442	1.81944791956605e-18	3.34893028092724e-16
ENSG00000164611.14	PTTG1	359.927036056398	2.2661426383687	0.274805501309322	1.98070403866863e-18	3.61726075061859e-16
ENSG00000106462.13	EZH2	336.116541433201	2.13565108664501	0.250270419807252	2.05054047448311e-18	3.71577008771451e-16
ENSG00000204856.13	FAM216A	245.179367564955	1.17389759668243	0.138700399517536	2.25913766590302e-18	4.06227708293454e-16
ENSG00000285952.1	ENSG00000285952	4.4283637363961	0.079234999662008	0.463543632015098	2.30677013284703e-18	4.11626401720857e-16
ENSG00000108424.12	KPNB1	6264.13895325641	0.727272006651665	0.0843029830030845	2.55298629739367e-18	4.52110664302079e-16
ENSG00000170144.24	HNRNPA3	5331.83410104976	0.739592670223346	0.0867138126828864	3.25172549752056e-18	5.71521317519102e-16
ENSG00000111581.11	NUP107	633.604424095122	0.975551671477841	0.114638598524913	3.40267227949473e-18	5.89278714461406e-16
ENSG00000130204.14	TOMM40	888.243568961476	1.35890041376066	0.159201195171756	3.41325348166267e-18	5.89278714461406e-16
ENSG00000119718.12	EIF2B2	516.159299262231	0.944568432340441	0.112051560574399	3.4409520289427e-18	5.89278714461406e-16
ENSG00000163517.16	HDAC11	292.208406877899	-1.43141466519886	0.170655225270122	3.45359273961382e-18	5.89278714461406e-16
ENSG00000166226.14	CCT2	2982.62503217254	0.931812563419634	0.10878836578691	3.80173805046698e-18	6.43981367157364e-16
ENSG00000053372.6	MRTO4	706.291029992505	1.42831106441664	0.168344574106826	4.37380813573085e-18	7.35554956696723e-16
ENSG00000198663.18	C6orf89	3891.90215254506	-0.737220446397696	0.0871704573495238	4.78980934498673e-18	7.99761308917213e-16
ENSG00000096746.19	HNRNPH3	3255.84116931928	0.495334347908164	0.0582350161454845	5.53959337422215e-18	9.18393863232744e-16
ENSG00000145362.22	ANK2	2294.41622500325	-2.52959748130362	0.311754894697639	5.87017701392565e-18	9.66346886461451e-16
ENSG00000186654.22	PRR5	408.964424207534	-1.7143891221571	0.205793325709686	6.38006439891056e-18	1.04293975796457e-15
ENSG00000115241.12	PPM1G	1845.08751100393	0.776305134345925	0.0925814080493668	7.86640372065493e-18	1.27697953731965e-15
ENSG00000121741.18	ZMYM2	2484.17191741879	-0.789667410769433	0.0935237782856946	8.74029337255e-18	1.40905584742572e-15
ENSG00000113368.13	LMNB1	475.494971505123	2.37790889894164	0.296106563954607	8.80882599820917e-18	1.41037751050779e-15
ENSG00000005022.7	SLC25A5	2729.7082697317	1.48450935289627	0.179803619455611	8.91793835467522e-18	1.41813419713529e-15
ENSG00000163535.19	SGO2	400.020807768968	1.75453209545033	0.217547723075233	9.29258109979648e-18	1.45769062826124e-15
ENSG00000116120.12	FARSB	799.612107988991	1.11705775360914	0.134188448052514	9.30708737074941e-18	1.45769062826124e-15
ENSG00000087191.15	PSMC5	1969.04267062962	0.722282170256661	0.0862477329217796	9.35376429839093e-18	1.45769062826124e-15
ENSG00000119969.17	HELLS	253.100633958645	2.04803367205161	0.249802975472928	9.64193522825699e-18	1.492648197985e-15
ENSG00000010322.17	NISCH	3199.76852723386	-1.06299311287904	0.127293466031516	1.03561217033121e-17	1.59266250616201e-15
ENSG00000088543.16	C3orf18	773.850131202438	-1.13317049725789	0.136773448180503	1.05734282143921e-17	1.61545397346163e-15
ENSG00000120699.15	EXOSC8	442.943006554	1.13344604612071	0.134945209846215	1.15481959538229e-17	1.75292615984782e-15
ENSG00000172009.16	THOP1	794.636302116574	0.9127388424958	0.108337755190008	1.19377767880965e-17	1.80037077547448e-15
ENSG00000183431.13	SF3A3	1324.80293878823	0.826884917332731	0.098658415747306	1.24896532751927e-17	1.87152650615965e-15
ENSG00000154719.15	MRPL39	317.143575313084	0.886515200754682	0.107015403275434	1.33840881823886e-17	1.99277990669756e-15
ENSG00000120217.14	CD274	293.418514973997	3.07274579918978	0.368028197594088	1.34729924493768e-17	1.99332070567489e-15
ENSG00000084463.9	WBP11	1053.35651106169	0.652981473763374	0.077669355446278	1.49949438421845e-17	2.20453966826985e-15
ENSG00000167325.16	RRM1	1576.7078226237	1.15565068661135	0.139740506488085	1.74561402747637e-17	2.54678080830056e-15
ENSG00000115484.16	CCT4	2959.81446673276	0.824668342893619	0.0984417149380879	1.75407131304068e-17	2.54678080830056e-15
ENSG00000114346.15	ECT2	798.260665667022	1.44879203866884	0.176734711087276	1.89147452864054e-17	2.72932769021612e-15
ENSG00000143977.15	SNRPG	564.088677683428	0.962792947875027	0.117595064210608	2.22293877986221e-17	3.18793968822448e-15
ENSG00000108799.14	EZH1	655.82610390147	-0.767286620577055	0.0922630177022172	2.3120921386357e-17	3.29557718492367e-15
ENSG00000139618.19	BRCA2	185.017508277992	2.48171314754692	0.303602045403383	2.54242284743617e-17	3.60191978676775e-15
ENSG00000010244.20	ZNF207	2878.94010098123	0.49380344535621	0.0601537944351968	2.72112593421324e-17	3.81262050581034e-15
ENSG00000230487.10	PSMG3-AS1	232.264222657343	-1.58283606739643	0.19563434114564	2.72376636067046e-17	3.81262050581034e-15
ENSG00000055044.12	NOP58	907.127107171259	1.4178651823366	0.171303998159037	3.20390282816408e-17	4.45800193518831e-15
ENSG00000135924.18	DNAJB2	1333.20775044877	-0.88870578935429	0.107132635550376	3.31337101935209e-17	4.58303910937128e-15
ENSG00000122952.18	ZWINT	464.107948521144	2.21981260836542	0.276481798992808	3.35604632860009e-17	4.61476111631503e-15
ENSG00000149480.7	MTA2	1565.51964206402	0.697109187080438	0.084214206160299	3.39023247658187e-17	4.63450727325016e-15
ENSG00000161800.14	RACGAP1	1020.69376269832	1.60989179994602	0.19962756407936	3.63734631325713e-17	4.94340740806387e-15
ENSG00000062822.17	POLD1	454.954752753554	1.43048623432328	0.174541883978349	4.02064656837301e-17	5.43275342094147e-15
ENSG00000131943.21	C19orf12	793.198935969793	-0.591484951290607	0.0702337817109917	4.19722460812984e-17	5.62801554317264e-15
ENSG00000161513.13	FDXR	449.723147393524	1.28951896519333	0.160976004299669	4.21330732398704e-17	5.62801554317264e-15
ENSG00000004897.13	CDC27	2192.99485459286	0.567240882620461	0.0681769172636882	4.3047805200211e-17	5.7175312179553e-15
ENSG00000025770.20	NCAPH2	693.158465199792	1.06192487251937	0.131015511034571	4.71479479513228e-17	6.22672560062216e-15
ENSG00000105429.13	MEGF8	3085.01160858272	-1.29111256606409	0.158769777153716	4.98805248736306e-17	6.55060196317972e-15
ENSG00000130713.18	EXOSC2	394.338804174681	1.16112770048268	0.142134239893254	5.16009375607135e-17	6.73867886267732e-15
ENSG00000014138.11	POLA2	314.374689363189	1.71048304215315	0.212545511234146	5.89208840094942e-17	7.65185880336632e-15
ENSG00000010292.14	NCAPD2	1278.12268724067	1.09822225422607	0.136167958059425	6.10901066584961e-17	7.88973664778456e-15
ENSG00000104361.11	NIPAL2	597.457758531643	-1.35153662556483	0.168929304456726	7.48370432956257e-17	9.61203694548651e-15
ENSG00000160072.21	ATAD3B	584.355439954482	1.1011115050889	0.135749349227317	8.37676332305936e-17	1.07002852152916e-14
ENSG00000164024.13	METAP1	1057.29570036239	0.787140277080309	0.0961836498919169	9.45213675417286e-17	1.20083233024753e-14
ENSG00000181163.15	NPM1	9062.36988354879	1.08711178103715	0.134169966430703	1.01240456974334e-16	1.27924157958488e-14
ENSG00000086200.18	IPO11	498.156370220165	0.812341976037113	0.101385644112159	1.05050098306217e-16	1.32024252580974e-14
ENSG00000163918.13	RFC4	245.997294565325	1.33269003148739	0.165087719918439	1.09482185922751e-16	1.36858587065788e-14
ENSG00000188486.4	H2AX	875.570722909653	1.66379435518756	0.209396293438093	1.17842149654437e-16	1.46525430336283e-14
ENSG00000159055.5	MIS18A	160.931480255971	1.44033707749184	0.180218553357669	1.20998479267378e-16	1.49653992135145e-14
ENSG00000215717.8	TMEM167B	1134.81201333416	-0.533009318817925	0.0653406918916253	1.2226521106355e-16	1.50424819674818e-14
ENSG00000178295.16	GEN1	358.849359223948	1.63944728835296	0.206361060899538	1.23216986589027e-16	1.50802108822257e-14
ENSG00000107949.18	BCCIP	766.286286971071	1.05685925371236	0.13130052340159	1.30540624318581e-16	1.58933210107873e-14
ENSG00000125871.15	MGME1	334.295807556273	1.23060124898094	0.153513850919094	1.31513641637291e-16	1.59288232482556e-14
ENSG00000176208.10	ATAD5	109.64818773655	2.22107859180379	0.280014159594879	1.34800577355375e-16	1.62427747229858e-14
ENSG00000144959.12	NCEH1	890.508669547858	1.5506819103996	0.192599597102899	1.42768364878981e-16	1.71146322944157e-14
ENSG00000065427.16	KARS1	1741.93030044079	0.69621921742736	0.0870291435337372	1.47947337567249e-16	1.76449845049593e-14
ENSG00000012822.17	CALCOCO1	2483.96491094432	-1.46852402286746	0.186120195305671	1.49775940496506e-16	1.77723978936361e-14
ENSG00000165792.19	METTL17	443.573020702563	0.691133424894339	0.0848817514743237	1.67936538153199e-16	1.98266894740868e-14
ENSG00000037241.8	RPL26L1	424.673531215273	0.939530261903602	0.117178210761586	1.7953753081674e-16	2.1080623497354e-14
ENSG00000111845.6	PAK1IP1	339.093839363089	1.17748805209674	0.146815548327345	1.80361255110831e-16	2.1080623497354e-14
ENSG00000133872.15	SARAF	5648.38530101037	-1.05046757567333	0.133027337221777	1.88306199201267e-16	2.18997299130787e-14
ENSG00000090238.13	YPEL3	632.832511559942	-1.486419746101	0.188093218682893	2.01925316004767e-16	2.33673573610269e-14
ENSG00000121152.11	NCAPH	260.742438028519	2.82386952274941	0.367117418212433	2.33683797943617e-16	2.69093224666501e-14
ENSG00000135931.20	ARMC9	623.766355318137	-1.90088092770679	0.241653403411556	3.13724876884516e-16	3.5949180010061e-14
ENSG00000101361.18	NOP56	1693.25896938374	1.48185376197838	0.185795193584704	3.75924173707223e-16	4.28663584613661e-14
ENSG00000117643.17	MAN1C1	1638.99356818379	-2.8468691465145	0.365140245066144	3.7931592784921e-16	4.30431511136075e-14
ENSG00000213523.13	SRA1	711.924675012922	0.821966079319589	0.103798381491693	3.98689473957202e-16	4.50230200155728e-14
ENSG00000293491.2	TMEM198B	246.733665846599	-1.236511271688	0.157798812558386	4.33133990074303e-16	4.86775968845044e-14
ENSG00000114853.16	ZBTB47	2088.78501522593	-1.11293953798269	0.140272548921357	4.39148737058687e-16	4.911742046643e-14
ENSG00000198826.12	ARHGAP11A	864.372082402081	2.08414919742931	0.271068909030276	4.56846649901916e-16	5.08535585147962e-14
ENSG00000138092.12	CENPO	489.054600678133	1.15651641920142	0.146131863880135	4.78483520359697e-16	5.30096245115084e-14
ENSG00000105968.20	H2AZ2	4752.14660975308	0.786928444175497	0.0996022279891396	4.9028038937581e-16	5.39585965160843e-14
ENSG00000123064.14	DDX54	873.148511690492	0.822638387917449	0.103825378617239	4.91665856345224e-16	5.39585965160843e-14
ENSG00000162302.14	RPS6KA4	876.516732296516	0.982792334261968	0.124683379538677	5.26203204375681e-16	5.74790939508687e-14
ENSG00000130826.20	DKC1	911.332168283419	1.30895213340783	0.167979672089537	5.6286680506504e-16	6.11980206288389e-14
ENSG00000115758.15	ODC1	1562.00133098179	1.85779516814235	0.237828754398131	5.80025786928867e-16	6.2635766743286e-14
ENSG00000109971.15	HSPA8	21445.0432493097	0.879131663237648	0.111299054023458	5.82322692896474e-16	6.2635766743286e-14
ENSG00000108559.14	NUP88	678.969870851646	0.87821403786839	0.109877387389325	5.86677473271274e-16	6.2635766743286e-14
ENSG00000162613.19	FUBP1	2304.59653372507	0.879213593779446	0.111399173113109	5.86808389663742e-16	6.2635766743286e-14
ENSG00000135624.18	CCT7	3934.36110332267	0.668170659134228	0.0856691987499733	5.95747831959581e-16	6.33009150903962e-14
ENSG00000108671.12	PSMD11	1588.86227737599	0.671738989777721	0.083894788077829	6.173318047448e-16	6.52975034738211e-14
ENSG00000132840.11	BHMT2	395.125440878478	-1.98317689186575	0.253546989350317	6.57078312403033e-16	6.91885704087085e-14
ENSG00000155561.16	NUP205	1279.98937938175	0.950239830133552	0.120819052305412	6.78179514047268e-16	7.10902435890983e-14
ENSG00000060688.14	SNRNP40	452.951501643048	0.941899589970712	0.11856779879734	8.14161545028476e-16	8.49635726633288e-14
ENSG00000100216.7	TOMM22	655.405111746928	0.817689565856902	0.104321395246204	8.31231373143305e-16	8.63593981271018e-14
ENSG00000087087.21	SRRT	1898.84477810909	0.745341535651381	0.0939006798760832	8.38898310829722e-16	8.67702960794495e-14
ENSG00000221829.12	FANCG	311.829943802033	1.36249912214119	0.177094673836029	8.74343579501821e-16	9.00381300195356e-14
ENSG00000074266.24	EED	366.722321946083	0.895232556513891	0.113489047249572	1.00189346517237e-15	1.02720445797672e-13
ENSG00000144381.19	HSPD1	5586.61964745653	1.33269249663172	0.171962540370736	1.07627029753262e-15	1.09716214764759e-13
ENSG00000165609.15	NUDT5	651.859560735019	0.852621287254249	0.108237571718992	1.07951443343149e-15	1.09716214764759e-13
ENSG00000095319.15	NUP188	1637.56587333429	1.09018751895187	0.139448803679879	1.08459136188675e-15	1.09755011582098e-13
ENSG00000127586.18	CHTF18	320.128311370524	1.38715178455668	0.180042462663341	1.16553641570241e-15	1.17437841609739e-13
ENSG00000108306.14	FBXL20	695.315778386814	-1.07514483671879	0.138423697521667	1.21524600296949e-15	1.21920989551136e-13
ENSG00000130816.18	DNMT1	2014.20861814799	1.27375930667033	0.164018115792881	1.24838647354373e-15	1.24639365422555e-13
ENSG00000172115.10	CYCS	3453.72179698581	1.12774222222906	0.153157736863138	1.25300525642969e-15	1.24639365422555e-13
ENSG00000178026.14	LRRC75B	180.347898482177	-1.6295543254739	0.210625439770153	1.28210866766852e-15	1.26993950065336e-13
ENSG00000147536.12	GINS4	271.260118922395	1.7586709877684	0.231806611820462	1.32752758527376e-15	1.3093791068928e-13
ENSG00000198420.11	TCAF1	3527.02598278167	-1.09366744747766	0.142398523885092	1.34388862725452e-15	1.31994708196225e-13
ENSG00000135316.20	SYNCRIP	4082.3428052679	0.693596006432675	0.0882694947632802	1.37114067907713e-15	1.34107884996263e-13
ENSG00000109472.15	CPE	13329.6410327911	-2.53318859234617	0.337928881891614	1.39583374725035e-15	1.35628402221773e-13
ENSG00000163002.14	NUP35	170.069532215061	1.16398262108627	0.151019615335102	1.39829076554788e-15	1.35628402221773e-13
ENSG00000117395.14	EBNA1BP2	962.563464127407	1.11362380388859	0.142983056277127	1.41502620992733e-15	1.36684515220088e-13
ENSG00000166851.16	PLK1	509.379559486068	2.48435932889662	0.330380233897345	1.44265576154642e-15	1.38779922147774e-13
ENSG00000136159.5	NUDT15	444.674412967953	1.05717006397415	0.137004634866047	1.4742251984017e-15	1.40704154212282e-13
ENSG00000123136.16	DDX39A	1261.84810432122	1.49206712707339	0.19785583618977	1.47469703037342e-15	1.40704154212282e-13
ENSG00000187790.13	FANCM	158.010396612194	1.09952068091943	0.142192767323732	1.5254155925223e-15	1.44951686547973e-13
ENSG00000080839.13	RBL1	309.784086243361	1.72936393569474	0.226271341036202	1.68186340857341e-15	1.59171008254299e-13
ENSG00000111602.13	TIMELESS	618.389918463817	1.51066352933222	0.199192631119724	1.70402489268678e-15	1.6061808827196e-13
ENSG00000303113.1	ENSG00000303113	46.247250231235	-2.33589800067227	0.312451781495365	1.80929778169775e-15	1.69856003795047e-13
ENSG00000133119.14	RFC3	268.28265581588	1.81492909258937	0.235637171576199	1.82311724837177e-15	1.70468755191754e-13
ENSG00000135905.21	DOCK10	1021.79537611562	1.32998500692335	0.175947186842989	1.89351770942009e-15	1.76346095519538e-13
ENSG00000030066.15	NUP160	876.714735925052	0.639650679252021	0.0821051430796853	1.96812896269043e-15	1.82354475280498e-13
ENSG00000119335.19	SET	5449.91828329346	0.77129443857328	0.0988925077459977	1.97363459299992e-15	1.82354475280498e-13
ENSG00000132423.13	COQ3	127.95919072565	1.46217170443284	0.192323969460309	2.08590923802626e-15	1.91969347827172e-13
ENSG00000171105.15	INSR	467.078942255502	-1.00405210127325	0.128998107856996	2.24343500919225e-15	2.05657006960306e-13
ENSG00000169288.19	MRPL1	266.235342505978	0.886343337704289	0.11462908842184	2.36351432531027e-15	2.15288378820403e-13
ENSG00000119801.15	YPEL5	1995.29964529296	-0.84232661534854	0.108228842680839	2.36691963367743e-15	2.15288378820403e-13
ENSG00000239305.8	RNF103	1103.54752306926	-0.798403953141539	0.102549961002826	2.47777750531337e-15	2.24498166527928e-13
ENSG00000164366.5	CCDC127	525.068101217139	-0.810809286421349	0.104262811660051	2.57252575084514e-15	2.32182864678594e-13
ENSG00000176225.16	RTTN	397.825596198255	1.37273518640666	0.180506729034359	2.85041747781444e-15	2.56274457543809e-13
ENSG00000160818.17	GPATCH4	434.314478182069	1.50102509318497	0.195811013053347	3.03995892487535e-15	2.72268505087686e-13
ENSG00000136875.14	PRPF4	741.331508008635	0.925292693757001	0.12121614761431	3.05291075042431e-15	2.72384891992056e-13
ENSG00000151466.13	SCLT1	197.381091049443	1.14393831882068	0.150567994875405	3.46737425032808e-15	3.08187606371366e-13
ENSG00000196419.14	XRCC6	4870.0986551809	0.595891444697285	0.0790852258108678	3.53129796477517e-15	3.12680383426456e-13
ENSG00000177363.6	LRRN4CL	355.77130456578	-2.32154826148402	0.311749508867518	3.77901682335481e-15	3.33352065142423e-13
ENSG00000168300.15	PCMTD1	1202.93249908608	-1.2685294234622	0.167371366583556	3.81932380572346e-15	3.35641027378164e-13
ENSG00000131351.16	HAUS8	112.656548486735	1.57564866229325	0.209751983667645	4.01499692014915e-15	3.51515235975305e-13
ENSG00000188976.12	NOC2L	1750.96301513886	0.83410701586669	0.108577478841078	4.6156755975371e-15	4.02597137194131e-13
ENSG00000197170.11	PSMD12	1394.36516981097	0.754400754048749	0.0990960614486846	4.91065271148117e-15	4.26044497585517e-13
ENSG00000174483.21	BBS1	343.921026947917	-1.09222209849822	0.146321058770275	4.92094517231731e-15	4.26044497585517e-13
ENSG00000100330.17	MTMR3	1506.87247610242	-0.807350856183518	0.105449328821343	5.15096435275333e-15	4.44313441734176e-13
ENSG00000197785.15	ATAD3A	913.690254744097	1.13806790836901	0.150240000661487	5.18482552632575e-15	4.45590005527172e-13
ENSG00000132475.11	H3-3B	6945.86248814545	1.01453491146145	0.133410916601227	5.24528148696622e-15	4.4913443237847e-13
ENSG00000166451.15	CENPN	590.723381710221	1.70296799076433	0.223943819961452	5.27247654307711e-15	4.49815371061936e-13
ENSG00000168393.14	DTYMK	439.655841230684	1.34118568897118	0.179676479501195	5.54012056877612e-15	4.70930394238947e-13
ENSG00000111445.15	RFC5	227.819016992943	1.35833397292626	0.179418427986465	5.57775758115074e-15	4.7241181600355e-13
ENSG00000269834.9	ZNF528-AS1	133.631933363227	-1.37328921673772	0.180488860331192	5.71144229024996e-15	4.81987996306437e-13
ENSG00000143862.9	ARL8A	1120.29958562311	-0.699040484642431	0.0910084561917383	5.78378348217844e-15	4.86337131940299e-13
ENSG00000278259.6	MYO19	674.096070075769	1.32940829116888	0.175767617986863	5.81030750971521e-15	4.86816302319365e-13
ENSG00000123505.21	AMD1	2007.22634108116	0.901147406950447	0.117882406442335	6.11542156668421e-15	5.10550337652893e-13
ENSG00000197451.13	HNRNPAB	2790.41841429138	1.06651911140044	0.140187857896522	6.2430839045363e-15	5.19353485240002e-13
ENSG00000116455.14	WDR77	686.921275983721	0.893441952540349	0.117112674066325	6.54536904228949e-15	5.42569314654465e-13
ENSG00000166797.13	CIAO2A	345.352651803251	0.915320022050873	0.121496277936887	6.86863454450738e-15	5.67354067534999e-13
ENSG00000137404.16	NRM	282.695012090682	1.13938073251604	0.151868867377842	7.38672492691816e-15	6.08000288350841e-13
ENSG00000156256.16	USP16	951.778772144222	0.546821954833086	0.0710089363772301	7.43627944735628e-15	6.08325989681086e-13
ENSG00000139354.12	GAS2L3	233.099640972945	1.90096970479128	0.257414997190645	7.4427289976382e-15	6.08325989681086e-13
ENSG00000041357.17	PSMA4	2026.94210502544	0.635245195902326	0.0836672471770245	7.69180395390109e-15	6.26493411938647e-13
ENSG00000104946.15	TBC1D17	848.075499703565	-0.780444650076773	0.103400544970258	7.98004794442398e-15	6.4771389148908e-13
ENSG00000141030.14	COPS3	915.695606496715	0.774896834151003	0.101204826933171	8.14052712382271e-15	6.58453155870172e-13
ENSG00000175155.11	YPEL2	509.215305979623	-1.83312409639942	0.249739175931564	8.29507788299458e-15	6.68640484803039e-13
ENSG00000154473.19	BUB3	2278.36122871646	0.919993843464754	0.121266842224581	8.90915284635806e-15	7.15671329678577e-13
ENSG00000178921.15	PFAS	510.8776777027	1.14304266565262	0.152166980808573	9.14788994004127e-15	7.32135561981822e-13
ENSG00000113269.15	RNF130	913.899424758196	-1.2589122056211	0.166885405695957	9.17675049883102e-15	7.32135561981822e-13
ENSG00000151287.18	TEX30	248.999158992421	1.32617298111784	0.176117931711432	9.59341055525345e-15	7.61979666457671e-13
ENSG00000124562.11	SNRPC	706.067577387307	0.882350240336648	0.116195532622886	9.61601649576544e-15	7.61979666457671e-13
ENSG00000092470.13	WDR76	280.899499415037	1.95200441250816	0.265489186364209	9.66874669742122e-15	7.63569671617967e-13
ENSG00000134574.13	DDB2	801.991391923284	1.2503998758083	0.170141243253323	9.96192929451229e-15	7.84074273362018e-13
ENSG00000115942.10	ORC2	371.528271473402	0.696950803183848	0.0922966303287997	1.00530985496083e-14	7.87245648894924e-13
ENSG00000178947.9	SMIM10L2A	19.1895835807298	-4.39217536880287	0.587686594941827	1.00695777301327e-14	7.87245648894924e-13
ENSG00000161960.17	EIF4A1	9722.39665977019	0.991927262667411	0.131509234366067	1.08245634078279e-14	8.43449980737952e-13
ENSG00000136045.13	PWP1	1162.48401979004	0.54292935497971	0.0715134024527013	1.12224198364532e-14	8.71545800986477e-13
ENSG00000186767.7	SPIN4	280.50712825005	1.32690953957411	0.178030599900544	1.14303415223098e-14	8.84753852402366e-13
ENSG00000037474.16	NSUN2	1355.16232631716	0.850983738946007	0.111852468117554	1.16936677455446e-14	9.02149099735483e-13
ENSG00000171202.8	TMEM126A	267.626802208552	0.829142004196315	0.109909459792744	1.20057384183063e-14	9.23178096270818e-13
ENSG00000136699.21	SMPD4	1298.73167530011	0.550952976245867	0.0739605916724113	1.20772065027851e-14	9.25628784292142e-13
ENSG00000148459.17	PDSS1	83.5693106347455	1.95543661053595	0.264746546982144	1.37383050604042e-14	1.04949875520264e-12
ENSG00000182473.23	EXOC7	3457.44879068061	-0.586345604803217	0.0773514733305548	1.39633433348509e-14	1.06321535438265e-12
ENSG00000116750.15	UCHL5	974.276854004289	0.785680844634091	0.104230669445886	1.42047006175238e-14	1.07540961554505e-12
ENSG00000132953.19	XPO4	609.740082409375	0.970006160198761	0.129583396175868	1.42155018481956e-14	1.07540961554505e-12
ENSG00000085840.14	ORC1	90.5731231264893	2.48826877749108	0.341150299530824	1.4560862470339e-14	1.09798297131176e-12
ENSG00000104738.20	MCM4	1535.60150720929	1.25605917988006	0.170486036659964	1.47662304907237e-14	1.1098887586854e-12
ENSG00000130703.18	OSBPL2	1009.95667418971	-0.771452979083095	0.102150099557689	1.49616041770779e-14	1.12096942065184e-12
ENSG00000148229.14	POLE3	911.581988098799	1.04403766970243	0.140454536658575	1.60237660619329e-14	1.19671423470844e-12
ENSG00000151176.9	PLBD2	4265.13131607612	-1.17668705075387	0.160212156602471	1.82877971730757e-14	1.36145078572553e-12
ENSG00000255717.10	SNHG1	634.48362665286	1.65066136638505	0.222633320810204	1.85661783299997e-14	1.37778725283198e-12
ENSG00000088854.14	DNAAF9	760.506915605869	-1.20341171154371	0.163372425501612	1.86621902148044e-14	1.38052961538376e-12
ENSG00000088367.24	EPB41L1	2181.38014613633	-1.94332253955582	0.264236790589496	1.87270944323106e-14	1.38096075536181e-12
ENSG00000108179.15	PPIF	1154.13893388033	1.70861640778697	0.228795567855918	1.92560607610033e-14	1.41550212688432e-12
ENSG00000189091.14	SF3B3	2605.17501792773	0.549856008614674	0.0732726216645777	1.95982542585762e-14	1.43614041237767e-12
ENSG00000259781.1	HMGB1P6	526.589706193538	0.962488681826148	0.129421596888464	1.98829237027099e-14	1.45244757648296e-12
ENSG00000118518.18	RNF146	913.556048231291	-0.634008924783083	0.0844060476266008	2.19714209188204e-14	1.60001225980793e-12
ENSG00000187514.18	PTMA	14027.5209915959	1.04705802851352	0.142070531697637	2.2092093143674e-14	1.60380363144883e-12
ENSG00000183207.16	RUVBL2	1057.92423320823	0.891026251248714	0.120445376114523	2.25926390119701e-14	1.63506355895917e-12
ENSG00000079246.17	XRCC5	5986.22917822084	0.658003901891463	0.0879931801205156	2.31138600824e-14	1.66762220150056e-12
ENSG00000154127.10	UBASH3B	928.952909726212	1.76505688657744	0.242782363261498	2.45943160319744e-14	1.76897455865672e-12
ENSG00000142864.16	SERBP1	5649.76523066333	0.747077540443867	0.10022917592879	2.49047707825529e-14	1.78580957611336e-12
ENSG00000137809.18	ITGA11	3280.92937740693	-3.27824763639717	0.462510000443537	2.50154651398761e-14	1.78826150798087e-12
ENSG00000124541.8	RRP36	795.449094571226	0.796882408144788	0.108005007358347	2.63684015621288e-14	1.87923096011074e-12
ENSG00000166197.18	NOLC1	1474.04647037023	1.13838601497152	0.153378864032246	2.72078376242592e-14	1.93316234743065e-12
ENSG00000117133.12	RPF1	556.702520889555	0.789560367875447	0.105596786464151	2.84255554321395e-14	2.01356298115665e-12
ENSG00000163507.16	CIP2A	337.582650022208	1.65171067868704	0.228979306357072	2.89653737659595e-14	2.04560295212408e-12
ENSG00000153187.22	HNRNPU	8400.39250518747	0.477846460011427	0.0635804385260623	2.94845726468992e-14	2.07599810299372e-12
ENSG00000204271.13	SPIN3	304.579324829384	-1.07488161696731	0.146423654759578	3.05442067515018e-14	2.14414827934867e-12
ENSG00000186871.7	ERCC6L	129.619049870131	2.74642273137803	0.38557241584372	3.16491214776569e-14	2.21505947204104e-12
ENSG00000196678.15	ERI2	277.541160354689	0.834315375917154	0.112726472224372	3.34962616072178e-14	2.33733913829947e-12
ENSG00000183814.17	LIN9	116.551839275136	1.53572817412695	0.210917573483847	3.85679848769872e-14	2.67792391846596e-12
ENSG00000215021.11	PHB2	2035.21030504543	0.792247276129694	0.108550113757328	3.87429939256947e-14	2.67792391846596e-12
ENSG00000132661.5	NXT1	197.630284200786	1.22100820069417	0.167366495363495	3.88072967313162e-14	2.67792391846596e-12
ENSG00000135829.18	DHX9	4062.30200142131	0.694466773876382	0.0929736447801317	3.88353956348375e-14	2.67792391846596e-12
ENSG00000087495.18	PHACTR3	31.1944697181896	-4.11629608149936	0.615107698728797	3.9314851732972e-14	2.70096013473019e-12
ENSG00000178966.18	RMI1	288.004054849067	1.0547406399653	0.142730115988496	3.9400556380176e-14	2.70096013473019e-12
ENSG00000182325.12	FBXL6	339.810746630036	1.01914609539265	0.138416658627662	3.98247842816171e-14	2.72205893966983e-12
ENSG00000198901.15	PRC1	1241.28932101215	1.96721139663176	0.280928963707074	4.27335974386277e-14	2.91236318870368e-12
ENSG00000153291.16	SLC25A27	96.9300779149766	-1.96872531188812	0.269725318610174	4.37959964049343e-14	2.97609073244693e-12
ENSG00000124802.13	EEF1E1	280.458574123233	0.983688272450391	0.134326282440655	4.41874261618903e-14	2.99398630133434e-12
ENSG00000165732.15	DDX21	2801.94091981733	1.44125390189167	0.196244495217765	4.45347514978799e-14	3.00879870235388e-12
ENSG00000006634.9	DBF4	181.141704525959	1.77326774432556	0.250413964453105	4.84198466126273e-14	3.26185110782932e-12
ENSG00000136848.19	DAB2IP	1569.95131491305	-1.31121329178354	0.180627056400343	4.91916532807898e-14	3.30432208934409e-12
ENSG00000108010.13	GLRX3	1282.37753422379	0.687750587234332	0.0931324463539051	4.96562268609425e-14	3.3225351340576e-12
ENSG00000153207.17	AHCTF1	1556.44870491574	0.934386334075598	0.130883856681823	4.97470609565435e-14	3.3225351340576e-12
ENSG00000142945.14	KIF2C	398.196648649122	2.68150861522143	0.382020401995612	5.03601553798393e-14	3.35390026256160e-12
ENSG00000130813.19	SHFL	460.809365521787	-1.16369779607773	0.160485916653186	5.1947664574685e-14	3.44979717925522e-12
ENSG00000151304.7	SRFBP1	214.327695798712	1.11759452265717	0.153362617106501	5.27674125999875e-14	3.49430888650795e-12
ENSG00000239306.6	RBM14	858.875509908834	0.968141718673729	0.134312598228824	5.39055204343187e-14	3.55959165444247e-12
ENSG00000164934.16	DCAF13	843.099920924121	0.811961744680464	0.110252188966211	5.44267746484555e-14	3.58388812445717e-12
ENSG00000198056.17	PRIM1	137.991728709696	1.79865425645865	0.250154907730409	5.80978263224083e-14	3.81487300031634e-12
ENSG00000079387.16	SENP1	503.651335762531	0.840341741072082	0.11308754049089	5.857738916313e-14	3.83558837276562e-12
ENSG00000159348.14	CYB5R1	1221.78231283877	-0.947781290771705	0.130664094130749	6.24210949033781e-14	4.07585339235019e-12
ENSG00000144231.12	POLR2D	746.490214732958	0.747703454403512	0.101632974389402	6.33587157302838e-14	4.12555247607553e-12
ENSG00000187522.16	HSPA14	240.661126893976	0.998213301816345	0.137057609550018	6.53923120856772e-14	4.24614079809664e-12
ENSG00000225921.8	NOL7	1083.5536359678	0.616478202693742	0.0840599151816533	6.59968269938692e-14	4.27352306872212e-12
ENSG00000113575.14	PPP2CA	3902.33164359447	0.670155966508973	0.0913599977926042	6.86017296975646e-14	4.42992826908914e-12
ENSG00000137760.16	ALKBH8	218.463919617821	0.856707342687388	0.117781231936787	6.95480252330842e-14	4.47866291418341e-12
ENSG00000172167.9	MTBP	96.2105655395212	1.3305044528235	0.184203047706136	7.10248814201466e-14	4.56120227493777e-12
ENSG00000106628.14	POLD2	1478.23009603689	0.689766229549524	0.0939279030395517	7.36464284171681e-14	4.71659975528691e-12
ENSG00000162063.14	CCNF	340.981144980922	1.92639012674595	0.273762329653604	7.46484276530858e-14	4.7677094120725e-12
ENSG00000136108.16	CKAP2	1188.47906619178	1.48214152549781	0.211260752739432	7.71967190894068e-14	4.91703134995633e-12
ENSG00000101003.12	GINS1	167.558602577596	1.72727128988914	0.240351400003273	8.28276296572297e-14	5.26135508387881e-12
ENSG00000110958.17	PTGES3	4002.49615388426	0.549169467533186	0.0746261624900741	8.52148653239537e-14	5.39832707808331e-12
ENSG00000115368.11	WDR75	670.312988906845	0.929646824521246	0.128223574959207	8.91670082324507e-14	5.63342698497775e-12
ENSG00000137168.9	PPIL1	371.381276846957	0.975380199670466	0.134361629622834	9.00387923713738e-14	5.67317199588472e-12
ENSG00000120438.13	TCP1	3697.02467933614	0.704169784899302	0.096009662295835	9.61002768881082e-14	6.03748079255944e-12
ENSG00000049541.12	RFC2	350.224532727662	1.28431204999162	0.180871742506034	9.63372833515002e-14	6.03748079255944e-12
ENSG00000102098.20	SCML2	65.1296916697873	1.67429842046003	0.233061092779583	9.67922899168296e-14	6.04977692271607e-12
ENSG00000011304.23	PTBP1	4565.07625997113	1.19617312016613	0.165339788241749	1.08130059912821e-13	6.74039541472559e-12
ENSG00000113649.15	TCERG1	1259.9903117861	0.656216124309969	0.0896542587061067	1.17209846959199e-13	7.2869611237187e-12
ENSG00000128165.9	ADM2	492.427389030017	-2.43794321394879	0.343313209456424	1.21463677160436e-13	7.53139235358715e-12
ENSG00000204394.14	VARS1	1674.50663575521	0.822583195988352	0.11262307833119	1.26198018811129e-13	7.80424573473270e-12
ENSG00000124795.18	DEK	2657.06933634475	0.966893261209952	0.1337268783444	1.38323926443267e-13	8.53155700405752e-12
ENSG00000182973.21	CNOT10	297.633450121764	0.72029509295992	0.0995312154368323	1.41130065521291e-13	8.68172739901501e-12
ENSG00000166181.14	API5	2272.64739679642	0.435462651338361	0.0590276890397289	1.47394494360166e-13	9.04329055160954e-12
ENSG00000181790.13	ADGRB1	326.848318002572	-3.64920691142981	0.501071452498897	1.53200044474329e-13	9.37488020846053e-12
ENSG00000102401.21	ARMCX3	3302.28640535462	-0.984496339592336	0.139806582199439	1.73570172497458e-13	1.05936719381216e-11
ENSG00000163468.16	CCT3	3893.85132181213	0.718845643610352	0.0996331911180116	1.77633422174577e-13	1.08134345748774e-11
ENSG00000122687.20	MRM2	466.537540612577	0.75877340278085	0.105034932822816	1.79701873304741e-13	1.09109376373289e-11
ENSG00000170734.13	POLH	1197.61780802958	0.774133139609493	0.108716252822356	1.80884053986029e-13	1.09542633315477e-11
ENSG00000196584.4	XRCC2	94.954017193515	2.06279916932989	0.294301620275926	1.94924419131596e-13	1.17740393323519e-11
ENSG00000174013.8	FBXO45	418.003066521537	0.921170086642818	0.127886791507247	1.97487538806075e-13	1.18981152245639e-11
ENSG00000070814.23	TCOF1	1009.26958545186	0.932743829311888	0.131637695571932	2.03409622087149e-13	1.22234018660905e-11
ENSG00000059122.18	FLYWCH1	1003.05425337906	-0.915865666716688	0.127560994891125	2.05099921702037e-13	1.2293373768479e-11
ENSG00000100519.13	PSMC6	1342.19871264406	0.51033726493936	0.0703776264232442	2.0772913183898e-13	1.23918351794447e-11
ENSG00000007047.17	MARK4	940.154899531807	-0.795433349273233	0.111175421767104	2.08031134742014e-13	1.23918351794447e-11
ENSG00000123933.18	MXD4	3170.70366166538	-1.55930613632002	0.225281167885063	2.08332957970644e-13	1.23918351794447e-11
ENSG00000094804.13	CDC6	322.764569397498	2.4005307490731	0.349105292554309	2.16727985645349e-13	1.28584603869179e-11
ENSG00000226137.6	BAIAP2-DT	825.859316250383	-2.08733769163806	0.304884049805489	2.28452000581558e-13	1.35197315584671e-11
ENSG00000167881.16	SRP68	1657.29443279219	0.533077986097582	0.07383711143252	2.50004061635371e-13	1.47578155171425e-11
ENSG00000108829.11	LRRC59	3747.7508910561	0.997398527763599	0.141191161051118	2.71851376705976e-13	1.60070473095186e-11
ENSG00000242125.3	SNHG3	281.800369994401	1.38486817326487	0.19598067516117	2.83868544584834e-13	1.66726409502891e-11
ENSG00000258405.11	ZNF578	113.842988232554	-1.75100407958558	0.245200634107531	2.84818165693281e-13	1.66864898276845e-11
ENSG00000144034.17	TPRKB	229.615016085285	0.991550177519476	0.140677309419473	2.88601518811417e-13	1.68658727593392e-11
ENSG00000071626.18	DAZAP1	1728.04098823777	0.730334345954019	0.101814771994533	2.97777717560494e-13	1.73587329817808e-11
ENSG00000227500.12	SCAMP4	1069.56140268086	-0.606456698112239	0.0852191737842933	2.99351946615603e-13	1.74070922987222e-11
ENSG00000128708.14	HAT1	979.037654625258	0.847711490811661	0.119157854242539	3.49137876057884e-13	2.02517295055313e-11
ENSG00000119397.20	CNTRL	256.627974238365	1.09896187433967	0.158384399858633	3.64763639861071e-13	2.11057298153277e-11
ENSG00000166313.21	APBB1	1271.43870780251	-0.921090850593029	0.131006803579878	3.67910299080353e-13	2.1235237410623e-11
ENSG00000203880.14	PCMTD2	990.102487150439	-0.87879642807116	0.125226864309204	3.75353628029193e-13	2.16114936177597e-11
ENSG00000089195.16	TRMT6	474.060048769789	1.2446155703103	0.177301408526642	3.78806768970625e-13	2.17567248930155e-11
ENSG00000185668.8	POU3F1	17.8662396440196	4.92865196245638	0.710301597028257	3.82703246435014e-13	2.1926644825159e-11
ENSG00000088899.17	LZTS3	926.824293598121	-1.6021543435219	0.231414961097792	3.84025088319293e-13	2.19485830429139e-11
ENSG00000152455.17	SUV39H2	168.205433824463	1.39359020936343	0.199294303430341	3.93691369868651e-13	2.24461694196331e-11
ENSG00000188529.16	SRSF10	2104.90889623814	0.556924199168521	0.0785708156811717	3.99434147815995e-13	2.27181816042498e-11
ENSG00000198498.11	TMA16	270.390396200464	0.915883886698611	0.130718709899848	4.07336651950853e-13	2.31114115922407e-11
ENSG00000079616.15	KIF22	466.799862568947	1.3488598269197	0.196121658915142	4.16005167269379e-13	2.35460939227336e-11
ENSG00000189403.16	HMGB1	5215.75975080317	0.709390464978525	0.100322325906956	4.19781762890027e-13	2.37024601191239e-11
ENSG00000177169.11	ULK1	3348.08728401494	-1.06436514967193	0.152456574996972	4.21825116247642e-13	2.37604431744696e-11
ENSG00000103121.10	CMC2	437.002541790715	0.92914392284782	0.131640881847624	4.27175993696672e-13	2.40040048765707e-11
ENSG00000280047.1	ENSG00000280047	39.3024064203017	-2.19435923718622	0.317538813429458	4.39572062486535e-13	2.4641334610756e-11
ENSG00000135299.19	ANKRD6	151.271312796577	-2.31738244111018	0.337982441193275	4.4485716140592e-13	2.48727153250457e-11
ENSG00000100796.19	PPP4R3A	1462.1713018439	0.618387243722077	0.0868306308206155	4.45827674589071e-13	2.48727153250457e-11
ENSG00000164754.17	RAD21	3717.98312929485	0.588569160040505	0.083755125820783	4.83371257137099e-13	2.69030631115162e-11
ENSG00000137337.17	MDC1	796.855129702942	0.909885615470735	0.129934364884344	4.87001940937432e-13	2.70407538511958e-11
ENSG00000115268.11	RPS15	3876.87957415083	0.65722984274939	0.0923998121354241	4.92747958827868e-13	2.72949675013276e-11
ENSG00000120324.9	PCDHB10	563.707276611616	-2.13880432356387	0.31581808959465	4.94501762044322e-13	2.73273597861656e-11
ENSG00000198728.11	LDB1	3089.37645168667	-1.03793550408722	0.150403078677297	4.96753428954057e-13	2.73870475359199e-11
ENSG00000171863.16	RPS7	3932.01159272495	0.752663517694465	0.106657155909645	5.01436425768507e-13	2.75801832676814e-11
ENSG00000148840.12	PPRC1	855.588384140055	0.904778178543782	0.131204607150225	5.08841399742869e-13	2.79217759633552e-11
ENSG00000196497.18	IPO4	564.868596760455	1.29367981603745	0.184372297359014	5.11555508833007e-13	2.8004968558502e-11
ENSG00000305512.1	ENSG00000305512	33.7925030960601	2.87970182085151	0.433405179427572	5.21056316983126e-13	2.84584403406485e-11
ENSG00000170779.12	CDCA4	359.731658186466	1.47826251557996	0.211285751865706	5.2485107394298e-13	2.85988780990469e-11
ENSG00000174780.18	SRP72	2551.20769172252	0.591093260145533	0.0833979512929604	5.34152243761847e-13	2.90380066283184e-11
ENSG00000121753.13	ADGRB2	1456.31918696153	-1.3250396604192	0.193777397038749	5.43529052073966e-13	2.94791998173574e-11
ENSG00000181523.14	SGSH	663.875324489248	-0.818252736959464	0.118112022865564	5.71253352137512e-13	3.08622016065103e-11
ENSG00000165943.6	MOAP1	1021.8726929019	-1.04513979371129	0.15055073945065	5.72193788241893e-13	3.08622016065103e-11
ENSG00000185100.13	ADSS1	382.267751987411	-1.62852859812899	0.238494043706981	5.72989198204375e-13	3.08622016065103e-11
ENSG00000106682.16	EIF4H	8198.343055981	0.417983027140561	0.0589382661647033	5.9960057968424e-13	3.2148069292372e-11
ENSG00000100479.15	POLE2	53.2592315571685	2.29386288110445	0.338278269836458	5.99613202065117e-13	3.2148069292372e-11
ENSG00000167740.10	CYB5D2	511.312437242787	-1.00532341916873	0.146793626482822	6.07215097344648e-13	3.24280559545228e-11
ENSG00000126216.16	TUBGCP3	500.388674442668	0.860359507518601	0.122736312740133	6.0760987799799e-13	3.24280559545228e-11
ENSG00000160193.13	WDR4	297.82656044146	1.37118578870433	0.199183752180359	6.35241331908042e-13	3.38255156598688e-11
ENSG00000076344.17	RGS11	287.715217907841	-2.13937691161808	0.311975632509335	6.48542406944395e-13	3.44552893289368e-11
ENSG00000179091.6	CYC1	1399.16298306818	0.90005597118232	0.131713690901509	6.53616645914997e-13	3.46461286052358e-11
ENSG00000111641.14	NOP2	564.16091383846	1.32806090595875	0.193437139073121	7.02149593649578e-13	3.70976194380243e-11
ENSG00000213390.12	ARHGAP19	225.552761024042	1.19522153920174	0.174712071870487	7.03086122110351e-13	3.70976194380243e-11
ENSG00000106305.11	AIMP2	412.373620816361	0.906698427980299	0.129856917921775	7.04626241892659e-13	3.70976194380243e-11
ENSG00000138160.8	KIF11	612.520278431307	2.03970395549082	0.306054631547349	7.33782445379722e-13	3.85458391981941e-11
ENSG00000162385.12	MAGOH	266.400047758082	0.90364096177813	0.129070581641328	7.41331744840919e-13	3.88550916309447e-11
ENSG00000144554.14	FANCD2	179.337657092225	2.06621795001035	0.304628566488564	7.50182608350535e-13	3.92310260689085e-11
ENSG00000128944.14	KNSTRN	347.257237896047	1.2584354045991	0.182073459150458	7.54607901231771e-13	3.92874018976073e-11
ENSG00000123374.11	CDK2	531.090480297585	1.24473241457283	0.180062485188212	7.54621982033953e-13	3.92874018976073e-11
ENSG00000063244.15	U2AF2	2855.8767569634	0.52215705716711	0.0744916706662957	7.62397134769624e-13	3.96039898274994e-11
ENSG00000141499.19	WRAP53	171.52742857228	1.07449226797658	0.156529588777924	7.85938737444452e-13	4.07363723425754e-11
ENSG00000116209.13	TMEM59	7001.4705510397	-0.983021172843821	0.143649699523118	7.91929165108134e-13	4.09560534592207e-11
ENSG00000136522.15	MRPL47	514.72494953738	0.777376544579891	0.11158060369605	7.98644910777367e-13	4.12121930117698e-11
ENSG00000142303.15	ADAMTS10	187.820582166756	-2.39047066477317	0.348724954931207	8.02521561223151e-13	4.1321022059807e-11
ENSG00000141258.14	SGSM2	1189.66701046755	-0.683203922885665	0.095610547387387	8.19635701204593e-13	4.21094596733155e-11
ENSG00000130726.13	TRIM28	4299.61860729771	0.761887092587937	0.108115817381396	8.36240907785359e-13	4.28683496938389e-11
ENSG00000137955.17	RABGGTB	980.112261798572	0.906343282250822	0.129863502192166	8.42921982445376e-13	4.31162894127858e-11
ENSG00000184445.12	KNTC1	392.157566614291	1.15770203238666	0.165208305666782	8.64314499943628e-13	4.41140081892626e-11
ENSG00000156136.11	DCK	802.695300314137	1.01036115215291	0.149196018626789	8.85532750625508e-13	4.5098504528588e-11
ENSG00000143942.6	CHAC2	62.2512643429323	2.49446659239981	0.369560565358702	9.22989476791257e-13	4.69039174118966e-11
ENSG00000156876.10	SASS6	121.942431026877	1.04095365143053	0.150710425470888	9.4960628437028e-13	4.81518362330579e-11
ENSG00000092201.11	SUPT16H	3108.09765884058	0.572900599719482	0.0810856324784159	9.54499400246415e-13	4.82951904332472e-11
ENSG00000167554.16	ZNF610	68.0838948580327	-1.58299059533177	0.231213588005089	9.97626777508473e-13	5.03683014061297e-11
ENSG00000175305.19	CCNE2	115.723697916369	2.09344932499417	0.308785843323669	1.00699209329149e-12	5.07315671827195e-11
ENSG00000007923.18	DNAJC11	1065.18044744452	0.5378160960428	0.0767011451603841	1.01085845195834e-12	5.08168326300605e-11
ENSG00000167862.11	MRPL58	244.849631775038	0.955865134027802	0.139131553866568	1.06153402498223e-12	5.32498269699239e-11
ENSG00000137054.17	POLR1E	406.622630926072	1.36202298057842	0.201108156739295	1.06765493312131e-12	5.3442187830072e-11
ENSG00000170860.5	LSM3	547.220733573481	0.658101422328289	0.0947171376158629	1.1153201926085e-12	5.57088137231115e-11
ENSG00000092964.18	DPYSL2	4140.64749008636	-1.26357180451195	0.185919576944252	1.12000372509679e-12	5.58234692491737e-11
ENSG00000125510.19	OPRL1	180.534616765338	-1.89741051561343	0.29246062988888	1.20490809788391e-12	5.99275142470944e-11
ENSG00000119950.21	MXI1	1043.04320379512	-1.39439114505669	0.205215371305074	1.21044583433076e-12	6.00751206439825e-11
ENSG00000112237.14	CCNC	1004.27908991476	0.587228811348297	0.0842486374463509	1.22608845067934e-12	6.07225500488987e-11
ENSG00000100271.18	TTLL1	210.348451627466	-1.05197778907037	0.155706907395915	1.26053318181655e-12	6.22964559368788e-11
ENSG00000165891.17	E2F7	526.301427416407	2.70493198106241	0.405651126124753	1.27927471179251e-12	6.30892946473876e-11
ENSG00000126453.12	BCL2L12	176.616790859736	1.2128153837154	0.178346836001136	1.28351307364156e-12	6.31650560198843e-11
ENSG00000182872.17	RBM10	1089.29433812057	0.574886415432505	0.0820989442303267	1.30399123614864e-12	6.39224846760555e-11
ENSG00000013275.9	PSMC4	1375.53397784218	0.630089338735922	0.091500346226955	1.30437308309713e-12	6.39224846760555e-11
ENSG00000169230.11	PRELID1	1844.22536552949	0.947989145882776	0.138803744990533	1.34446010226959e-12	6.57491618214518e-11
ENSG00000204316.14	MRPL38	521.392389488051	0.803302654031603	0.115903217876908	1.3631308738464e-12	6.65230632714687e-11
ENSG00000136930.14	PSMB7	1688.04175118333	0.529245239756367	0.0766920685710172	1.37050530275588e-12	6.67436082442114e-11
ENSG00000100027.17	YPEL1	121.76904398245	-2.52701975681375	0.379132687190499	1.37758803582478e-12	6.69490601360502e-11
ENSG00000135929.10	CYP27A1	247.616936775079	-1.60663134489443	0.23650936532279	1.41107151917315e-12	6.84340411456254e-11
ENSG00000123080.13	CDKN2C	489.063042975895	1.24889905016821	0.18939736549652	1.41979390279755e-12	6.87144974571335e-11
ENSG00000164808.18	SPIDR	646.890424416268	-0.695261115904543	0.100662506640897	1.42915137082186e-12	6.88974136671618e-11
ENSG00000106244.14	PDAP1	2331.62710748151	0.484150670835152	0.0691540330836782	1.42946807103754e-12	6.88974136671618e-11
ENSG00000102743.17	SLC25A15	263.75267242727	1.05380584261187	0.155372689262557	1.44804727794696e-12	6.95890674563454e-11
ENSG00000115053.18	NCL	10649.4087539925	0.87350572566907	0.127234287340842	1.44977223867386e-12	6.95890674563454e-11
ENSG00000160445.12	ZER1	1167.60148654333	-0.970585050640799	0.144092512130913	1.54950427096263e-12	7.42237947500459e-11
ENSG00000168411.15	RFWD3	678.181363747875	1.12135109108967	0.164235597721451	1.56616639486447e-12	7.4868518704196e-11
ENSG00000163636.12	PSMD6	1244.22890187109	0.572723964851835	0.0842153720824107	1.66047670491926e-12	7.92149050085564e-11
ENSG00000165283.17	STOML2	935.356144966329	0.860150271017457	0.125396914359472	1.70530326122173e-12	8.11877169741735e-11
ENSG00000290871.2	GTF2IP1	2143.54202119965	-1.26908575417187	0.19179909261253	1.73987776785971e-12	8.26654119948955e-11
ENSG00000186591.14	UBE2H	3614.71734900183	-0.818862189739965	0.119812367893736	1.7583170508372e-12	8.33720474246865e-11
ENSG00000262576.3	PCDHGA4	380.629753807712	-2.376132178126	0.364391129318635	1.79822907338862e-12	8.50919085415636e-11
ENSG00000112118.21	MCM3	982.063747617546	1.05855465990457	0.160624606395584	1.86703705561871e-12	8.81694105295816e-11
ENSG00000109685.20	NSD2	2944.21747650364	1.27483284256317	0.195839483269293	1.8990013974379e-12	8.94980981179606e-11
ENSG00000141994.17	DUS3L	250.682499489651	1.20371767026934	0.177671321280906	1.91674885876093e-12	9.01527591999911e-11
ENSG00000100575.15	TIMM9	271.344441468291	0.867280306880355	0.128393228602182	1.94398087704421e-12	9.12499939393284e-11
ENSG00000268614.1	ENSG00000268614	2.37790951403571	0.0541534744877635	0.461467568374951	1.98255619458522e-12	9.28504025938908e-11
ENSG00000130695.17	CEP85	337.87574881685	1.19349244292737	0.175454670177694	1.98601990490013e-12	9.28504025938908e-11
ENSG00000250615.1	ENSG00000250615	2.1085105993442	0.0906535606826803	0.467438323937279	2.02844132771193e-12	9.46444001528825e-11
ENSG00000135972.10	MRPS9	292.82735936648	0.765568611081958	0.112381340711787	2.04092834242443e-12	9.50373325348872e-11
ENSG00000279833.1	ENSG00000279833	43.9873767959345	-1.87474265184897	0.278116413472828	2.04577444784775e-12	9.50736053536563e-11
ENSG00000100364.20	KIAA0930	1611.33675363743	-0.864078037360588	0.126180768957075	2.06689078511652e-12	9.58643630811187e-11
ENSG00000167005.15	NUDT21	1674.27909994439	0.601575091851756	0.0884926375621821	2.10628920136671e-12	9.74982502398974e-11
ENSG00000132522.17	GPS2	759.989909631021	0.49863258753954	0.072408408663415	2.15477245480716e-12	9.9545377279787e-11
ENSG00000157954.16	WIPI2	1536.75829868597	-0.609800132864884	0.0890367860438682	2.18436531752673e-12	1.00713458900404e-10
ENSG00000152795.19	HNRNPDL	4266.00342189779	0.771285202702367	0.112937102583649	2.20162106703932e-12	1.01309240281715e-10
ENSG00000232859.11	LYRM9	114.423676404253	-1.7104776307274	0.262693016743781	2.22688171455793e-12	1.02270308368381e-10
ENSG00000135372.11	NAT10	713.986134919059	0.689277853795274	0.0998528298494463	2.23631240052616e-12	1.02502036617058e-10
ENSG00000273841.7	TAF9	872.778931308718	0.749785029812499	0.109820268883534	2.25996765499315e-12	1.03383569282035e-10
ENSG00000145386.12	CCNA2	782.479855122502	2.08359292274474	0.322638592086632	2.34684447387791e-12	1.07148118010489e-10
ENSG00000235106.12	BRD3OS	478.51877266095	-1.05863286557598	0.157945526963584	2.36377176712138e-12	1.07710582511168e-10
ENSG00000159461.16	AMFR	2245.69380253598	-0.515498299294675	0.0748387190143041	2.3769711744425e-12	1.08101319404218e-10
ENSG00000160408.17	ST6GALNAC6	1185.45426968888	-1.06335127007544	0.158721011411934	2.38411273401131e-12	1.0821557139854e-10
ENSG00000108826.17	MRPL27	494.548726365872	0.77150217117318	0.113822311514019	2.39698443903907e-12	1.08588969470886e-10
ENSG00000151503.15	NCAPD3	681.507269225802	1.01102987638558	0.149214614654901	2.49855517510369e-12	1.1297142315904e-10
ENSG00000108055.12	SMC3	1587.12960258517	0.64889581679547	0.0944149758550881	2.57584257913734e-12	1.16241112219912e-10
ENSG00000104131.14	EIF3J	1235.54777815054	0.891758307044024	0.12962464514662	2.58927659932937e-12	1.16622215387136e-10
ENSG00000125945.16	ZNF436	337.768781120417	-1.13474265245153	0.169341453801985	2.65516197601135e-12	1.19359742983156e-10
ENSG00000141699.12	RETREG3	958.768341907867	-0.631912102150748	0.0923119861872432	2.73043057499464e-12	1.22507764147936e-10
ENSG00000166881.11	NEMP1	560.333839052289	0.908549584175642	0.136144878029089	2.78020880929111e-12	1.24502224379289e-10
ENSG00000135686.14	KLHL36	1306.63353715085	-0.766925596776227	0.112648064651293	2.81971078710492e-12	1.2602975020911e-10
ENSG00000165195.16	PIGA	123.134992240461	1.07804981579628	0.159058824139304	2.83268890114319e-12	1.26368198002144e-10
ENSG00000183087.16	GAS6	9054.75700928575	-1.17264229668904	0.177185281524626	2.95725455559629e-12	1.31588388599704e-10
ENSG00000188706.14	ZDHHC9	1595.83791048781	-0.643569814818674	0.0936362202767925	2.96096391185165e-12	1.31588388599704e-10
ENSG00000182158.17	CREB3L2	5090.79671505336	0.879657257950244	0.130861206428895	3.15846722389454e-12	1.40053595884624e-10
ENSG00000142937.13	RPS8	7444.22366930909	0.600742484381323	0.0891062042631723	3.16342824380054e-12	1.40053595884624e-10
ENSG00000172830.14	SSH3	893.311515634811	-1.28672191932757	0.195044702092842	3.18262705675927e-12	1.40637221320992e-10
ENSG00000179364.16	PACS2	1728.49718034212	-0.849512011631262	0.126737339523968	3.20808989964284e-12	1.41494923573681e-10
ENSG00000140534.15	TICRR	152.283191270754	1.4875444243227	0.223289216658828	3.22568456669298e-12	1.42003017760857e-10
ENSG00000211584.15	SLC48A1	537.241863405379	-1.2013409393616	0.180492405588358	3.24039050735267e-12	1.42382271616308e-10
ENSG00000118971.10	CCND2	1312.78200245926	-3.69513045571903	0.580689743941407	3.33350120734297e-12	1.46198732125421e-10
ENSG00000144834.15	TAGLN3	1068.13353469254	5.31834775460405	0.810378429200169	3.37281880920115e-12	1.47646090793794e-10
ENSG00000206053.14	JPT2	1268.10662119119	0.817020483810444	0.120652631856034	3.39505272189392e-12	1.48341593321481e-10
ENSG00000110104.13	CCDC86	494.292258434425	1.43370246374024	0.213757224179047	3.52229818679579e-12	1.53614258236079e-10
ENSG00000142230.14	SAE1	1877.43632913513	0.688097289342747	0.103768899319429	3.54957918031103e-12	1.54515759625606e-10
ENSG00000116649.11	SRM	1577.30076176598	1.09350391933412	0.162644025526456	3.61745786288294e-12	1.57177871752326e-10
ENSG00000255920.5	CCND2-AS1	6.4651586877044	-4.82533549043878	0.800561207174464	3.86708847869125e-12	1.6771254225953e-10
ENSG00000279253.1	ENSG00000279253	39.7209172550455	-1.54253835451334	0.235328290555704	3.96759188672051e-12	1.71752644340701e-10
ENSG00000148187.19	MRRF	454.607733181289	0.733152041899988	0.108117275755547	4.01045455170695e-12	1.73022737812566e-10
ENSG00000132603.16	NIP7	547.898531203951	1.28709467515058	0.192442790997217	4.01173527953502e-12	1.73022737812566e-10
ENSG00000177225.17	GATD1	1399.6785516644	-0.526234725929293	0.0772233080002555	4.06712608690805e-12	1.74852814945253e-10
ENSG00000126457.23	PRMT1	2123.28893674881	0.685203261059544	0.10101898378795	4.06912779475606e-12	1.74852814945253e-10
ENSG00000239900.15	ADSL	922.532416850631	0.76742468116891	0.113752633920725	4.08255739620854e-12	1.75108003107837e-10
ENSG00000125450.12	NUP85	446.665902960379	0.772433145220134	0.11456723536833	4.12035302223751e-12	1.76405443677333e-10
ENSG00000198542.16	ITGBL1	5749.11949153592	-2.18203525696522	0.33857921124514	4.18463233735855e-12	1.78829918680244e-10
ENSG00000123473.18	STIL	281.677068906614	1.59395921884822	0.244594249091989	4.23237203827249e-12	1.8054001599755e-10
ENSG00000101365.23	IDH3B	843.037000918298	0.555064234568532	0.081800247189645	4.38476941860559e-12	1.86700127375818e-10
ENSG00000157796.19	WDR19	354.282987789963	-1.01254115250875	0.152048025434861	4.5742130982125e-12	1.94327856456747e-10
ENSG00000095752.7	IL11	770.511991996707	3.00583736726382	0.448808611407909	4.58053768427735e-12	1.94327856456747e-10
ENSG00000135835.13	KIAA1614	735.840490777045	-0.873678229415683	0.130929025544716	4.624706177962e-12	1.95846252927608e-10
ENSG00000169813.18	HNRNPF	2726.44063115018	0.768280722924045	0.114451364981149	4.70380391589159e-12	1.98835660647164e-10
ENSG00000197746.16	PSAP	43222.6084320661	-0.81685072492274	0.121818267128621	4.7350293600396e-12	1.99794307437339e-10
ENSG00000102738.9	MRPS31	222.526461031669	0.78597108923445	0.116332410415376	4.92900003164726e-12	2.076041526843e-10
ENSG00000119203.15	CPSF3	623.100841344404	0.682511372487143	0.102091549892331	4.94684173966754e-12	2.07980885803001e-10
ENSG00000078808.21	SDF4	4459.11871036721	-0.674058281944554	0.0998528983573541	4.96276491726731e-12	2.08275749921078e-10
ENSG00000178761.16	FAM219B	1242.52337743225	-0.859038547698098	0.128846683830094	5.10289433593867e-12	2.13772863793732e-10
ENSG00000120253.15	NUP43	661.114320338477	0.728498363793945	0.109532429080453	5.38207794440249e-12	2.25065212930863e-10
ENSG00000013288.10	MAN2B2	2098.66636605013	-1.11257206791174	0.168765402141943	5.46375616680119e-12	2.28072793134187e-10
ENSG00000196510.15	ANAPC7	851.024659783563	0.675051750273573	0.101471804460141	5.4790251505841e-12	2.28302481140916e-10
ENSG00000163781.15	TOPBP1	795.603966935662	0.776394836418271	0.115802438655498	5.50274993524627e-12	2.28883064922272e-10
ENSG00000196263.9	ZNF471	218.125008309787	-0.966956071474955	0.146938987826687	5.51328852394542e-12	2.28914089761542e-10
ENSG00000116898.13	MRPS15	519.726314093734	0.727808320337502	0.108877028189806	5.54605272333219e-12	2.29866185213853e-10
ENSG00000163346.18	PBXIP1	4080.51303005246	-1.72419325935877	0.263521526426629	5.59254362670356e-12	2.31382831535969e-10
ENSG00000166839.19	ANKDD1A	338.808373242073	-1.10361549947153	0.166825271497391	5.96013967755651e-12	2.46155874739507e-10
ENSG00000278615.5	C11orf98	304.59387638126	0.933380901511369	0.140441001426016	5.97925834046131e-12	2.46509952322087e-10
ENSG00000138376.12	BARD1	236.223535074381	1.82998045989066	0.282326609479543	6.09309015849597e-12	2.50760696382045e-10
ENSG00000141376.24	BCAS3	267.448369110279	-1.22832777717699	0.189058078008585	6.29685837740796e-12	2.58691320615621e-10
ENSG00000105245.10	NUMBL	944.086298977037	-0.843560299700508	0.126365325254131	6.43530446312791e-12	2.63915223035225e-10
ENSG00000185480.13	PARPBP	124.59733366842	1.68072427161084	0.2569477092351	6.57398691409563e-12	2.69130504560244e-10
ENSG00000196504.22	PRPF40A	2120.38965101748	0.522983951520421	0.0780951531807891	6.59102776741233e-12	2.69356407501802e-10
ENSG00000135521.10	LTV1	425.74564962302	0.957821804903704	0.145972000262838	6.62636134457271e-12	2.703277884655e-10
ENSG00000107281.11	NPDC1	2321.14326275643	-1.28473530055121	0.198534075457672	6.82665155303671e-12	2.78013600529244e-10
ENSG00000000460.18	FIRRM	159.141084279734	1.18571176922022	0.180737009578129	7.02822832628651e-12	2.85724983226563e-10
ENSG00000164053.23	ATRIP	211.267436188263	1.04612708752012	0.157821710204166	7.05476129121882e-12	2.8630572906863e-10
ENSG00000132507.19	EIF5A	7786.09646096115	0.941567477794057	0.141619684680283	7.24026244200335e-12	2.93094619544181e-10
ENSG00000145375.10	AFG2A	269.266402178608	0.776508738206602	0.117072609468697	7.24712055512221e-12	2.93094619544181e-10
ENSG00000083635.8	NUFIP1	207.850046579019	1.31537108703376	0.200488764285294	7.26173940684809e-12	2.93178618954199e-10
ENSG00000163029.17	SMC6	747.842889078935	0.806550113946176	0.1219745364644	7.28123601084906e-12	2.93458918947599e-10
ENSG00000120526.13	NUDCD1	576.171087441692	0.839734689722006	0.125546868467608	7.39963111066367e-12	2.97717343963639e-10
ENSG00000204392.12	LSM2	247.507510100769	1.01217992271987	0.154531553561724	7.43632427292539e-12	2.98679581106364e-10
ENSG00000150753.13	CCT5	3992.22221548349	0.962092537835047	0.145514979807664	7.52328068473138e-12	3.01653875276639e-10
ENSG00000115761.18	NOL10	593.19642694113	0.808542334003916	0.121980956954084	7.70484189614714e-12	3.08404767404684e-10
ENSG00000085224.23	ATRX	3066.39527015953	-0.727839368148948	0.109660708046123	7.88881444320822e-12	3.14982207769763e-10
ENSG00000182004.14	SNRPE	462.747049497449	0.864220485416911	0.130587830197763	7.89611455138096e-12	3.14982207769763e-10
ENSG00000075188.10	NUP37	256.290691936035	1.05267827611782	0.160397583078511	8.02841144453957e-12	3.19714047576758e-10
ENSG00000070413.22	DGCR2	2524.41766202444	-0.589616304034134	0.0852978267607357	8.41295599842518e-12	3.34457924182291e-10
ENSG00000198933.12	TBKBP1	329.634813826411	-0.875355161146677	0.132858615139704	8.81188702836361e-12	3.49722701485616e-10
ENSG00000070950.11	RAD18	329.117701308372	1.38977389325066	0.212808660084033	8.86773649740731e-12	3.51342726039649e-10
ENSG00000154920.16	EME1	69.6883491957479	1.82101328155279	0.285765967278995	9.06095313526603e-12	3.58390593045649e-10
ENSG00000253669.5	GASAL1	46.0727662382249	2.73162491000456	0.423063622269312	9.16175477156289e-12	3.61382917870567e-10
ENSG00000171793.18	CTPS1	1011.72254961121	1.29694469764655	0.196945683729727	9.16752525227783e-12	3.61382917870567e-10
ENSG00000087586.19	AURKA	441.76111861	2.14538245136687	0.345906277044011	9.28107239598634e-12	3.65243010654169e-10
ENSG00000131462.10	TUBG1	1058.77371298666	0.953926965424922	0.146514598698412	9.4601070865283e-12	3.71455026870934e-10
ENSG00000123737.14	EXOSC9	651.667246047348	0.97887012587204	0.153566076822572	9.47070482610698e-12	3.71455026870934e-10
ENSG00000085415.17	SEH1L	738.725664851649	0.864249357910108	0.130311915879768	9.73004750698559e-12	3.8098758881624e-10
ENSG00000117593.13	DARS2	404.849906825351	1.2679027591973	0.196989331909206	9.86057639342898e-12	3.85452899285612e-10
ENSG00000141542.12	RAB40B	205.032148602509	-1.05684142935985	0.163132608263828	1.00498667137579e-11	3.92196467947921e-10
ENSG00000143493.14	INTS7	405.040242844057	1.143051537644	0.174016265723218	1.01765324251718e-11	3.96477703284695e-10
ENSG00000104635.16	SLC39A14	2964.98489331513	1.25483708867594	0.192037265570215	1.0349185303878e-11	4.02533370488273e-10
ENSG00000168496.5	FEN1	616.445583318743	1.62552959622491	0.254823247386309	1.0373752419629e-11	4.02818665384132e-10
ENSG00000100410.9	PHF5A	374.419831433814	0.945044466102844	0.143759288567949	1.08386183761477e-11	4.20171713367874e-10
ENSG00000054793.15	ATP9A	2130.15461165421	-1.6753844647971	0.265638040856186	1.08692967234541e-11	4.20663377826924e-10
ENSG00000175334.9	BANF1	1329.68312190624	0.57041425543133	0.0868206041099534	1.17178628967736e-11	4.52754980289222e-10
ENSG00000148835.13	TAF5	133.802443319728	0.975621648557993	0.149986518908795	1.19278640608557e-11	4.60108498822712e-10
ENSG00000172403.11	SYNPO2	1404.03201565954	-2.45910711596237	0.378901281878712	1.20858840536918e-11	4.65391281663877e-10
ENSG00000099308.14	MAST3	392.044157990164	-0.933448610731761	0.141099133375493	1.21046329248647e-11	4.65391281663877e-10
ENSG00000090565.18	RAB11FIP3	1377.1285693625	-0.85239257307592	0.130070214152097	1.2331980812418e-11	4.73353667440204e-10
ENSG00000182944.19	EWSR1	3757.92929681143	0.513044888582598	0.0780488016334227	1.24890251053324e-11	4.78595821085657e-10
ENSG00000170540.17	ARL6IP1	2799.25688428283	0.838919854741913	0.128360150621285	1.25228293752324e-11	4.79105825655372e-10
ENSG00000051825.16	MPHOSPH9	419.214494005537	0.998159655885955	0.156054984276937	1.27899841752675e-11	4.88527238694533e-10
ENSG00000111911.8	HINT3	696.824118783041	-0.852582048110642	0.130303315622121	1.30582982156486e-11	4.97962119231649e-10
ENSG00000274070.2	CASTOR2	686.809700443137	-1.42821517518306	0.222568458763611	1.3529780857622e-11	5.15101233432852e-10
ENSG00000156697.14	UTP14A	375.478762556004	0.984677902993261	0.150666571921304	1.36944818484116e-11	5.20523914940601e-10
ENSG00000120800.6	UTP20	705.168453355155	1.15178098635745	0.177531774319712	1.37345859479116e-11	5.21200781036335e-10
ENSG00000168056.19	LTBP3	4594.07793760305	-1.41005578196882	0.219409508170925	1.40431165409106e-11	5.32045206256607e-10
ENSG00000198805.13	PNP	594.60387812589	2.01427513170924	0.309504850359287	1.41532524411282e-11	5.35350208841121e-10
ENSG00000178719.18	GRINA	3479.86029375728	-0.528938594083501	0.0793283996690113	1.4214043908075e-11	5.36781083029338e-10
ENSG00000084623.13	EIF3I	2564.86381896197	0.701651008463978	0.107057643437164	1.46312150584378e-11	5.51644005171035e-10
ENSG00000143368.11	SF3B4	990.386100221648	0.701647272072646	0.105627979161282	1.4733955459263e-11	5.54623096321631e-10
ENSG00000145220.15	LYAR	265.066826772588	1.61268981677037	0.250020656084336	1.51657633014085e-11	5.69959618864509e-10
ENSG00000197019.6	SERTAD1	485.622337929649	1.26477788480826	0.198122097975137	1.52210147698867e-11	5.71117883243775e-10
ENSG00000101166.17	PRELID3B	1312.03703657974	0.573225738411092	0.0867238376441699	1.55944705234584e-11	5.84192857301863e-10
ENSG00000145833.17	DDX46	1526.18645558179	0.608093029520251	0.0923672057944414	1.60994362840171e-11	6.02144676120295e-10
ENSG00000171488.16	LRRC8C	369.572244984355	1.93305584705281	0.297169497895641	1.61708249879679e-11	6.03848570157728e-10
ENSG00000102978.14	POLR2C	1097.78250013905	0.478536105394357	0.0720629689052137	1.65101323582699e-11	6.15535652323631e-10
ENSG00000197111.17	PCBP2	5905.99992205634	0.482526422894133	0.0724312856796563	1.65840505334791e-11	6.17306951067846e-10
ENSG00000113460.14	BRIX1	442.533132059134	1.12521706882299	0.173921081284215	1.6863008780958e-11	6.26692676094873e-10
ENSG00000161692.18	DBF4B	129.084328176585	1.29802766953718	0.203271922243896	1.70588949648424e-11	6.3296623602882e-10
ENSG00000151014.7	NOCT	213.779141320878	1.9327257223686	0.293533128242887	1.7116155572452e-11	6.34084394075497e-10
ENSG00000188554.16	NBR1	2995.00806245167	-0.827906006552152	0.128221477060884	1.76194188823217e-11	6.51695468027139e-10
ENSG00000163531.18	NFASC	7202.06065803268	-1.19280865582302	0.188297888309302	1.76651637335204e-11	6.52355240813226e-10
ENSG00000101182.16	PSMA7	2682.09482742158	0.583962021883353	0.0880209062867473	1.77201597739789e-11	6.53354029773708e-10
ENSG00000060656.21	PTPRU	5272.60711279094	-1.42688897070594	0.222723389308098	1.82477363947367e-11	6.7174659206829e-10
ENSG00000161847.16	RAVER1	758.699673324892	0.714749240696793	0.108665096273712	1.83397448218539e-11	6.74072130433424e-10
ENSG00000293495.2	C19orf48P	334.745951547721	1.71097596878512	0.265072072432401	1.86289510472309e-11	6.83626938273264e-10
ENSG00000004455.19	AK2	1696.64360116689	0.566240670404913	0.0862139387740515	1.8939769555115e-11	6.93943656928478e-10
ENSG00000138346.17	DNA2	111.683251958366	1.47909328266541	0.232277272278444	1.95948712196822e-11	7.16822706778234e-10
ENSG00000112245.14	PTP4A1	4147.42500170504	0.831757300197043	0.127804751460565	1.98695239900012e-11	7.25734363734793e-10
ENSG00000100714.19	MTHFD1	1170.06576427979	1.18800989336267	0.186788489672812	2.04025294872694e-11	7.4403982729237e-10
ENSG00000161681.18	SHANK1	487.215697863713	-1.8729657343612	0.291768978995257	2.1205915816695e-11	7.7096908703333e-10
ENSG00000100567.14	PSMA3	930.487896599755	0.659025942593208	0.100896321234789	2.1206926889221e-11	7.7096908703333e-10
ENSG00000291146.2	RP9P	214.837142622959	-0.977179400561571	0.151857094463355	2.15468108018724e-11	7.82109082771069e-10
ENSG00000082516.9	GEMIN5	488.485924924351	0.882819788385605	0.135298501197647	2.23116039129611e-11	8.08614035766479e-10
ENSG00000277161.3	PIGW	253.291799565525	1.31358078546726	0.206509613860525	2.26141785068428e-11	8.18311202439563e-10
ENSG00000174080.13	CTSF	2523.29359118363	-1.65444815062696	0.265681838808218	2.29175250069224e-11	8.28006282166643e-10
ENSG00000146263.13	MMS22L	299.068141974943	1.19420098213635	0.184597233289574	2.33009153380557e-11	8.40476795083549e-10
ENSG00000105204.14	DYRK1B	347.204675712263	-1.24037204800265	0.196745117096925	2.3366926769616e-11	8.40476795083549e-10
ENSG00000106344.9	RBM28	713.337684794009	0.692494959798328	0.105735412580112	2.33705474334491e-11	8.40476795083549e-10
ENSG00000181991.17	MRPS11	620.187584866105	0.606577283541429	0.0929402046823795	2.38252280423202e-11	8.55512335971239e-10
ENSG00000185104.22	FAF1	732.662359659439	0.619678885514389	0.0944908223598976	2.3968604434591e-11	8.58505061321786e-10
ENSG00000197989.16	SNHG12	202.732034044748	1.46906864958668	0.228764124712742	2.39820245141652e-11	8.58505061321786e-10
ENSG00000156587.16	UBE2L6	615.504995684475	-0.86688187287609	0.136000215420404	2.40238447864182e-11	8.5868714943014e-10
ENSG00000090776.7	EFNB1	411.677236185652	-1.12913907236574	0.176112359218738	2.44629572032701e-11	8.73047461959757e-10
ENSG00000175662.20	TOM1L2	2100.8507996554	-0.738330354620038	0.113543805829818	2.56038782155413e-11	9.12372343241606e-10
ENSG00000173145.12	NOC3L	453.416754845376	1.17378902133317	0.182205640275117	2.63999463528288e-11	9.39307680279644e-10
ENSG00000178035.14	IMPDH2	1794.6686190152	1.06199599443232	0.16716688231503	2.65510126321513e-11	9.4324691685284e-10
ENSG00000132436.14	FIGNL1	223.713502991202	1.51710815965452	0.236600185945523	2.66064409128268e-11	9.4378173410962e-10
ENSG00000113369.9	ARRDC3	1505.4181224459	-1.18142578784063	0.185616546932934	2.70389528727152e-11	9.57670549019078e-10
ENSG00000185189.19	NRBP2	1051.16350234457	-1.09269638541208	0.173064940526256	2.78687139592053e-11	9.85565896384847e-10
ENSG00000197771.14	MCMBP	1342.60876184613	0.789114549839703	0.121902855583372	2.79746828337795e-11	9.87819011967418e-10
ENSG00000111361.14	EIF2B1	767.230194844641	0.491154145804312	0.0754404981723906	2.81767464664888e-11	9.92657608668571e-10
ENSG00000139197.12	PEX5	845.034642722262	-0.624330440465294	0.0938073381745457	2.81966398081764e-11	9.92657608668571e-10
ENSG00000129484.15	PARP2	430.782390869619	0.854193235410365	0.132626410104682	3.07281567112667e-11	1.08015246809409e-09
ENSG00000157837.17	SPPL3	1121.41418610826	-0.486851063907812	0.0745792796276308	3.17434373769926e-11	1.11416605424111e-09
ENSG00000149100.14	EIF3M	1546.55429206893	0.661516549230725	0.102101677887548	3.20417817271875e-11	1.12295155870275e-09
ENSG00000269556.9	TMEM185A	501.0476914959	-0.640886662598852	0.0987685166905068	3.25159968929521e-11	1.1378651846851e-09
ENSG00000141428.17	C18orf21	147.139367053425	0.754345265829333	0.117920381506819	3.26570432431678e-11	1.14109273968952e-09
ENSG00000129084.20	PSMA1	1767.5861189397	0.503933321280337	0.0776032220369834	3.27293682610683e-11	1.14191300368766e-09
ENSG00000151576.11	QTRT2	298.017283952089	0.948845054005933	0.149999514926093	3.30116484147954e-11	1.15004514656372e-09
ENSG00000109805.11	NCAPG	620.731107351329	2.24426687714985	0.36787587644982	3.32643897380616e-11	1.15712555731686e-09
ENSG00000156787.18	TBC1D31	148.688777875744	1.14359475652725	0.17946653050791	3.34023744622397e-11	1.16019896794846e-09
ENSG00000102119.13	EMD	774.112866470775	0.574123938856287	0.0882855012772144	3.38845254835404e-11	1.17519980371401e-09
ENSG00000161970.16	RPL26	4852.90975646883	0.619797145799548	0.0955996162997158	3.47675668911172e-11	1.20403947206927e-09
ENSG00000075131.11	TIPIN	145.603877067553	1.43068261351537	0.227327919343042	3.5751645686149e-11	1.23628767686305e-09
ENSG00000166788.11	SAAL1	167.011242339592	0.944833282716279	0.149824275611081	3.63481700625048e-11	1.25505882331036e-09
ENSG00000008952.18	SEC62	4303.6318400941	-0.430010639281995	0.0658393784729386	3.68681978853291e-11	1.26953383651179e-09
ENSG00000178691.13	SUZ12	1014.87577267532	0.608767118322186	0.0936338340568961	3.68760042347496e-11	1.26953383651179e-09
ENSG00000156639.13	ZFAND3	2244.01048306808	-0.500696489959792	0.0759580430317175	3.80180448524823e-11	1.30692620069357e-09
ENSG00000139990.19	DCAF5	1522.96318058725	-0.712878120667747	0.111778636305168	3.91689223953031e-11	1.34451208504053e-09
ENSG00000142920.19	AZIN2	149.901755809258	-1.26205428587998	0.198320943636451	3.94144032369012e-11	1.35095467751584e-09
ENSG00000063180.10	CA11	271.723439887431	-2.18626036101216	0.367439541029511	4.0091071555243e-11	1.37213600098882e-09
ENSG00000004142.13	POLDIP2	1736.56705420138	0.543506074348439	0.0838504918325695	4.10488779336061e-11	1.40286340727482e-09
ENSG00000169814.19	BTD	521.911684571208	-0.781074166340914	0.122548252605359	4.13496506706052e-11	1.41107946580448e-09
ENSG00000095485.19	CWF19L1	311.75728510091	0.794776860837427	0.122730321601731	4.1551584718893e-11	1.41590356324904e-09
ENSG00000139133.7	ALG10	96.4293550623907	1.15636246395054	0.184210726894444	4.23592404469909e-11	1.44132402429237e-09
ENSG00000111653.21	ING4	555.39658625093	-1.20312485887121	0.195041127997026	4.33437021374629e-11	1.47267787960077e-09
ENSG00000163714.19	U2SURP	1938.90079841275	0.595000777215082	0.0919366645698401	4.43108571287335e-11	1.50335355042275e-09
ENSG00000138750.17	NUP54	574.767023697034	0.754778015256657	0.117804838545719	4.72404466461177e-11	1.60042417507195e-09
ENSG00000090061.18	CCNK	913.985515642443	0.470719879835392	0.0729395853698522	4.8790431971009e-11	1.65054289110609e-09
ENSG00000086504.19	MRPL28	757.261610971546	0.692771513239387	0.108909075443897	4.96768563271849e-11	1.67810143569982e-09
ENSG00000173801.18	JUP	3593.27916475282	-1.9698915868806	0.325141633102453	5.01925310127123e-11	1.69307446602188e-09
ENSG00000006756.17	ARSD	399.233288616081	-1.27332112682264	0.205470170188505	5.15653082356429e-11	1.73687412869796e-09
ENSG00000101868.14	POLA1	333.263249992108	1.08071899849146	0.173591437120137	5.29591028241663e-11	1.78038630858054e-09
ENSG00000110713.19	NUP98	1998.86405697715	0.634422420056578	0.0982667074247695	5.30094486127675e-11	1.78038630858054e-09
ENSG00000112249.15	ASCC3	2370.51820306582	0.772166590581671	0.122642065772461	5.35920527072507e-11	1.79737134015021e-09
ENSG00000006625.19	GGCT	432.336899858495	1.31873481341247	0.211583502853797	5.38778429181434e-11	1.80436741555089e-09
ENSG00000160124.10	MIX23	136.142012930365	1.23290891943628	0.19517818404219	5.45017250825463e-11	1.82264996499228e-09
ENSG00000120948.20	TARDBP	3006.40168764453	0.326365387208647	0.0500607976063698	5.58219757775865e-11	1.86413500825266e-09
ENSG00000213918.11	DNASE1	334.997326264764	-0.882164983373093	0.139358524208932	5.66033467584713e-11	1.88753185995153e-09
ENSG00000100416.16	TRMU	783.755870653493	0.758122027576251	0.120893276667964	5.84415611889120e-11	1.94605403753847e-09
ENSG00000072274.15	TFRC	3473.13272275873	1.25272084835037	0.199504256211769	6.03419097143779e-11	2.00647579158364e-09
ENSG00000119403.16	PHF19	398.898847010898	1.19917608540251	0.193719187283861	6.12484049203183e-11	2.03372544519511e-09
ENSG00000306103.1	ENSG00000306103	11.1446933265952	0.0143662750687896	0.456497646548808	6.19402757067257e-11	2.05378139705024e-09
ENSG00000119787.15	ATL2	582.355795716603	0.709101429169911	0.110866790647166	6.37019746108904e-11	2.10920305737135e-09
ENSG00000033327.13	GAB2	687.559186279309	-1.22096751402365	0.194050086329975	6.42112156110501e-11	2.12305710908615e-09
ENSG00000005100.13	DHX33	575.983098539975	1.03178970635609	0.164226778014448	6.45058470114641e-11	2.12978627081919e-09
ENSG00000023572.10	GLRX2	499.50802023243	0.825438712532496	0.131016455980958	6.67950975715495e-11	2.20225980371304e-09
ENSG00000068308.16	OTUD5	1388.43476493526	-0.47738493774781	0.0727931352505395	6.70566445360892e-11	2.20776918686707e-09
ENSG00000150764.15	DIXDC1	1418.07442327549	-0.929092258066578	0.148055955225309	6.75628685541146e-11	2.22130747583823e-09
ENSG00000117280.14	RAB29	707.718707044978	-0.850324849666721	0.135259423758598	6.84291429797126e-11	2.24382227968663e-09
ENSG00000135763.11	URB2	287.909029338378	1.13151591058739	0.182061623304991	6.84396511557396e-11	2.24382227968663e-09
ENSG00000138606.20	SHF	3440.88481849967	-1.60355469503031	0.255699735747856	6.99528899452702e-11	2.29022234644347e-09
ENSG00000136122.19	BORA	92.2245797140973	1.50359616789433	0.248389409614175	7.10976312292047e-11	2.32444507358586e-09
ENSG00000163170.13	BOLA3	180.959855422972	1.00239951932645	0.159684409123184	7.17242479411431e-11	2.34165645233542e-09
ENSG00000165119.24	HNRNPK	10645.9530616977	0.385687266976312	0.0599038191106844	7.20290943652242e-11	2.34832930248463e-09
ENSG00000130517.15	PGPEP1	1498.61548707356	-1.35843031636982	0.222410651710269	7.28477114550354e-11	2.37171044982299e-09
ENSG00000203772.9	SPRN	117.644975147865	-2.16318648157619	0.352279203779784	7.33985305095046e-11	2.38631995714907e-09
ENSG00000198755.12	RPL10A	5279.15867152786	0.621276445793641	0.0980005772157468	7.45524787735928e-11	2.42047047751598e-09
ENSG00000108064.12	TFAM	618.526284541746	1.02399928354476	0.162784202637485	7.49996064379295e-11	2.43160998625942e-09
ENSG00000166199.14	ALKBH3	241.312605841627	0.808408961900391	0.12902770000145	7.54329793054137e-11	2.44227330227611e-09
ENSG00000180900.21	SCRIB	1597.40141812725	0.662258288314828	0.103934049355089	7.61508376581937e-11	2.46210509142176e-09
ENSG00000197530.14	MIB2	1491.94264181506	-0.768027210343947	0.122245336190771	7.65711658986008e-11	2.47227565475924e-09
ENSG00000110031.13	LPXN	929.138265117901	1.65347179369636	0.271961803021101	7.80720915629771e-11	2.51725960327745e-09
ENSG00000122642.12	FKBP9	6223.92854558517	-1.37992696190639	0.224187990390144	7.85003011900598e-11	2.52757994575598e-09
ENSG00000139182.16	CLSTN3	1972.24220478147	-1.16156071278811	0.188208808752184	7.8921633927214e-11	2.53765077672979e-09
ENSG00000075240.18	GRAMD4	808.463409915254	-1.49039213363448	0.248587290120852	8.03518036583522e-11	2.57821768066929e-09
ENSG00000135720.14	DYNC1LI2	4464.97773656013	-0.62793178397541	0.0966980444924033	8.04038624746712e-11	2.57821768066929e-09
ENSG00000155959.13	VBP1	993.910021649035	0.51093952914489	0.0801453853865982	8.06341778016239e-11	2.58206101409693e-09
ENSG00000175581.15	MRPL48	244.779156255964	0.737132772814434	0.11761739835102	8.08832391635467e-11	2.58649329505755e-09
ENSG00000105270.16	CLIP3	1957.66007902001	-1.14182461015442	0.185692166543394	8.11174678705149e-11	2.59043979363546e-09
ENSG00000240291.2	CACNB2-AS1	18.7495807908853	3.87880358552451	0.635639529358769	8.1810937556365e-11	2.60902111366656e-09
ENSG00000079134.14	THOC1	388.521475204894	0.731242290305922	0.11514984516601	8.22037296076323e-11	2.61797599905724e-09
ENSG00000124571.19	XPO5	936.632497131801	0.743603272950531	0.117178146902572	8.27724783191948e-11	2.63250265740068e-09
ENSG00000111142.15	METAP2	1863.18366296631	0.545260886765778	0.0850811602556288	8.45107289524456e-11	2.68413423912007e-09
ENSG00000181191.13	PJA1	757.509479117503	-0.902875874557755	0.144401114858416	8.47316285354269e-11	2.6874987091508e-09
ENSG00000178234.15	GALNT11	1114.9071558846	-0.810013632696068	0.130643770889804	8.49539413399211e-11	2.69089882488075e-09
ENSG00000106399.12	RPA3	247.23124865718	0.910309531733289	0.14805582806024	9.66006270966886e-11	3.05566476185683e-09
ENSG00000263859.1	ENSG00000263859	1.60490040587515	0.0390486556607068	0.459567944377563	9.82342583463315e-11	3.10314057176195e-09
ENSG00000066135.14	KDM4A	1252.25334858529	-0.569909912583683	0.0885816141240815	9.83817765610166e-11	3.10360648973053e-09
ENSG00000159714.13	ZDHHC1	186.506990060924	-1.12328992998908	0.18306942138206	9.89164267098497e-11	3.11626737300464e-09
ENSG00000154174.9	TOMM70	1693.58975074026	0.437653352533944	0.0697352966810391	1.00147465673304e-10	3.15080371141204e-09
ENSG00000259494.3	MRPL46	231.139624925894	0.760443320450807	0.121422426303369	1.02063637602321e-10	3.20677364595678e-09
ENSG00000138780.16	GSTCD	256.096784872932	0.929657324890113	0.148711982211314	1.07351096919301e-10	3.36837482092023e-09
ENSG00000183527.13	PSMG1	734.665055429851	1.23854039172613	0.203819633467545	1.07617816295168e-10	3.37221725699174e-09
ENSG00000073111.16	MCM2	711.913111833074	1.33303402944806	0.218038513825853	1.09687351558415e-10	3.4324652343099e-09
ENSG00000180304.14	OAZ2	2702.21055627947	-0.628454984832033	0.097469783627171	1.11624464890559e-10	3.48841375839801e-09
ENSG00000080608.11	PUM3	498.738693320287	0.94339477468396	0.154805855611344	1.15096134428513e-10	3.59162012272226e-09
ENSG00000179750.16	APOBEC3B	95.7775885482557	2.82851488197824	0.489515513005811	1.152342185165e-10	3.59162012272226e-09
ENSG00000139112.12	GABARAPL1	2461.56637338734	-1.21486729391836	0.196564090869844	1.16286478443234e-10	3.61959083900005e-09
ENSG00000166012.18	TAF1D	1007.16181318031	0.936383129927992	0.149540111957144	1.17820666074971e-10	3.66246793905388e-09
ENSG00000144580.16	CNOT9	1019.57208169475	0.695389641854779	0.110998537367355	1.18188650880845e-10	3.66420577301847e-09
ENSG00000125740.15	FOSB	415.488910191685	4.79502141475388	0.803447677347916	1.18190073274124e-10	3.66420577301847e-09
ENSG00000104320.16	NBN	895.439332347413	0.725101807417329	0.116595769226164	1.19045643100262e-10	3.68206800415568e-09
ENSG00000173264.17	GPR137	803.246608186219	-0.691381574108594	0.10923372188129	1.19106879009529e-10	3.68206800415568e-09
ENSG00000148303.18	RPL7A	12024.5511899926	0.624312127310142	0.0998235035111192	1.19238769641763e-10	3.68206800415568e-09
ENSG00000243244.8	STON1	337.724395849373	-1.78794099599912	0.292736884601648	1.19429685893063e-10	3.68309807049635e-09
ENSG00000130347.14	RTN4IP1	114.952163655269	0.991546008391584	0.15972465498512	1.21334383196131e-10	3.7339374669529e-09
ENSG00000257167.4	TMPO-AS1	45.3777145693154	2.39476654733797	0.40248806429994	1.21397693141864e-10	3.7339374669529e-09
ENSG00000035115.23	SH3YL1	337.241527177571	-0.768188140134256	0.123485711996222	1.21668041210496e-10	3.73733525799809e-09
ENSG00000224713.5	ENSG00000224713	87.9689831644177	-1.29449410050735	0.212800767004222	1.24431824481635e-10	3.81721565496418e-09
ENSG00000111670.17	GNPTAB	1387.92802425294	-1.06537645672112	0.174250003112626	1.25225791160263e-10	3.83653747596632e-09
ENSG00000138074.16	SLC5A6	355.150473246814	1.14379237947758	0.184616345407633	1.27061533037585e-10	3.88768376477302e-09
ENSG00000247077.9	PGAM5	611.377946148042	0.99627360096398	0.162344757410074	1.28335233025981e-10	3.92152210093508e-09
ENSG00000176087.17	SLC35A4	1093.73901426226	0.772146081338002	0.124827215702094	1.2942208460469e-10	3.94957003879795e-09
ENSG00000160957.16	RECQL4	269.770973210963	1.4084802105425	0.229232765938228	1.30825413766839e-10	3.98719018541544e-09
ENSG00000164050.14	PLXNB1	959.984566897462	-1.46953930614082	0.241631261193174	1.32278746316073e-10	4.02623434099548e-09
ENSG00000104763.21	ASAH1	2997.99034241389	-1.04092734617204	0.173153167228298	1.34212570921791e-10	4.07978291010114e-09
ENSG00000164638.12	SLC29A4	575.952640111843	-1.91690889920687	0.316607934803552	1.35375989424154e-10	4.10980406334937e-09
ENSG00000148814.19	LRRC27	105.221984215621	-1.38403813037688	0.228908530131348	1.37327768951903e-10	4.16364971079077e-09
ENSG00000103035.12	PSMD7	1597.79188966145	0.424752230943607	0.0676014493892547	1.3901696412663e-10	4.20940486194831e-09
ENSG00000125744.13	RTN2	613.740102552814	-1.19108230408554	0.194660505885166	1.39859998835507e-10	4.22945321187426e-09
ENSG00000085760.16	MTIF2	492.022824897003	0.746370773388017	0.120908410554012	1.4277626805909e-10	4.31206465393965e-09
ENSG00000141068.17	KSR1	1188.28979231852	-1.05968267102967	0.172202694364442	1.45509368358051e-10	4.38893805772619e-09
ENSG00000172716.18	SLFN11	862.686317835227	1.12790176904663	0.189440697957965	1.52043523400203e-10	4.57883433299367e-09
ENSG00000109606.14	DHX15	3020.29850411956	0.46668150555929	0.0738453367927706	1.52196880421633e-10	4.57883433299367e-09
ENSG00000083444.18	PLOD1	11440.2246402168	-1.14178137606613	0.18732134366235	1.54221772289497e-10	4.63378939465203e-09
ENSG00000171824.15	EXOSC10	1107.91685109882	0.579425586209675	0.0925854853185595	1.60598101288215e-10	4.81917999449718e-09
ENSG00000155827.13	RNF20	1320.90259445469	-0.373729754148524	0.0585457963240079	1.62708087234565e-10	4.87547783108771e-09
ENSG00000130827.7	PLXNA3	4148.12637646919	-1.01199384990413	0.166390219921323	1.62891349507166e-10	4.87547783108771e-09
ENSG00000170836.14	PPM1D	522.977925284839	0.898450133541095	0.145117609925665	1.63562632185141e-10	4.88930957795378e-09
ENSG00000172264.19	MACROD2	50.3275569538824	-2.30335635012423	0.389070612171571	1.64694596220592e-10	4.9168593630301e-09
ENSG00000115226.11	FNDC4	257.460160610094	-1.59947393971622	0.26764746501792	1.69864027053405e-10	5.06472129642906e-09
ENSG00000113163.20	CERT1	1038.61595033681	-1.05937494548861	0.17273427971034	1.71928981385609e-10	5.11976034250955e-09
ENSG00000164659.16	ELAPOR2	486.957575347141	-2.73505500517825	0.451733547353756	1.73306825004052e-10	5.15422435279228e-09
ENSG00000249115.10	HAUS5	227.937729254516	0.927507373651063	0.150639585687666	1.74503678627926e-10	5.18322489403609e-09
ENSG00000126602.12	TRAP1	1051.17091094362	0.839496083128159	0.136228123318188	1.75196588007567e-10	5.19720233663057e-09
ENSG00000108788.13	MLX	952.896725044292	0.605863354403595	0.0987982966940135	1.86657492628269e-10	5.53017179680407e-09
ENSG00000139971.16	ARMH4	671.43208170122	-1.17105002576859	0.195819080115979	1.90114941529721e-10	5.62547705468197e-09
ENSG00000172765.20	TMCC1	644.870806081277	-0.695350999559425	0.111295716971557	1.90856712128465e-10	5.64028634982933e-09
ENSG00000156261.14	CCT8	3239.36261376737	0.702818116958927	0.113101424752172	1.9267285841742e-10	5.6867686090475e-09
ENSG00000214357.10	NEURL1B	404.147754983805	2.17462845890069	0.3841122213759	1.9486298818643e-10	5.744157896401e-09
ENSG00000120992.19	LYPLA1	825.615363406053	0.674582416094597	0.108998384394887	1.97852849415194e-10	5.81924911807407e-09
ENSG00000072501.20	SMC1A	2360.56774308735	0.904742128812188	0.147521179057045	1.9790824131027e-10	5.81924911807407e-09
ENSG00000110651.14	CD81	8142.85942286048	-0.924751841916641	0.152499462267256	2.04330200808569e-10	6.0005311232426e-09
ENSG00000064313.13	TAF2	822.465863167154	0.474752266108095	0.075573937062083	2.06641418800579e-10	6.06079022068047e-09
ENSG00000134313.18	KIDINS220	4585.18411422766	-0.744143667826178	0.119361441544922	2.10780494034437e-10	6.17444214103885e-09
ENSG00000139178.13	C1RL	491.079026008993	-1.36353928577977	0.231583548119592	2.11596019587448e-10	6.19057390973241e-09
ENSG00000106330.13	MOSPD3	242.901786006147	-0.919462175596717	0.15214033169374	2.12515563862266e-10	6.2097047760554e-09
ENSG00000082515.19	MRPL22	349.726480238206	0.70591565551969	0.114994370586327	2.1471879291487e-10	6.2662503160774e-09
ENSG00000142731.12	PLK4	194.648210376697	2.207096083635	0.383086853140412	2.16790389597609e-10	6.31881813869539e-09
ENSG00000069275.14	NUCKS1	7743.46482548742	0.502663279856196	0.0808962013682303	2.18693450555744e-10	6.36634881717443e-09
ENSG00000128973.14	CLN6	531.058677520466	1.31022846113819	0.218558190039165	2.19320918065466e-10	6.37667385658997e-09
ENSG00000105447.14	GRWD1	632.237020901345	0.965818069670047	0.15827086437541	2.22421081224364e-10	6.45877663937979e-09
ENSG00000172244.10	C5orf34	64.3908270717844	1.18762508476379	0.197732155666144	2.24262386053232e-10	6.50416567789125e-09
ENSG00000151923.19	TIAL1	1785.39935455585	0.426050460810123	0.0680623352266632	2.3032911068757e-10	6.67183803151503e-09
ENSG00000205339.11	IPO7	5185.79413070746	0.774606210751133	0.125950800695333	2.32755328391422e-10	6.73377296593797e-09
ENSG00000100154.15	TTC28	1309.6790403547	-1.20729674374119	0.201013375798371	2.35666574280401e-10	6.8095696420008e-09
ENSG00000187535.15	IFT140	367.116990232277	-1.18607581129928	0.19746021915674	2.39416238341829e-10	6.90937529318345e-09
ENSG00000140525.21	FANCI	566.913472963799	1.33790888683767	0.224821114900798	2.41734743103861e-10	6.96768354475446e-09
ENSG00000172057.11	ORMDL3	2199.99673414533	-1.25337118238525	0.210960131040452	2.43254909812366e-10	7.00286548248014e-09
ENSG00000183826.20	BTBD9	526.391271196713	-0.775235586967961	0.12528056481913	2.5248636713701e-10	7.25968181819771e-09
ENSG00000108468.16	CBX1	2821.26628195882	0.474253070038224	0.0751660587359256	2.56907476804812e-10	7.37772626264041e-09
ENSG00000082641.17	NFE2L1	8136.8461178392	-0.891619412185803	0.148375490298133	2.5915137527266e-10	7.43303380168553e-09
ENSG00000105821.16	DNAJC2	453.733670233379	0.760092350500555	0.123592583795705	2.60249199152137e-10	7.45537411688768e-09
ENSG00000188725.9	SMIM15	994.628068110628	0.450442834936102	0.0722986419873858	2.60650457847682e-10	7.45772962380343e-09
ENSG00000132017.12	DCAF15	318.558032022768	0.769968697252731	0.125129908419242	2.6425474005438e-10	7.55161222923129e-09
ENSG00000100614.19	PPM1A	1664.28415740936	-0.547851371075464	0.0878455891059798	2.76056282986037e-10	7.87923280962343e-09
ENSG00000293560.3	MYH16	10.7582154250361	6.99319175117902	1.23078375877213	2.78550207386494e-10	7.94071908276425e-09
ENSG00000179115.12	FARSA	1286.30068305993	0.775528293860982	0.127538128755499	2.80450448583331e-10	7.9851518709914e-09
ENSG00000185627.20	PSMD13	1558.03751839577	0.457925836441966	0.0737790043944552	2.87740567172369e-10	8.18275364747118e-09
ENSG00000163006.13	CCDC138	90.2152674541951	1.58059050169665	0.266455608517501	2.90090513613094e-10	8.23955752882101e-09
ENSG00000086589.13	RBM22	727.011106205217	0.600053456759667	0.0986791778068905	2.96542346534684e-10	8.41258967547908e-09
ENSG00000168228.17	ZCCHC4	219.106971824522	0.698610475113846	0.113984882736023	3.05147894178279e-10	8.64622687795327e-09
ENSG00000256269.12	HMBS	352.885877069102	0.802395340585964	0.131770667400299	3.08744077971421e-10	8.73753216302655e-09
ENSG00000157778.10	PSMG3	350.003639935939	0.758799753620263	0.124926695413476	3.09933007677606e-10	8.76057314083641e-09
ENSG00000067533.7	RRP15	423.067767465199	0.893588782559782	0.149221171446005	3.15882219930137e-10	8.91795020904212e-09
ENSG00000284691.2	ENSG00000284691	162.963473236233	-1.21793396459778	0.205041181943494	3.25327735566066e-10	9.17353576187256e-09
ENSG00000162408.12	NOL9	560.642941832526	0.599392351241107	0.098166947612004	3.26411949063046e-10	9.19301894132261e-09
ENSG00000267454.6	ZNF582-DT	68.3758559225055	-1.61594397080492	0.273172599533272	3.27097413251785e-10	9.20123842620183e-09
ENSG00000144848.12	ATG3	1076.09271820559	0.632096778121688	0.10314359510835	3.27986345789132e-10	9.21515483072926e-09
ENSG00000137414.8	FAM8A1	1103.13064771311	-0.858968537960162	0.145984245033859	3.34720086910849e-10	9.38242560831051e-09
ENSG00000101152.13	DNAJC5	3473.23458001725	-0.499019850734556	0.0805327017593186	3.34742597421756e-10	9.38242560831051e-09
ENSG00000075336.13	TIMM21	406.626936032	0.731173187139715	0.119955483878479	3.38834177947077e-10	9.4857338247795e-09
ENSG00000159259.9	CHAF1B	167.020513485868	1.69040097755912	0.284140380716831	3.39449955595554e-10	9.49160545693979e-09
ENSG00000104356.12	POP1	258.556029781428	1.18662526921346	0.198046619628595	3.41033860321249e-10	9.52450121728736e-09
ENSG00000010072.17	SPRTN	337.271820594681	0.701602074282631	0.115336362068816	3.48426080411947e-10	9.71534022299994e-09
ENSG00000133302.14	SLF1	179.430906801175	1.01780891814337	0.169513970017765	3.4869825663488e-10	9.71534022299994e-09
ENSG00000206561.15	COLQ	113.373716566107	-1.55426518351546	0.269522565676394	3.52259211641236e-10	9.80287063253041e-09
ENSG00000062485.20	CS	2567.47272442099	0.81891458244926	0.136102872818852	3.53269553600559e-10	9.81929736619106e-09
ENSG00000124766.7	SOX4	7404.84342457342	-1.52410052666888	0.259072503819862	3.5703590872618e-10	9.91219881518193e-09
ENSG00000126067.13	PSMB2	1599.89580329867	0.542940502389181	0.0883285499886347	3.58793198274325e-10	9.94916939841118e-09
ENSG00000100139.15	MICALL1	1567.06304304609	1.02804919985384	0.171738005025935	3.6180330979198e-10	1.00207513858973e-08
ENSG00000163923.11	RPL39L	93.6357874178712	1.35242883896003	0.228334220558989	3.65306990569314e-10	1.01058180018323e-08
ENSG00000167733.15	HSD11B1L	343.079662250092	-1.67892188123944	0.293304506130645	3.66357539395654e-10	1.01229005211735e-08
ENSG00000240771.9	ARHGEF25	1960.83602127974	-1.21361676056159	0.203610170526192	3.68128850005794e-10	1.01598347080702e-08
ENSG00000197226.14	TBC1D9B	3741.66492513105	-0.607684891468562	0.0992025655693035	3.68725026071722e-10	1.0164287982845e-08
ENSG00000134480.18	CCNH	623.59795972347	0.647724030385313	0.105699096857087	3.78061109141755e-10	1.04093715987016e-08
ENSG00000170871.12	KIAA0232	1831.40063750811	-0.785843009647556	0.128653799277326	3.87112169158639e-10	1.06460400779439e-08
ENSG00000071243.17	ING3	320.048902780335	1.0697247501963	0.179842614713696	4.06245268269974e-10	1.11590944666027e-08
ENSG00000110107.10	PRPF19	1503.09100364077	0.770550306575729	0.126892203096676	4.06731195946303e-10	1.11593291507521e-08
ENSG00000239779.8	WBP1	1012.23874311095	-1.00916854100054	0.172730214171522	4.11239221540427e-10	1.12697866854971e-08
ENSG00000067334.14	DNTTIP2	1010.04943476057	0.736382175418134	0.121560273575042	4.12258958438538e-10	1.12845028248938e-08
ENSG00000132305.23	IMMT	1693.14241149773	0.54494416927905	0.090885140421074	4.20304259492042e-10	1.14912659296912e-08
ENSG00000205581.12	HMGN1	2698.75056836202	0.570170862446062	0.0928118827888852	4.23991966249801e-10	1.15785469661861e-08
ENSG00000102054.19	RBBP7	1735.86509649448	0.603837567922266	0.0993765174524285	4.26658650710439e-10	1.16377743512336e-08
ENSG00000159131.18	GART	1242.86995018388	0.532745280942387	0.0866186557537416	4.33074359813245e-10	1.17878488812148e-08
ENSG00000033100.17	CHPF2	2694.59686652237	-0.778771571503659	0.130441561747455	4.33169155927596e-10	1.17878488812148e-08
ENSG00000126215.15	XRCC3	304.040864051373	0.95150313919971	0.157805932847905	4.41041170965925e-10	1.19881144331389e-08
ENSG00000173540.15	GMPPB	735.011530439322	0.916823018589494	0.154112939247594	4.44202272806793e-10	1.20600143195489e-08
ENSG00000276293.6	PIP4K2B	2909.77249762604	-0.765410764527288	0.126408390136772	4.46711056473292e-10	1.21140576057073e-08
ENSG00000011332.23	DPF1	82.9370428102261	1.36945672266804	0.232635901377361	4.5169350001057e-10	1.2234979439452e-08
ENSG00000177239.17	MAN1B1	2575.37633347532	-0.795462335386922	0.131000238957245	4.60758044872761e-10	1.24660648807241e-08
ENSG00000138658.18	ZGRF1	135.803790240829	1.19136269746199	0.200202694419577	4.66228931949885e-10	1.25926407847463e-08
ENSG00000120756.14	PLS1	273.796849162242	1.95419081964444	0.335276608701889	4.6651381415085e-10	1.25926407847463e-08
ENSG00000148339.14	SLC25A25	1276.86300876849	2.23285059446063	0.374269051974854	4.68942647085587e-10	1.26436024432211e-08
ENSG00000099785.12	MARCHF2	391.393796544604	-1.24702735900205	0.216030965330854	4.7428074658198e-10	1.27727957743092e-08
ENSG00000171533.13	MAP6	1258.65566325579	-2.03771695815366	0.360427681684627	4.77247862423954e-10	1.28379125800027e-08
ENSG00000175166.18	PSMD2	8954.91059574712	0.768458197697875	0.127933588423872	4.79442742473787e-10	1.28821305150198e-08
ENSG00000138326.22	RPS24	5502.71472764263	0.560664663334951	0.0925409910489911	4.90519232208927e-10	1.3164612597148e-08
ENSG00000196449.5	YRDC	386.425753385944	1.29821987140588	0.22195867074882	4.9969446839894e-10	1.33954792354285e-08
ENSG00000103342.14	GSPT1	3543.4967763552	0.593641138763267	0.0974226043315296	5.07401247520718e-10	1.35864966346441e-08
ENSG00000112679.15	DUSP22	339.746605569861	-1.05380032364088	0.177315797538391	5.0866799446514e-10	1.36048318519647e-08
ENSG00000187741.17	FANCA	259.767507012553	1.72653759361472	0.295816632964586	5.14342704547827e-10	1.37408857845829e-08
ENSG00000250644.3	ENSG00000250644	918.983138052636	-1.61346409548384	0.271366267505006	5.23308711531346e-10	1.39644571241515e-08
ENSG00000111261.15	MANSC1	107.979352527665	-1.48997219875457	0.261795275797152	5.31609404414825e-10	1.41697849915632e-08
ENSG00000164087.9	POC1A	150.675129305319	1.43182525466386	0.248135701287075	5.45372342319225e-10	1.45200727494923e-08
ENSG00000204138.14	PHACTR4	696.273447944604	0.702380665179949	0.116413857531535	5.49430320627799e-10	1.46114711888458e-08
ENSG00000167842.17	MIS12	388.672552589764	1.05152921911159	0.178647580794785	5.50860052336085e-10	1.46328461175095e-08
ENSG00000134987.14	WDR36	665.352031318537	0.724897682090077	0.11981623164269	5.65120285607133e-10	1.49946104385384e-08
ENSG00000223784.3	LINP1	22.4715006920843	5.02474451801641	0.88653743877455	5.70807285041238e-10	1.51283345749705e-08
ENSG00000167363.15	FN3K	235.81158002332	-1.19068491986505	0.202673758497521	5.74404257530635e-10	1.52064257350353e-08
ENSG00000151725.13	CENPU	224.05033169843	2.07612922161812	0.372795437117901	5.8418054944383e-10	1.54477426739807e-08
ENSG00000182504.12	CEP97	655.092702375555	0.86149615245499	0.143756945229874	5.84879485763041e-10	1.54487489934428e-08
ENSG00000214736.9	TOMM6	695.139831774368	0.690791906209912	0.115625486355202	5.89617410940737e-10	1.55543808270184e-08
ENSG00000155100.12	OTUD6B	284.081851539061	0.733824415584844	0.121603284535771	5.90209436754164e-10	1.55543808270184e-08
ENSG00000186193.10	SAPCD2	482.460755660529	2.30636319517141	0.408289569918759	5.97201402828895e-10	1.57162319219973e-08
ENSG00000213722.11	DDAH2	748.551119908937	-1.12056931169487	0.192471968139539	5.97695507300464e-10	1.57162319219973e-08
ENSG00000101337.17	TM9SF4	1691.67296915604	-0.532638253555584	0.0881934637936954	6.02146800782115e-10	1.58004320495619e-08
ENSG00000131876.19	SNRPA1	492.773973660323	0.751939195941805	0.125102631947094	6.02249527556454e-10	1.58004320495619e-08
ENSG00000092853.15	CLSPN	419.990278021248	2.16220619937536	0.382915846300525	6.25144878268493e-10	1.63827204870003e-08
ENSG00000091009.9	RBM27	804.746101442736	0.510800039465566	0.0828826225806902	6.28808430059697e-10	1.64602753203533e-08
ENSG00000278730.1	ENSG00000278730	521.207488635295	-0.783083197628267	0.130995081276754	6.38084068825176e-10	1.66843995445831e-08
ENSG00000117360.14	PRPF3	654.295500057231	0.526117062991399	0.0868037030358864	6.41170446474663e-10	1.67463691137338e-08
ENSG00000134001.16	EIF2S1	1794.66331182778	0.762236977446016	0.129934003119615	6.50772937072601e-10	1.6978201090412e-08
ENSG00000114767.8	RRP9	361.472364772702	1.15562595913716	0.195770483498845	6.5688153929101e-10	1.71184647296172e-08
ENSG00000090273.15	NUDC	1354.30334231803	0.660250166469855	0.109384484099717	6.80292226139947e-10	1.77088096639726e-08
ENSG00000243725.8	TTC4	447.482568055563	0.747905196085464	0.125317578440855	6.83840730793127e-10	1.77813803370635e-08
ENSG00000066044.16	ELAVL1	1644.95384596161	0.41495347156688	0.0689440617464299	6.87424796183999e-10	1.78547133728857e-08
ENSG00000163811.13	WDR43	902.947454597336	1.09375849571437	0.184593681042192	6.91255056032015e-10	1.79342710208706e-08
ENSG00000101146.14	RAE1	502.681748681888	0.69081336565282	0.114926727770575	6.93166417603668e-10	1.79639225919106e-08
ENSG00000122406.15	RPL5	8338.19626430195	0.559816596408249	0.0933676180067497	7.01626607973888e-10	1.81630383034303e-08
ENSG00000042088.15	TDP1	230.329092536767	0.790819277898586	0.13508484477391	7.03197220959943e-10	1.8183559996858e-08
ENSG00000158402.22	CDC25C	62.0279232343804	2.6828664388496	0.475924192281728	7.21791255008803e-10	1.86437484829677e-08
ENSG00000145996.12	CDKAL1	198.906252573581	0.724438970002177	0.121520441221313	7.264145075263e-10	1.87424564325991e-08
ENSG00000213186.9	TRIM59	320.852946021233	1.04184715954378	0.175865852332516	7.30763135433155e-10	1.88338688576466e-08
ENSG00000091483.9	FH	1096.01242325466	0.74167090339409	0.125385185611226	7.47252076132247e-10	1.92376261361976e-08
ENSG00000138442.12	WDR12	650.147492061482	0.732514105650775	0.123004658024976	7.57542791425956e-10	1.94811004316536e-08
ENSG00000204356.15	NELFE	827.903362098538	0.516632438527031	0.0860826948182995	7.61222185741806e-10	1.95542085867038e-08
ENSG00000130304.18	SLC27A1	604.184542720064	-1.21556208056347	0.210083494397826	7.63713205260621e-10	1.95966628827358e-08
ENSG00000011426.12	ANLN	2120.56314903449	2.17570099258513	0.385640260428575	7.68579055876955e-10	1.96998947480041e-08
ENSG00000101367.10	MAPRE1	2667.91438031738	0.647722907981787	0.108689167135248	7.70862818869075e-10	1.97360312696841e-08
ENSG00000178952.12	TUFM	2246.37785922498	0.619603349102887	0.104879565319472	7.71677471786929e-10	1.97360312696841e-08
ENSG00000168216.14	LMBRD1	1406.01409591594	-0.956878180863081	0.164546484904154	7.76853096840501e-10	1.98466863297744e-08
ENSG00000165271.18	NOL6	893.368562632918	0.858395555224869	0.146161045232887	7.86475821132611e-10	2.0059902839558e-08
ENSG00000232956.11	SNHG15	229.476170764616	1.60722327845561	0.276837961291538	7.86915250850216e-10	2.0059902839558e-08
ENSG00000100632.12	ERH	1575.63927149718	0.590521232779274	0.0986590874175012	8.07324264405112e-10	2.05577472818452e-08
ENSG00000120925.17	RNF170	513.9590158183	-0.60544293074265	0.101019801570761	8.23966110852941e-10	2.09586853180613e-08
ENSG00000167280.18	ENGASE	409.080475532133	-0.876276018762071	0.149253833003852	8.7431426900372e-10	2.22151851654684e-08
ENSG00000114391.15	RPL24	4411.59333896246	0.675886235480834	0.113705435737171	8.77315443234012e-10	2.22672375689884e-08
ENSG00000189308.12	LIN54	376.423312874552	0.698427352450856	0.119224579649311	8.81845616647613e-10	2.23579426624236e-08
ENSG00000124193.17	SRSF6	2577.01927284492	0.687374405516276	0.113637020042989	8.87531567673829e-10	2.2477722563319e-08
ENSG00000180329.15	CCDC43	419.78209313562	0.564931748028369	0.0948433609387595	8.89040588705099e-10	2.24915722960719e-08
ENSG00000139625.14	MAP3K12	1059.2759384438	-0.867994560065109	0.150209884473732	8.94430200585593e-10	2.26034598582582e-08
ENSG00000143314.13	MRPL24	519.980108543801	0.627260774969104	0.106275033408621	9.34752655154245e-10	2.3596952556032e-08
ENSG00000168439.18	STIP1	3110.9110444842	0.585620602204669	0.10014289713002	9.48841188244564e-10	2.392676549774e-08
ENSG00000188846.14	RPL14	5983.22308161917	0.54533028847947	0.0911358217260785	9.50563817924323e-10	2.39443747928868e-08
ENSG00000182628.14	SKA2	675.348042083053	0.834112383878766	0.141816800782516	9.54831124225934e-10	2.40259767060338e-08
ENSG00000087088.22	BAX	1646.09187744077	0.802296965020302	0.138016527058979	9.56822212495525e-10	2.4050189289565e-08
ENSG00000101350.9	KIF3B	2055.52311325111	-0.562484056213374	0.0947487093053117	9.60129575675863e-10	2.41073995284629e-08
ENSG00000150593.19	PDCD4	1437.31325149338	-1.04904691032114	0.18237413835846	9.65286994797239e-10	2.42108892600647e-08
ENSG00000103274.12	NUBP1	291.770768267195	0.655829622141278	0.110499674922207	9.70247675846658e-10	2.43092279427561e-08
ENSG00000082898.20	XPO1	3661.668853222	0.503818399581614	0.0837845650562003	9.77553778596792e-10	2.44660568827394e-08
ENSG00000095002.17	MSH2	636.877184232127	0.888581367921652	0.151192035533932	9.83385750565449e-10	2.45856955136021e-08
ENSG00000084731.16	KIF3C	1629.35562740352	-1.19386220803519	0.205822409607137	9.84514659404689e-10	2.45876225194915e-08
ENSG00000080345.19	RIF1	1612.74234158588	0.667198806848142	0.111362712474049	9.93901027928627e-10	2.47955500841618e-08
ENSG00000197498.14	RPF2	577.105089250949	1.01000977263519	0.171316931889328	9.99823427275777e-10	2.4916708353943e-08
ENSG00000119772.20	DNMT3A	438.394426233336	-0.950683794029473	0.161852833015648	1.00243091195927e-09	2.49550851948454e-08
ENSG00000237441.11	RGL2	687.594163178506	-0.827169407513858	0.141806483081104	1.01422780987162e-09	2.52219034931479e-08
ENSG00000127774.8	EMC6	279.886915263512	0.763410362986781	0.129397062699857	1.03840490003283e-09	2.57956991957145e-08
ENSG00000259976.3	ENSG00000259976	1034.30930952486	-1.20491466308583	0.214822877916836	1.04873329807903e-09	2.60246173841777e-08
ENSG00000132781.23	MUTYH	148.488259110654	1.02457388287289	0.176672673038552	1.11660386070898e-09	2.76794611324847e-08
ENSG00000170004.19	CHD3	5702.58468873105	-1.08735833526316	0.19012531357619	1.17058403462901e-09	2.89868351625928e-08
ENSG00000112146.17	FBXO9	1257.75508217178	-0.566964714361699	0.0949020511664347	1.17183191042569e-09	2.89870293524983e-08
ENSG00000065548.20	ZC3H15	1311.3652720357	0.579084572552395	0.0969971833837516	1.18525181399604e-09	2.92879983128663e-08
ENSG00000132361.19	CLUH	1677.45531910046	1.08423631303436	0.18705146181716	1.20194613414179e-09	2.96691582172107e-08
ENSG00000153029.17	MR1	1169.29636956669	-1.06448326481887	0.187697119893374	1.20858937251993e-09	2.98016721223902e-08
ENSG00000309174.1	ENSG00000309174	687.958548155619	-1.2250323419557	0.217673488447913	1.24473142997245e-09	3.06605288799115e-08
ENSG00000136842.15	TMOD1	165.045017193328	-3.00517941913082	0.512493579659149	1.27829205327854e-09	3.14540579341466e-08
ENSG00000149554.16	CHEK1	310.181525428344	1.28754308044251	0.222802301576354	1.28233867819149e-09	3.15204510424861e-08
ENSG00000109680.12	TBC1D19	223.322568577799	-1.00167857347426	0.174646660775294	1.33879928154854e-09	3.28489111950259e-08
ENSG00000106554.14	CHCHD3	848.9284228297	0.741841975080659	0.126421190863541	1.33919457430098e-09	3.28489111950259e-08
ENSG00000165733.9	BMS1	1284.01726681463	0.582701828577878	0.0984257576304371	1.35199311689348e-09	3.31280829145724e-08
ENSG00000177042.17	TMEM80	268.336224019571	-0.887836599136427	0.152830866844829	1.35497673306835e-09	3.3166425248383e-08
ENSG00000115233.13	PSMD14	1540.79011454387	0.624953461630533	0.106084359599984	1.3907179606212e-09	3.40056726438089e-08
ENSG00000103260.10	METRN	862.930615047112	-1.00016853326389	0.171849253181593	1.41574078136808e-09	3.45657296732734e-08
ENSG00000105248.17	YJU2	210.554591499884	0.71722111703576	0.122626305069371	1.41657978383795e-09	3.45657296732734e-08
ENSG00000126261.13	UBA2	1935.78699863091	0.605195990369469	0.101856019780924	1.42065927788943e-09	3.46291254222558e-08
ENSG00000100522.11	GNPNAT1	1050.71004804484	0.988329717093082	0.170300219503458	1.42524605462891e-09	3.47047414302139e-08
ENSG00000148308.19	GTF3C5	826.929168205704	0.590412309910085	0.0989841006602269	1.43496773062031e-09	3.49051047564832e-08
ENSG00000115084.16	SLC35F5	2335.60447815058	-0.74584522982257	0.129022450921318	1.4450477733309e-09	3.51137596147435e-08
ENSG00000182218.11	HHIPL1	260.845320177471	-1.68274056745759	0.304523832983718	1.47953911591335e-09	3.59145445208623e-08
ENSG00000149547.16	EI24	1917.57122991765	0.525966706552051	0.0900822715341666	1.48943052680626e-09	3.61171452226381e-08
ENSG00000114126.19	TFDP2	1384.8087899115	-1.03332444692165	0.180811254803047	1.49430026672544e-09	3.61976819015273e-08
ENSG00000179041.4	RRS1	337.633688072681	1.18548533941054	0.21156180386152	1.50112163616263e-09	3.63252788477615e-08
ENSG00000070718.14	AP3M2	501.651080936711	-0.772304014542822	0.132258109963451	1.50699152501802e-09	3.64296110535896e-08
ENSG00000110330.11	BIRC2	2222.52981842444	0.502376192815854	0.0840410782395348	1.53343598744333e-09	3.70305781430529e-08
ENSG00000122026.13	RPL21	5007.32082794037	0.53636338563919	0.090878547376599	1.56213103214246e-09	3.76845975308175e-08
ENSG00000188211.9	NCR3LG1	186.442970704297	1.56734875186296	0.277506895669166	1.58530034868862e-09	3.82041040731394e-08
ENSG00000171723.17	GPHN	226.540707139673	1.12916990696832	0.195205659520934	1.67438528931207e-09	4.03065418395959e-08
ENSG00000164576.13	SAP30L	761.378877794909	-0.644956668428308	0.110575047565994	1.6759907027758e-09	4.03065418395959e-08
ENSG00000167685.16	ZNF444	490.400606363509	-0.560232096779624	0.0953170918997254	1.68758885039863e-09	4.05437584449316e-08
ENSG00000143321.19	HDGF	3703.84991216128	0.463583600059939	0.0764233603651516	1.69980380593011e-09	4.07952913423227e-08
ENSG00000115159.18	GPD2	804.118392408503	0.984704152225299	0.171225729612971	1.72605614999942e-09	4.13828600639861e-08
ENSG00000066583.13	ISOC1	163.628484919651	1.14638834996809	0.200472177152992	1.73412202816832e-09	4.15336439861298e-08
ENSG00000267325.3	LINC01415	26.9723558376442	2.06025867624998	0.370182050484236	1.77820431291883e-09	4.25458587705123e-08
ENSG00000152133.18	GPATCH11	442.867915608601	0.681575965928222	0.115299060940319	1.79973860389764e-09	4.3017065035492e-08
ENSG00000177192.15	PUS1	215.332979546939	0.985578599800687	0.172300087145309	1.83181558083229e-09	4.37390408759301e-08
ENSG00000164039.16	BDH2	543.103778823251	-1.08406353794696	0.195397498336504	1.84771717545004e-09	4.40737109115511e-08
ENSG00000147162.16	OGT	3332.82342075423	-0.658891977432898	0.112775736847462	1.86856185137798e-09	4.45254860732025e-08
ENSG00000170271.12	FAXDC2	251.935380714246	-1.86104300491567	0.343252079966348	1.91435451678408e-09	4.55702150553407e-08
ENSG00000134086.11	VHL	1396.24635926344	-0.458343667217627	0.0777451351181007	1.92319024958475e-09	4.57339728120988e-08
ENSG00000090889.13	KIF4A	367.707316619946	2.3352815504789	0.437377186888081	1.9267468361199e-09	4.57719858141654e-08
ENSG00000143748.19	NVL	350.370312883388	0.590410029585964	0.100263772731993	1.97319186711471e-09	4.68277493255569e-08
ENSG00000174775.19	HRAS	830.153723085889	0.687354930105989	0.118767761807712	1.99142925901689e-09	4.72126271387209e-08
ENSG00000162591.18	MEGF6	2364.53221735434	-2.28623122800308	0.430338353359643	2.01089454167365e-09	4.76258062879061e-08
ENSG00000153107.14	ANAPC1	844.383027839135	0.594702836740559	0.101261683402563	2.01686373279861e-09	4.77188326092108e-08
ENSG00000106028.12	SSBP1	948.743945524248	0.583591529848953	0.0992995030895796	2.06138915695168e-09	4.87229857764433e-08
ENSG00000188895.13	MSL1	2226.38076781049	-0.329780410859203	0.0550451502095293	2.07199579413032e-09	4.89145332133757e-08
ENSG00000141034.11	GID4	419.67789264914	-0.675540101401036	0.117128765057548	2.07367823470462e-09	4.89145332133757e-08
ENSG00000107331.19	ABCA2	4763.92036132709	-1.28324431871629	0.228308771457389	2.07789806673865e-09	4.89646625081478e-08
ENSG00000104435.15	STMN2	6775.71771129617	-3.06261469510238	0.574056385606777	2.08413228433897e-09	4.90621110561005e-08
ENSG00000148688.15	RPP30	354.895634145679	0.607584678952795	0.104535823842669	2.12169116798293e-09	4.98960289162665e-08
ENSG00000088205.14	DDX18	1343.3978956887	0.831357089807954	0.14349609666164	2.16007207004683e-09	5.07475826225272e-08
ENSG00000204628.13	RACK1	11153.4837025328	0.524399791973407	0.0907553343554836	2.22351408426913e-09	5.21856076645334e-08
ENSG00000100526.22	CDKN3	162.268551477796	2.25655377723887	0.429123394137888	2.24033101518446e-09	5.25275604924292e-08
ENSG00000063978.18	RNF4	1527.02389964864	0.430613107528789	0.0731754926835636	2.24920891703669e-09	5.26828733914326e-08
ENSG00000100629.18	CEP128	109.951299573817	1.35315569420259	0.24505186897115	2.26505182874726e-09	5.29846335356696e-08
ENSG00000078725.14	BRINP1	1111.58754023558	-2.78062627118223	0.523942822759114	2.2666253223678e-09	5.29846335356696e-08
ENSG00000137574.12	TGS1	434.423183689622	0.705101605950662	0.121558759033634	2.27741849732247e-09	5.31837510423676e-08
ENSG00000188522.17	FAM83G	1188.38627456701	1.53339381656054	0.269918907837162	2.30143289745526e-09	5.36909135837466e-08
ENSG00000167034.10	NKX3-1	248.090004443423	1.61992668448255	0.289865614175179	2.4144855291442e-09	5.62721971378613e-08
ENSG00000031691.8	CENPQ	140.535081402155	1.54308659551235	0.277885000373576	2.42756165349016e-09	5.65205988167191e-08
ENSG00000165802.24	NSMF	1275.20487785352	-0.806825593184228	0.140052857750033	2.44086184342965e-09	5.67737178626981e-08
ENSG00000171960.13	PPIH	206.371771325334	0.711103538941321	0.124722868831422	2.45760707880519e-09	5.71063847655569e-08
ENSG00000119139.22	TJP2	645.329103330067	2.48226252613066	0.472680050579396	2.46145616160277e-09	5.71390260512676e-08
ENSG00000136878.15	USP20	574.20572039437	-0.673609935780183	0.115936799524883	2.49494614985561e-09	5.78589892847469e-08
ENSG00000113391.20	ARB2A	857.619269961635	-0.650411688204054	0.113075454766346	2.49863365497655e-09	5.78870766290703e-08
ENSG00000011260.15	UTP18	577.037948912089	0.91098092979624	0.159976617287793	2.5108921731619e-09	5.81061692623113e-08
ENSG00000154640.16	BTG3	527.661240373214	1.40164568780731	0.250533477630905	2.51306199196598e-09	5.81061692623113e-08
ENSG00000125870.12	SNRPB2	884.883216624703	0.600617921824624	0.103350232726101	2.52687439929636e-09	5.83678023299918e-08
ENSG00000047346.14	ATOSA	693.03935332706	-0.817211051977508	0.142666989436299	2.54794418350148e-09	5.87963901614321e-08
ENSG00000143498.19	TAF1A	119.605193048774	0.801337449290434	0.14009193940027	2.55686823831504e-09	5.89441340619845e-08
ENSG00000174428.20	GTF2IRD2B	255.279500984755	-1.14465015287349	0.204438187967968	2.56893060316067e-09	5.91404619145343e-08
ENSG00000115816.16	CEBPZ	949.485151859513	0.864564793601436	0.150623001524838	2.57044444323951e-09	5.91404619145343e-08
ENSG00000242114.7	MTFP1	143.77057948189	1.41784161204042	0.25422341300846	2.57487058898484e-09	5.91840461043359e-08
ENSG00000029363.18	BCLAF1	3513.43400618139	0.41589183955459	0.0702075350255801	2.58220319405605e-09	5.9294284738953e-08
ENSG00000166508.20	MCM7	1746.06802617441	1.10366488152776	0.195888592783387	2.58977148877859e-09	5.94097137602436e-08
ENSG00000081870.13	IFT25	287.516626733821	0.612323811135783	0.105329366302028	2.6403081917541e-09	6.05096512651409e-08
ENSG00000087053.20	MTMR2	937.440580731689	0.525648640174352	0.0900289826880334	2.6844879000521e-09	6.14618894726913e-08
ENSG00000137656.13	BUD13	220.323663690694	0.764678958666995	0.133453725902663	2.7525373684462e-09	6.29582324117401e-08
ENSG00000113048.20	MRPS27	809.375980111673	0.599269111669111	0.103376681741231	2.77776894391729e-09	6.34732422610073e-08
ENSG00000137207.13	YIPF3	1974.99810777376	-0.555563678177843	0.0963890263029472	2.79448939392093e-09	6.37929531956012e-08
ENSG00000204574.15	ABCF1	2177.73126408103	0.516182161625734	0.0884657660651579	2.81055522678243e-09	6.40971112012352e-08
ENSG00000198242.15	RPL23A	3408.4016495365	0.64028085345587	0.110805816208674	2.83035435104201e-09	6.44857342202321e-08
ENSG00000143549.23	TPM3	7022.16059725994	0.669962934471261	0.11687801243877	2.83808040458877e-09	6.45663382384471e-08
ENSG00000134697.14	GNL2	1176.79728630605	0.677560527084913	0.117077669498843	2.83941631199194e-09	6.45663382384471e-08
ENSG00000117308.16	GALE	311.848205729375	0.898170692544302	0.158994780165166	2.86501313086514e-09	6.50850796376127e-08
ENSG00000148019.15	CEP78	508.969663043464	0.865633063315429	0.151639440536315	2.90194444435442e-09	6.58541863044765e-08
ENSG00000214706.13	IFRD2	727.261932341708	1.05660174424679	0.193059405072721	2.90450316905866e-09	6.58541863044765e-08
ENSG00000071242.14	RPS6KA2	1565.88082954834	-1.8101493006707	0.323463576793396	2.93246299878402e-09	6.64236967631543e-08
ENSG00000166887.17	VPS39	1999.29841743819	-0.707320521041538	0.124446968460089	2.99624172347757e-09	6.78026587880075e-08
ENSG00000133773.13	CCDC59	308.240644438685	0.848435213835183	0.149976635879735	3.00196370872067e-09	6.78664445406716e-08
ENSG00000118655.9	DCLRE1B	267.623349978889	1.0330556146422	0.184578846115698	3.11580276435199e-09	7.03719859125528e-08
ENSG00000141682.13	PMAIP1	509.991960805652	2.24756019119757	0.405446163083567	3.17313079635818e-09	7.15975921772864e-08
ENSG00000166046.13	TCP11L2	374.042626958855	-1.46065496005663	0.268687011181119	3.18056171527169e-09	7.16960565633473e-08
ENSG00000198015.15	MRPL42	1040.09788904763	0.536627420613334	0.0930569869854803	3.18910364469712e-09	7.18193514435837e-08
ENSG00000176018.14	LYSMD3	738.642298944333	0.500652384681917	0.0858723966779134	3.27479007303696e-09	7.36780488424562e-08
ENSG00000184602.7	SNN	1086.02909836013	-1.27241192585021	0.228423225686531	3.37462473455406e-09	7.58511805720536e-08
ENSG00000073756.13	PTGS2	958.875537840604	2.82664651175828	0.538004896438017	3.41584561568319e-09	7.67039453527475e-08
ENSG00000181938.15	GINS3	92.3317638406366	1.55064507363312	0.276773088031188	3.42276893815425e-09	7.67856494225469e-08
ENSG00000041802.12	LSG1	656.643145449268	0.549731183787701	0.0952830990923574	3.42622594388104e-09	7.67895087863501e-08
ENSG00000086827.10	ZW10	397.625305067148	0.683939231685705	0.119563520604315	3.43075346002441e-09	7.68173303462937e-08
ENSG00000171703.18	TCEA2	580.449788783261	-0.909534393119167	0.163300042176524	3.55448620577187e-09	7.95116454986825e-08
ENSG00000126749.18	EMG1	456.316455093732	0.808655778857464	0.142675499068206	3.59541023999089e-09	8.0350200544959e-08
ENSG00000123091.6	RNF11	3495.73221730219	-0.647513409599356	0.113386931055709	3.66540917945056e-09	8.18362989291654e-08
ENSG00000107816.18	LZTS2	2004.02659039479	-0.810720229902443	0.144493247880793	3.67043011146533e-09	8.18702044710052e-08
ENSG00000184903.10	IMMP2L	74.066129003028	-0.973514570906605	0.173065734084092	3.69239320386497e-09	8.22815858279766e-08
ENSG00000114423.24	CBLB	1198.17546256018	-1.0861425051349	0.194775699400167	3.72000295525808e-09	8.2817894363917e-08
ENSG00000128951.15	DUT	978.275521968627	0.598838503628927	0.105264210601607	3.72656410060838e-09	8.28850260854629e-08
ENSG00000130988.14	RGN	141.848382993324	-1.53887109757819	0.28256736612359	3.77271622982844e-09	8.38317629167962e-08
ENSG00000119227.9	PIGZ	113.694511113652	-1.21876481319235	0.222955067204053	3.83581625449365e-09	8.51529351994716e-08
ENSG00000105618.15	PRPF31	827.869764073208	0.458559889650595	0.0795116663027626	3.86928631534194e-09	8.58144562689119e-08
ENSG00000132824.15	SERINC3	4808.18529859769	-0.672732032286231	0.119047062549333	3.87768583134318e-09	8.59192265341026e-08
ENSG00000153044.11	CENPH	127.677317769597	1.44429787440929	0.266728631711749	3.90175296662146e-09	8.63706224883932e-08
ENSG00000102900.14	NUP93	780.353052234351	0.619372360490993	0.108842215053537	3.93684530120066e-09	8.70649912590981e-08
ENSG00000140988.17	RPS2	13813.2122591543	0.78318287913416	0.138751761043126	3.98004485889036e-09	8.79371726100388e-08
ENSG00000114796.17	KLHL24	1212.4339363282	-1.13271916555893	0.204355337200363	4.00275108727585e-09	8.83553441134659e-08
ENSG00000096384.21	HSP90AB1	18735.7265576227	0.720697553811745	0.12676715243392	4.13531447577974e-09	9.11953879111577e-08
ENSG00000065135.13	GNAI3	2609.32340868296	0.379637227208732	0.0656681790485921	4.16784674087789e-09	9.18261879498224e-08
ENSG00000120158.12	RCL1	215.75197498781	1.42657266537357	0.258203291606216	4.20466036502463e-09	9.25500383171522e-08
ENSG00000100353.19	EIF3D	2596.37475649573	0.535998161689692	0.0931543847594306	4.29522558717127e-09	9.44545562800711e-08
ENSG00000113013.17	HSPA9	5950.35085253604	0.66093757756587	0.116161053400096	4.36928977288152e-09	9.5992967792179e-08
ENSG00000104888.11	SLC17A7	4153.7927237852	-2.46489286118381	0.455144360126433	4.38485418454745e-09	9.62444614253345e-08
ENSG00000267750.7	RUNDC3A-AS1	85.3852477746989	-2.25120983752289	0.421437906189104	4.4124277066984e-09	9.67588274594576e-08
ENSG00000205363.8	INSYN1	200.264290822361	-2.0572967595227	0.383047063226045	4.43756524081765e-09	9.72188613583443e-08
ENSG00000169429.13	CXCL8	1791.65980923145	4.53545998144748	0.849970546935242	4.47745865724848e-09	9.80010052170791e-08
ENSG00000163428.5	LRRC58	1895.846586591	0.720268490683406	0.126827707702896	4.51358624777739e-09	9.86993378185633e-08
ENSG00000156482.12	RPL30	3658.1341343697	0.512206061417415	0.0892878068784801	4.56922624448781e-09	9.97605081271072e-08
ENSG00000138050.16	THUMPD2	194.372078722264	0.893479556924867	0.159600989782315	4.57064956383179e-09	9.97605081271072e-08
ENSG00000261236.9	BOP1	967.784367431133	0.993738706263772	0.177124023436012	4.62262835086368e-09	1.00800895830027e-07
ENSG00000160208.13	RRP1B	790.782083161733	0.765072682109447	0.135272723120065	4.6452988821579e-09	1.0120084498539e-07
ENSG00000152240.14	HAUS1	260.812721676645	0.90525978439688	0.164069970422551	4.68517940440026e-09	1.01974631058902e-07
ENSG00000148180.23	GSN	5206.32591959986	-1.33476507212429	0.24942487489896	4.73596691485486e-09	1.02984151257346e-07
ENSG00000149932.18	TMEM219	759.681220937952	-0.756254571976193	0.1360198452028	4.75615963687474e-09	1.03327126088833e-07
ENSG00000171160.19	MORN4	205.639356628143	-1.35890142736708	0.252946004051362	4.77179817956874e-09	1.03570616755431e-07
ENSG00000089009.17	RPL6	10727.5627819248	0.503902753435159	0.0880816737806676	5.0517794952409e-09	1.09545823266003e-07
ENSG00000135679.28	MDM2	2883.04053443242	0.756037930670842	0.134923825085463	5.07575707712332e-09	1.09963760365927e-07
ENSG00000084774.15	CAD	1061.17305309907	0.712073492406905	0.126446860859382	5.09227182012529e-09	1.10219394506712e-07
ENSG00000175792.13	RUVBL1	689.023578712385	0.65775194121385	0.115570599798666	5.11369144134753e-09	1.10580620844533e-07
ENSG00000105419.19	MEIS3	753.436083941766	-1.04920511040793	0.189384458608691	5.1527911544554e-09	1.11323147898844e-07
ENSG00000243335.10	KCTD7	624.872331242327	-0.682202034326548	0.122151965335619	5.17723085331981e-09	1.11747874817363e-07
ENSG00000171150.10	SOCS5	1578.46042738625	-0.816502279197392	0.143488238899947	5.27645098255799e-09	1.13784426354498e-07
ENSG00000108344.16	PSMD3	2467.99181951461	0.423863915308143	0.0742401620546178	5.2929295942301e-09	1.14034582667947e-07
ENSG00000174165.9	ZDHHC24	509.818567239922	-0.654318350770374	0.116841579382041	5.40680677268343e-09	1.16380768985495e-07
ENSG00000064933.20	PMS1	368.467709923873	0.553538413713098	0.0970118991072954	5.46449960383458e-09	1.17514390744468e-07
ENSG00000010404.19	IDS	5092.9331592711	-0.915267294562046	0.165979867141362	5.47712867391762e-09	1.17677720479318e-07
ENSG00000127663.17	KDM4B	1867.15752714899	-0.810392369980903	0.144913714735688	5.54567232997757e-09	1.19040988416488e-07
ENSG00000185414.21	MRPL30	726.944827776393	0.594833780811203	0.105015987048636	5.69081580707914e-09	1.22044504868149e-07
ENSG00000186111.12	PIP5K1C	2429.08078055767	-0.777924063451491	0.140439135667476	5.72279863242183e-09	1.2261791093629e-07
ENSG00000259091.1	LINC00517	28.8305953620961	2.98234958162196	0.566272492839557	5.8322511782852e-09	1.24848629618677e-07
ENSG00000153922.13	CHD1	954.322270302718	0.878927395395466	0.156503186908527	5.88355073464842e-09	1.25831548008364e-07
ENSG00000013392.9	RWDD2A	238.188988414716	-0.773487673082614	0.1378568325336	5.94042118423331e-09	1.26931705304057e-07
ENSG00000134057.16	CCNB1	746.973864406572	1.6265237034088	0.315220250622657	5.96240841338489e-09	1.27175545391482e-07
ENSG00000237649.9	KIFC1	404.071941694345	2.23901625973103	0.432438075419563	5.96271379830016e-09	1.27175545391482e-07
ENSG00000100299.19	ARSA	1142.1531753156	-0.9749565948391	0.17655431222468	5.97138417931193e-09	1.27244372448127e-07
ENSG00000139726.12	DENR	1642.29287609691	0.525729761625947	0.094646513620923	5.97714937996261e-09	1.27251223958111e-07
ENSG00000115541.12	HSPE1	1180.20166136378	0.85263273036024	0.154853709713645	5.99621515589683e-09	1.27540969503407e-07
ENSG00000156802.14	ATAD2	859.499829722241	1.66648237223266	0.306081003071162	6.00662446945846e-09	1.27646230543692e-07
ENSG00000112110.11	MRPL18	640.482144663472	0.603955199707013	0.106139652784393	6.0183679599209e-09	1.2777962709456e-07
ENSG00000116685.18	KIAA2013	1614.59888512528	-0.449405484038485	0.079199164416905	6.02534747649941e-09	1.27811726506942e-07
ENSG00000154358.23	OBSCN	1083.58683824573	-1.66371449142948	0.306251861224103	6.03139777001958e-09	1.27824074589282e-07
ENSG00000262209.3	PCDHGB3	196.713899643336	-1.69310878214312	0.317990595377395	6.04295635645302e-09	1.27953032417071e-07
ENSG00000130653.17	PNPLA7	259.642946750183	-1.63438122751503	0.307487278056177	6.10583313935977e-09	1.29167380511922e-07
ENSG00000140406.4	TLNRD1	526.531841831327	0.97878569348815	0.175297756206168	6.14698771593397e-09	1.29920420296268e-07
ENSG00000100029.19	PES1	1109.79972914922	0.724740877868614	0.131068520008281	6.17639787026411e-09	1.30424098116797e-07
ENSG00000167085.15	PHB1	1832.64276444612	0.547211243839556	0.0967460310801579	6.2051969192341e-09	1.30854836293721e-07
ENSG00000153975.11	ZUP1	216.376136851758	0.538296023071122	0.0940726063753488	6.20799167735014e-09	1.30854836293721e-07
ENSG00000161016.19	RPL8	10397.1543289555	0.542305024296844	0.0955369974568307	6.21713458911348e-09	1.30929493833439e-07
ENSG00000167555.15	ZNF528	366.880587802995	-0.962102539184425	0.17310516522553	6.26416128981074e-09	1.31801110990653e-07
ENSG00000048162.23	NOP16	261.970359792819	1.24316240545048	0.227856876493379	6.29579054907214e-09	1.32347481902078e-07
ENSG00000184220.12	CMSS1	384.131635101131	0.953940658241155	0.171917023276584	6.3107973859248e-09	1.32543755339962e-07
ENSG00000136271.12	DDX56	874.557736537331	0.721541276005134	0.127674542427445	6.34295627888076e-09	1.33099592437268e-07
ENSG00000119705.11	SLIRP	330.44257227097	0.719856975819129	0.129511606146786	6.38604872381837e-09	1.33883654679801e-07
ENSG00000173482.17	PTPRM	1488.52577460572	-1.02363411079886	0.18514223390964	6.47806615165316e-09	1.35691106058283e-07
ENSG00000134222.17	PSRC1	193.614707713199	1.51806262306711	0.288576062030988	6.54166176165208e-09	1.36900524028988e-07
ENSG00000275367.1	ENSG00000275367	25.611806529563	-2.85233388096537	0.555704990392366	6.54754802174055e-09	1.36901147188021e-07
ENSG00000178531.6	CTXN1	66.2232169937471	-2.5996281052416	0.48432359537974	6.58970269186668e-09	1.37659419235992e-07
ENSG00000110318.16	CEP126	346.600371749647	-1.23026064200511	0.229554665324226	6.59653500059598e-09	1.37679109083868e-07
ENSG00000033627.19	ATP6V0A1	3324.52220454942	-0.921758728938129	0.168504236794965	6.68271177488208e-09	1.39353318866765e-07
ENSG00000241127.10	YAE1	190.690948833024	0.824114497126555	0.147796681662612	6.81158387641058e-09	1.41914068355592e-07
ENSG00000055483.21	USP36	1264.89493693961	1.02920744162492	0.193361806103167	6.82766385757266e-09	1.42122413476953e-07
ENSG00000032219.20	ARID4A	518.900359746132	-0.518613937841019	0.0915649966691098	6.89852309986543e-09	1.43469640553785e-07
ENSG00000121671.13	CRY2	693.568542411623	-0.480320085021184	0.0837173263890207	6.95169510790511e-09	1.44446955415458e-07
ENSG00000198816.8	ZNF358	852.310971040928	-0.674005297319328	0.120631612804046	7.14544991494539e-09	1.48341063243129e-07
ENSG00000234851.4	RPL23AP42	1900.7230179188	0.773250715383679	0.138565702420542	7.20955527827855e-09	1.49407837142213e-07
ENSG00000146083.14	RNF44	903.151921646887	-0.969005115099276	0.173462775392968	7.20961842472692e-09	1.49407837142213e-07
ENSG00000184992.13	BRI3BP	517.679113027962	1.08314828323597	0.1975287476974	7.27209751030926e-09	1.50569133216111e-07
ENSG00000141543.13	EIF4A3	1637.2444361082	0.782219651474382	0.140672911267727	7.29285740484792e-09	1.50865340438695e-07
ENSG00000169992.10	NLGN2	1836.02185869	-0.791064722085864	0.143052164036687	7.29980249796682e-09	1.50875493538879e-07
ENSG00000130363.15	RSPH3	388.913567035153	-0.853825534223848	0.155997826088098	7.37327006071279e-09	1.5225932945161e-07
ENSG00000101265.17	RASSF2	320.220298042421	-3.11722126076862	0.595653079251189	7.45500020689329e-09	1.53811195795532e-07
ENSG00000125812.17	GZF1	587.343297835827	0.602191605769446	0.106571261589543	7.5118324850196e-09	1.54847086569505e-07
ENSG00000186635.17	ARAP1	2599.82539636971	-0.573598520605228	0.101433027066579	7.5767137096671e-09	1.56046924825708e-07
ENSG00000123219.14	CENPK	160.60855874371	1.64293373268945	0.307608463653687	7.80245580719443e-09	1.60554759638184e-07
ENSG00000136161.14	RCBTB2	217.815858332306	-0.659046152232118	0.117269700103779	7.87821278347992e-09	1.61971065986479e-07
ENSG00000133265.12	HSPBP1	504.989153248789	0.613152596259681	0.10943201545672	7.93450133543091e-09	1.6298497646488e-07
ENSG00000142599.21	RERE	2512.1484781972	-0.672882779819536	0.118758044650209	8.20323476098917e-09	1.68357169247483e-07
ENSG00000185238.14	PRMT3	282.460136236059	1.04930851435238	0.190331803598025	8.32035014441464e-09	1.7061096927705e-07
ENSG00000205978.7	NYNRIN	945.910966491406	-1.73979794155467	0.328818418621671	8.39447888173365e-09	1.71980138772485e-07
ENSG00000162923.18	WDR26	3424.94245523331	-0.418429229758513	0.073033192440014	8.43011197939179e-09	1.72558929623697e-07
ENSG00000105197.12	TIMM50	949.738480531536	0.633714827893775	0.114148374458614	8.60018454053509e-09	1.75886188818502e-07
ENSG00000129951.20	PLPPR3	47.9488154010064	-3.47417130176659	0.671082983093026	8.64693854292412e-09	1.76687793163806e-07
ENSG00000256525.9	POLG2	152.815915723629	0.874447764023654	0.158548659690701	8.74221997414339e-09	1.78478719751595e-07
ENSG00000048471.15	SNX29	1160.99753961525	-0.786575650256469	0.144702667238757	8.81330079601414e-09	1.79772879064247e-07
ENSG00000037897.18	METTL1	138.25821282392	1.08850383611674	0.201033062703045	8.83380334074704e-09	1.80033990316742e-07
ENSG00000140157.17	NIPA2	1447.09449576583	0.435953835241484	0.0791702790634785	8.84720447862122e-09	1.80150045202308e-07
ENSG00000123200.18	ZC3H13	2072.50790175597	-0.37803414138919	0.0667749854087008	9.12800314725965e-09	1.85706006588635e-07
ENSG00000134758.15	RNF138	268.227106690834	0.90434980966061	0.165469881921158	9.15834636351458e-09	1.86161308342189e-07
ENSG00000159479.18	MED8	505.495322625943	0.626503609313878	0.112691864808193	9.23977399276106e-09	1.87653307432478e-07
ENSG00000147140.18	NONO	6918.23772644144	0.393657916355194	0.0697846132271408	9.30977338253403e-09	1.88910818220586e-07
ENSG00000123416.16	TUBA1B	19326.844108282	1.04123620223792	0.195341869680457	9.34966662842817e-09	1.89555773726051e-07
ENSG00000241343.11	RPL36A	1478.46587422631	0.577441346261992	0.103498913976839	9.43896014316911e-09	1.91200287960764e-07
ENSG00000126950.8	TMEM35A	443.309167712027	-2.32043120546677	0.456216169116494	9.62973974070562e-09	1.94895927427476e-07
ENSG00000126709.16	IFI6	1250.18273451333	-2.35566032483073	0.483871754855486	9.64575640184055e-09	1.95051212499502e-07
ENSG00000185347.20	TEDC1	108.628282548099	1.24878531204899	0.230119231632923	9.66007685959542e-09	1.95171959092396e-07
ENSG00000079313.16	REXO1	617.686217894292	0.706127539029249	0.127101930731761	9.8737657830742e-09	1.99317054356772e-07
ENSG00000253729.10	PRKDC	5302.21420515198	0.664817283790437	0.119910306977237	9.8943838281113e-09	1.99560928702269e-07
ENSG00000128739.24	SNRPN	3742.42012657994	-0.966061988199588	0.179995186711187	9.92486729236917e-09	2.00003187781398e-07
ENSG00000121964.16	GTDC1	540.725168242291	-0.716062183566198	0.128791965686024	9.98820706627436e-09	2.01106225995891e-07
ENSG00000223953.6	C1QTNF5	189.243930548517	-2.65656627281561	0.502612789151734	1.00310880372047e-08	2.01795795144317e-07
ENSG00000147684.11	NDUFB9	957.596446082002	0.627249341002828	0.113395090071199	1.00569637001298e-08	2.02142376142935e-07
ENSG00000196081.10	ZNF724	26.8542729044897	1.5395550873378	0.290282386040667	1.01384915200648e-08	2.03605994650373e-07
ENSG00000198604.12	BAZ1A	838.874359582404	1.15470138028173	0.214537982048641	1.02489445189125e-08	2.05647491050729e-07
ENSG00000164338.11	UTP15	302.412668731938	0.947213904270586	0.173877528562377	1.02674133203841e-08	2.05841384028557e-07
ENSG00000136938.10	ANP32B	1816.53479219675	0.562991383819265	0.101545288826956	1.02852729977538e-08	2.06022743440868e-07
ENSG00000177427.14	MIEF2	265.140349967429	-0.751283167013692	0.136087374066483	1.03207659047696e-08	2.06556698450253e-07
ENSG00000158042.10	MRPL17	974.929278190052	0.673052448505301	0.122752785737173	1.03687275673149e-08	2.07339072381141e-07
ENSG00000155189.13	AGPAT5	779.937009578383	0.906069749944487	0.166379813405677	1.0390837457028e-08	2.07603603756827e-07
ENSG00000165704.16	HPRT1	565.692264898235	1.0224034029304	0.190037655393047	1.05459470388739e-08	2.10522679744421e-07
ENSG00000184702.21	SEPTIN5	764.376308364148	-1.5899528594881	0.297324678578486	1.07240772031097e-08	2.13895928924823e-07
ENSG00000138764.16	CCNG2	3273.20444134886	-1.1822394415291	0.222520746628368	1.07641061752996e-08	2.14511292373234e-07
ENSG00000002330.15	BAD	775.355080956186	-0.709339679071249	0.129294204874952	1.08613603909261e-08	2.16265043013874e-07
ENSG00000003137.9	CYP26B1	3198.92804168285	-1.8061744229227	0.346585229797644	1.09537103395445e-08	2.17918240763567e-07
ENSG00000162736.19	NCSTN	2344.31614476241	-0.764695376168051	0.141261968483458	1.10038341087207e-08	2.18729273916203e-07
ENSG00000144134.20	RABL2A	109.561216828781	-1.20751777919616	0.226757793222772	1.10845832717344e-08	2.20147169549757e-07
ENSG00000139579.14	NABP2	560.726996635823	0.476324390634994	0.0848473990517977	1.1144451830794e-08	2.21148307297658e-07
ENSG00000145414.10	NAF1	351.346666408996	0.848507983458354	0.156713824447922	1.12976437706528e-08	2.23998066821696e-07
ENSG00000174579.5	MSL2	510.825410755879	0.624204987913422	0.112472197653065	1.13835044158388e-08	2.25509151885294e-07
ENSG00000197324.10	LRP10	5910.74103877511	-0.875704441933282	0.162188732148745	1.15654653105877e-08	2.28919828196696e-07
ENSG00000138430.17	OLA1	1726.78434642687	0.517721987328111	0.0934661569186484	1.16040151703651e-08	2.2948854367382e-07
ENSG00000124279.13	FASTKD3	144.024818618911	0.781397367809563	0.14254422682812	1.16847791920906e-08	2.30866470472128e-07
ENSG00000135249.9	RINT1	483.572586223731	0.499070852919055	0.0891424116708376	1.16934420362337e-08	2.30866470472128e-07
ENSG00000139131.14	YARS2	265.583897092326	0.54439153982077	0.097139034584658	1.17419610348382e-08	2.31628760464454e-07
ENSG00000085999.14	RAD54L	108.09918993735	2.27397805947527	0.446839050352667	1.2016910665033e-08	2.36664827648638e-07
ENSG00000291211.2	ENSG00000291211	133.880292816277	-1.1218182434054	0.209163557713304	1.20175030124458e-08	2.36664827648638e-07
ENSG00000183647.12	ZNF530	66.4155106315916	1.01422074987354	0.1870278899941	1.20671342191368e-08	2.37442196554329e-07
ENSG00000126243.9	LRFN3	364.092016972992	-0.550778152745193	0.0998948386306074	1.21056427051986e-08	2.37999582739044e-07
ENSG00000164430.18	CGAS	115.088733344076	1.33531838138213	0.249082137589166	1.21603660481763e-08	2.387762700057e-07
ENSG00000133606.12	MKRN1	1502.53299342826	-0.431763795581376	0.0772764445396942	1.21655774117381e-08	2.387762700057e-07
ENSG00000176046.10	NUPR1	1555.42078809849	-1.28433345463763	0.245395628983507	1.234276609969e-08	2.42050755324123e-07
ENSG00000172348.16	RCAN2	254.393280658663	-1.55606138638962	0.294190545699483	1.23728629971816e-08	2.42437590462798e-07
ENSG00000165934.14	CPSF2	1439.01963627735	0.428016406904796	0.0767524423655444	1.26037758588656e-08	2.46755330382615e-07
ENSG00000237190.4	CDKN2AIPNL	388.350608750049	0.674765415615164	0.12376911654431	1.26772065257097e-08	2.47985255016728e-07
ENSG00000162377.7	COA7	490.857194345674	0.858646349022807	0.157573489997413	1.303729346732e-08	2.54815862953238e-07
ENSG00000198832.11	SELENOM	1553.13010562038	-0.937962518607184	0.173493846536913	1.3076711074071e-08	2.55372763631983e-07
ENSG00000170776.23	AKAP13	2629.0145074091	-0.717232607033271	0.131826251643565	1.35442951748738e-08	2.64283342243614e-07
ENSG00000165997.6	ARL5B	974.008983615449	1.63610088977667	0.311225587732996	1.35696207464946e-08	2.64556676038414e-07
ENSG00000188566.16	NDOR1	453.098674822324	0.764717876330729	0.140640885338415	1.36345133581883e-08	2.65600320217508e-07
ENSG00000249859.15	PVT1	172.652817923377	1.15565917212034	0.214003313156032	1.37122698861384e-08	2.66892606876245e-07
ENSG00000187650.4	VMAC	66.7904945164421	-1.1195874990235	0.212773052961515	1.37877302822753e-08	2.68138089083583e-07
ENSG00000160145.16	KALRN	1969.53048798775	-1.8626083201174	0.358085017908153	1.39651651797036e-08	2.71363010175189e-07
ENSG00000163888.4	CAMK2N2	171.146714188338	-1.54249454009189	0.292790932983938	1.40129896295647e-08	2.72066150814538e-07
ENSG00000106077.20	ABHD11	167.71748357637	1.12940899864248	0.214273704716025	1.40658837786026e-08	2.72866472372293e-07
ENSG00000163584.19	RPL22L1	375.821335296315	1.77806403516327	0.357235036251491	1.40888090625628e-08	2.7308457765047e-07
ENSG00000123989.16	CHPF	3808.96733160216	-1.09031674339035	0.207411181198464	1.41599454715727e-08	2.74236027625089e-07
ENSG00000106588.13	PSMA2	1309.68170138926	0.456561530668159	0.0817366947305617	1.42105818516957e-08	2.7498887530235e-07
ENSG00000111364.17	DDX55	384.624999042432	0.663897162414258	0.12032872368908	1.42250489329459e-08	2.75041144629068e-07
ENSG00000135045.7	C9orf40	182.331320330531	0.996616551162644	0.183935122243858	1.42671366862378e-08	2.75626931551648e-07
ENSG00000177889.11	UBE2N	1734.92261638558	0.561190153051819	0.101483473872159	1.42856434742192e-08	2.75756566352889e-07
ENSG00000174282.13	ZBTB4	3384.77977075654	-0.685563969884163	0.12556555335246	1.45949766353437e-08	2.81495192927223e-07
ENSG00000183763.10	TRAIP	71.2502705456704	1.47993799060991	0.282451524259825	1.46367101084284e-08	2.82067382930438e-07
ENSG00000102466.17	FGF14	257.628078513376	-1.72907756562957	0.337435250541516	1.47238156709488e-08	2.83305088771306e-07
ENSG00000139364.11	TMEM132B	296.651739423202	-1.99081588589927	0.381795637654429	1.47251746602129e-08	2.83305088771306e-07
ENSG00000108651.11	UTP6	717.683217416097	0.52442044314707	0.0942818511739816	1.48555983102762e-08	2.85579330675178e-07
ENSG00000030582.20	GRN	9147.24902873409	-0.97750263419897	0.183866402767996	1.50246084528855e-08	2.88591000159943e-07
ENSG00000177943.15	MAMDC4	355.148260001314	1.33585242525694	0.251380954261017	1.50385712994528e-08	2.88622038338266e-07
ENSG00000101898.8	MCTS2	139.71813584247	1.00796360090456	0.189167283811288	1.51232057433164e-08	2.9000825057897e-07
ENSG00000084628.11	NKAIN1	304.198744394797	-2.17337068072881	0.420975750628586	1.5622558053126e-08	2.99338456598257e-07
ENSG00000151806.15	GUF1	562.430797050978	0.720868512057793	0.133349561326347	1.56750947527561e-08	3.0009911133532e-07
ENSG00000071575.12	TRIB2	1266.0637185849	-1.7588685502787	0.342771963266429	1.5728577981444e-08	3.00876627573023e-07
ENSG00000115844.11	DLX2	71.419138106223	2.26844244459136	0.442588835103467	1.65055492797228e-08	3.15481373640883e-07
ENSG00000213593.12	TMX2	1331.55825066922	0.543886446674806	0.098670860507101	1.65398700168515e-08	3.15879086204183e-07
ENSG00000127423.11	AUNIP	30.6989045420289	1.6562538052301	0.319440668220061	1.65774059381127e-08	3.16337503028019e-07
ENSG00000130165.12	ELOF1	553.3556409547	0.514404804054457	0.0929467040103992	1.65966607406869e-08	3.16446608054075e-07
ENSG00000138095.21	LRPPRC	2611.02758540305	0.66049079053528	0.120975674048029	1.67112817155608e-08	3.18372389065158e-07
ENSG00000165424.8	ZCCHC24	2180.07211165958	-0.983137187753952	0.187755151112659	1.67795929192134e-08	3.19413488664114e-07
ENSG00000140829.13	DHX38	1457.30600276563	0.32613915401271	0.0581073027465884	1.70314772504636e-08	3.23944517662194e-07
ENSG00000059145.20	UNKL	354.815686088847	-0.701378285826441	0.128694088954637	1.72066850418438e-08	3.27010950844016e-07
ENSG00000113645.16	WWC1	525.594578433386	2.53413034768576	0.521072212930848	1.73763718709761e-08	3.29967562027568e-07
ENSG00000105856.15	HBP1	1165.88915346738	-0.801435502117232	0.149185183821702	1.7547600383407e-08	3.32948625456593e-07
ENSG00000186868.19	MAPT	3761.80379423673	-1.49033814401619	0.284333725151784	1.80709841690093e-08	3.42601237578883e-07
ENSG00000148090.13	AUH	268.879586104004	-0.821378705053562	0.152825170672339	1.85921969395901e-08	3.5219707914089e-07
ENSG00000132323.10	ILKAP	444.873973306626	0.714187759598607	0.13203138073376	1.87398021214981e-08	3.54705760641408e-07
ENSG00000039123.17	MTREX	1523.94615591582	0.459153649969632	0.0832080362324005	1.88456435676627e-08	3.56420521066087e-07
ENSG00000087206.18	UIMC1	378.441648318529	0.536563256778407	0.0970337367693814	1.89250912893502e-08	3.57633738059701e-07
ENSG00000105426.21	PTPRS	3442.72450659615	-1.4440596170863	0.280716431843697	1.89695675121579e-08	3.5818466087577e-07
ENSG00000185338.8	SOCS1	146.936244748136	1.97266695202917	0.391853453688772	1.90551284241896e-08	3.59509832158076e-07
ENSG00000100764.15	PSMC1	2205.49233308427	0.486127015430343	0.0887188543870497	1.91030882321864e-08	3.60124024609346e-07
ENSG00000115289.15	PCGF1	232.526513327385	0.595613619410983	0.108760767381826	1.92406633488505e-08	3.62425259019121e-07
ENSG00000139687.18	RB1	1265.99684098663	0.639573419789959	0.118206767419994	1.94715985205053e-08	3.66479941236178e-07
ENSG00000146676.10	PURB	2117.17238111025	0.61454778221378	0.111247778283745	1.96282471577418e-08	3.69131058374394e-07
ENSG00000122566.24	HNRNPA2B1	10775.3262713582	0.648352646500941	0.1213604524975	1.98541695724729e-08	3.73079636596564e-07
ENSG00000119906.14	SLF2	1212.70522929153	0.516177880550981	0.0941403805540961	1.99277226848657e-08	3.74161000386683e-07
ENSG00000160325.16	CACFD1	569.600148017797	-1.06244158150173	0.200045634043251	2.00441845458755e-08	3.75835209788935e-07
ENSG00000170954.13	ZNF415	165.727207827584	-0.923430040251702	0.173788232713576	2.00490463127482e-08	3.75835209788935e-07
ENSG00000187954.15	ZFTRAF1	654.10794215422	-0.662062830828887	0.123127074406559	2.018107167052e-08	3.78006996290124e-07
ENSG00000168813.18	ZNF507	569.332455902377	0.642688208568866	0.117426475396469	2.04084442185004e-08	3.81959801482518e-07
ENSG00000168827.16	GFM1	1199.35099107349	0.612535094756351	0.112402361902186	2.04592703565888e-08	3.82604723084496e-07
ENSG00000167380.18	ZNF226	276.288456804249	-0.617559024892574	0.115014723013387	2.04864967273086e-08	3.82807631892539e-07
ENSG00000148842.19	CNNM2	407.985294255388	-0.779820948974089	0.146684215420192	2.10153497945615e-08	3.92376051755327e-07
ENSG00000091127.15	PUS7	331.14661130824	0.820876862581108	0.152863668240712	2.10858217898392e-08	3.93377629815866e-07
ENSG00000163319.12	MRPS18C	385.880102364847	0.68110780549292	0.126481249796689	2.14753945713518e-08	4.00322354475008e-07
ENSG00000106665.17	CLIP2	2086.72309277491	-0.782209052744272	0.146531797654819	2.14923235312344e-08	4.00322354475008e-07
ENSG00000153982.11	GDPD1	83.562713452448	-1.52064979991071	0.300822532139407	2.15227617433754e-08	4.00570126204731e-07
ENSG00000141076.19	UTP4	842.853518286895	0.873230647747485	0.162976570276826	2.20851676759762e-08	4.10710325850136e-07
ENSG00000167196.15	FBXO22	757.285134353258	0.550279040436186	0.10256983820857	2.21116601603683e-08	4.10876127113489e-07
ENSG00000159753.15	CARMIL2	98.0680271984632	1.91352108186655	0.383798036711598	2.22405894174095e-08	4.12943620509423e-07
ENSG00000087157.20	PGS1	766.937330476025	-0.450642125907283	0.0826079047964239	2.24245083999088e-08	4.16028022504975e-07
ENSG00000113209.9	PCDHB5	212.964281702587	-2.01253029443624	0.416506599360598	2.25630429841066e-08	4.18266211575318e-07
ENSG00000165804.17	ZNF219	641.353716271773	-1.48593000272786	0.28391077140721	2.2966821527913e-08	4.25413961994053e-07
ENSG00000171262.11	FAM98B	817.285430528602	0.439949640738074	0.0797611336102129	2.30385091207805e-08	4.26403950282949e-07
ENSG00000204634.14	TBC1D8	417.364797311647	-1.42385231875316	0.277998938557536	2.32780479828994e-08	4.30496558266025e-07
ENSG00000176124.16	DLEU1	135.317303104064	1.16986902734383	0.221761158527647	2.33282238763104e-08	4.3108344769378e-07
ENSG00000165637.15	VDAC2	2614.70704324234	0.469428489871207	0.085640088546693	2.35491224184936e-08	4.3482171062773e-07
ENSG00000164466.14	SFXN1	1220.17858004941	0.691403931178561	0.128956170788129	2.41803961758474e-08	4.46125446729762e-07
ENSG00000162062.16	TEDC2	66.9844109281916	1.30328322254959	0.252564123625372	2.42981376014776e-08	4.47944214962256e-07
ENSG00000167107.14	ACSF2	253.538912030995	-1.21105278487339	0.233324206408954	2.48827741471081e-08	4.58360700128289e-07
ENSG00000132383.13	RPA1	1625.21759376616	0.557737367677438	0.103827333048293	2.51153769760182e-08	4.62281143457797e-07
ENSG00000118246.15	FASTKD2	687.937156612558	0.539688097682581	0.0995221141808299	2.52486011770309e-08	4.64367664133968e-07
ENSG00000090060.20	PAPOLA	3612.70256704884	0.345416225877282	0.0623780769638861	2.57174756290164e-08	4.7261926910683e-07
ENSG00000228716.8	DHFR	919.898329729068	1.20486206027263	0.234574726036936	2.57571649525393e-08	4.72976816913244e-07
ENSG00000293510.2	AFG3L1P	201.111246926779	0.704172842351605	0.131375670144015	2.58115320228434e-08	4.73603118183663e-07
ENSG00000196730.14	DAPK1	587.114701141805	-2.77724619958294	0.532771512295913	2.59890814036742e-08	4.76486875993951e-07
ENSG00000177706.10	FAM20C	2063.70456512105	-0.881754301651917	0.16588263237977	2.6037433410801e-08	4.76999250322009e-07
ENSG00000147144.13	CCDC120	124.235566124345	-1.0461121043073	0.200177050725724	2.60826669285162e-08	4.7745373697807e-07
ENSG00000198911.14	SREBF2	7117.98641427633	-0.595003266510031	0.109286135177322	2.61572086158485e-08	4.78443590457022e-07
ENSG00000116752.7	BCAS2	639.208289066502	0.535670572500432	0.0984258865634308	2.65361327707119e-08	4.8499502709004e-07
ENSG00000164949.9	GEM	734.127241003136	1.90144699186052	0.369953480898816	2.65744099442216e-08	4.85315161606348e-07
ENSG00000018699.14	TTC27	281.75137844268	0.804504543767996	0.151650823402192	2.6886362180992e-08	4.9062888551356e-07
ENSG00000204427.13	ABHD16A	1115.62051435491	-0.809997990705795	0.152423714872112	2.70870577252381e-08	4.93905664106994e-07
ENSG00000172531.17	PPP1CA	1662.38420876921	0.59966181973765	0.111561622745561	2.71723368336961e-08	4.95074470634824e-07
ENSG00000145365.13	TIFA	249.902433913477	0.725554132258783	0.135622433070606	2.7256899752098e-08	4.95820813420386e-07
ENSG00000107833.12	NPM3	147.369439106283	1.42205008301948	0.27976188987563	2.72633780997693e-08	4.95820813420386e-07
ENSG00000181773.8	GPR3	49.6926280560867	1.80599670232869	0.34959420626853	2.72769321551427e-08	4.95820813420386e-07
ENSG00000009844.17	VTA1	1336.33178699195	0.456450445991003	0.0832497386535963	2.73666287050842e-08	4.97064733962741e-07
ENSG00000091527.18	CDV3	3439.56722905526	0.530118961756324	0.0981823991759496	2.7565646046375e-08	5.00290793462782e-07
ENSG00000168061.17	SAC3D1	211.935512316465	1.00493313674582	0.192935000165575	2.76063444651266e-08	5.00640735622032e-07
ENSG00000139645.11	ANKRD52	2550.77859311874	0.46449887910467	0.0865068884914727	2.77766642013912e-08	5.03338994086606e-07
ENSG00000116005.13	PCYOX1	3838.62629866084	-1.1537262443927	0.224131220442466	2.78148216754724e-08	5.03640024388724e-07
ENSG00000091732.19	ZC3HC1	256.233847726996	0.612471850220043	0.11490135254226	2.787082267074e-08	5.04263429374008e-07
ENSG00000167553.18	TUBA1C	5062.6836087495	1.36800811105791	0.268425793386057	2.86069869114821e-08	5.17182464070229e-07
ENSG00000136942.16	RPL35	4101.9517210033	0.570942274889635	0.105775671094452	2.89593288575888e-08	5.23147814045592e-07
ENSG00000154118.13	JPH3	58.2895338441499	-3.21737241975657	0.646026026907973	2.90830372955585e-08	5.24976895614653e-07
ENSG00000144136.12	SLC20A1	2329.44100698351	0.892636373054123	0.169954038799269	2.93717190320602e-08	5.29778784022716e-07
ENSG00000125459.19	MSTO1	562.631853843459	0.779160681708179	0.147440565995412	2.99695406569685e-08	5.40144936312487e-07
ENSG00000161281.11	COX7A1	381.04977516468	-1.33417490061765	0.263229237296052	3.0435876340352e-08	5.48127153568619e-07
ENSG00000012963.16	UBR7	911.817185816904	0.92445199981538	0.17638464330284	3.07074143481385e-08	5.52591622634399e-07
ENSG00000160058.20	BSDC1	1742.38218985502	-0.555944922397708	0.103989544544202	3.11542177400675e-08	5.60200764532168e-07
ENSG00000004700.17	RECQL	1556.55554319381	0.694192428282602	0.130624991162722	3.12520674750606e-08	5.61528308452741e-07
ENSG00000176102.14	CSTF3	642.884788404858	0.603113128908652	0.113146416553607	3.17135630820801e-08	5.69382680957529e-07
ENSG00000102974.17	CTCF	1112.92997106724	0.515338559078319	0.0957289245328354	3.18540703134543e-08	5.71466421832162e-07
ENSG00000171490.14	RSL1D1	1977.50670460594	0.772494069235306	0.145021196923646	3.22545837586784e-08	5.78207937072751e-07
ENSG00000163597.18	SNHG16	891.682210162262	0.732674011840591	0.140369447602107	3.26222935758296e-08	5.84118238903712e-07
ENSG00000091651.10	ORC6	214.683590221541	1.53395288574682	0.307054208256181	3.26342582139052e-08	5.84118238903712e-07
ENSG00000148843.16	PDCD11	1019.55501470652	0.686953124290644	0.128051312610166	3.27458292578924e-08	5.85666797806039e-07
ENSG00000025796.15	SEC63	3979.96067317119	-0.372743387017375	0.0685436960707608	3.28481274048872e-08	5.86653734581541e-07
ENSG00000113643.10	RARS1	1661.5710420627	0.554148414899813	0.103332618055526	3.28512037374759e-08	5.86653734581541e-07
ENSG00000197479.7	PCDHB11	158.913589059931	-2.35835308357438	0.488223755192048	3.34113625174691e-08	5.96201534510197e-07
ENSG00000279170.4	TSTD3	135.086121253678	-0.937807038997918	0.182648852014783	3.34800937706043e-08	5.96972289841072e-07
ENSG00000117118.13	SDHB	903.053681673262	0.608597608400913	0.114112223895184	3.39065991180898e-08	6.04116357457674e-07
ENSG00000008441.19	NFIX	6737.78084120497	-1.1738928554752	0.230484792468385	3.41211533210268e-08	6.07476070093163e-07
ENSG00000204435.15	CSNK2B	1224.7548780902	0.457351200010452	0.0843951604112558	3.49731457084865e-08	6.22170665206681e-07
ENSG00000128536.17	CDHR3	202.722076910394	-1.2042206713834	0.23188110858855	3.53519477608262e-08	6.28431278218307e-07
ENSG00000134717.19	BTF3L4	1209.06745323826	0.428400831924881	0.0809178144175009	3.54918835765245e-08	6.30439415262033e-07
ENSG00000119820.12	YIPF4	1582.85106041473	-0.441204036589945	0.0809840759945478	3.56450744256234e-08	6.32679772037488e-07
ENSG00000253537.3	PCDHGA7	193.237992744099	-1.52617457475754	0.295603128105843	3.6058616106148e-08	6.39534302046522e-07
ENSG00000126775.9	ATG14	473.782506897176	-0.538072851795427	0.0997536107675832	3.69941292318068e-08	6.55629086370519e-07
ENSG00000105559.14	PLEKHA4	690.538297878305	-1.23338807784377	0.249370827078512	3.71365411715211e-08	6.57654383655665e-07
ENSG00000105849.7	POLR1F	483.654413886194	0.608101103294053	0.114370957326664	3.72363018260213e-08	6.58921870919814e-07
ENSG00000155066.17	PROM2	164.53016953702	-1.3837879433885	0.266650798973948	3.74222351448659e-08	6.6171117151769e-07
ENSG00000198331.12	HYLS1	140.29019942023	1.00503993681556	0.194006918493669	3.79653019291095e-08	6.70806423200955e-07
ENSG00000115461.6	IGFBP5	21082.2004593445	-3.58761350757718	0.755500201488046	3.84853302775649e-08	6.79481178677007e-07
ENSG00000253250.4	C8orf88	140.76031750572	1.14741469743243	0.229475980435021	3.86849681127322e-08	6.82490426115644e-07
ENSG00000261008.10	LINC01572	21.6324064024556	2.76289294367049	0.566169262013917	3.88854581944526e-08	6.85309863813426e-07
ENSG00000160111.16	CPAMD8	27.7991782442058	-2.05703359160898	0.403099864450767	3.8903413299128e-08	6.85309863813426e-07
ENSG00000131148.10	EMC8	461.960345117744	0.569760489378313	0.105877247397278	3.90947305886927e-08	6.87819971324453e-07
ENSG00000163933.12	RFT1	388.315688183677	0.757173604078262	0.143689165784033	3.91047545298682e-08	6.87819971324453e-07
ENSG00000012048.27	BRCA1	338.512907811894	1.36814628066141	0.272371472360294	3.93041276951209e-08	6.90530611689622e-07
ENSG00000107371.15	EXOSC3	349.805962186376	0.68357672528318	0.12866291870749	3.93179433675089e-08	6.90530611689622e-07
ENSG00000133739.17	LRRCC1	107.113393288317	1.23805954855673	0.248745841756409	3.940275764786e-08	6.9108639704051e-07
ENSG00000198624.14	CCDC69	260.873691178314	-1.67109719907612	0.335527584012173	3.94087169428046e-08	6.9108639704051e-07
ENSG00000145912.11	NHP2	689.97773225143	0.606920585642349	0.114638745109616	3.95681835810607e-08	6.93160497201163e-07
ENSG00000131467.13	PSME3	2442.72856372086	0.618948602770984	0.116574235259348	3.96131749483586e-08	6.93160497201163e-07
ENSG00000005471.20	ABCB4	35.0399880740657	-3.04915787598679	0.585859053930027	3.96159490186839e-08	6.93160497201163e-07
ENSG00000136937.14	NCBP1	1450.36250826382	0.547685997986355	0.102544522281106	4.00841924977177e-08	7.00828783714771e-07
ENSG00000101911.14	PRPS2	298.040349842222	1.02380565079747	0.196379256304575	4.01387444034838e-08	7.01055245840223e-07
ENSG00000143819.14	EPHX1	4950.86700077133	-0.909367769593405	0.176950818881973	4.01571258632811e-08	7.01055245840223e-07
ENSG00000072864.17	NDE1	365.751401073598	0.755502336273504	0.146788377160011	4.01985957362565e-08	7.01255502933382e-07
ENSG00000100167.21	SEPTIN3	6866.01113413198	-1.75591128749714	0.34651200078629	4.03321832391427e-08	7.0306123445056e-07
ENSG00000120725.14	SIL1	1133.14470122764	-0.933942941040321	0.1804972406218	4.15097825145913e-08	7.23049684099169e-07
ENSG00000156398.14	SFXN2	42.0968205133714	1.54075245598217	0.309934320117	4.16668208673685e-08	7.25244679520184e-07
ENSG00000066322.16	ELOVL1	1465.66144749251	0.559317023279726	0.110299134014325	4.18106579839624e-08	7.27206801363918e-07
ENSG00000139679.17	LPAR6	79.6528736227619	-1.40289188056476	0.281796413379161	4.19380544785191e-08	7.28880268765697e-07
ENSG00000164211.14	STARD4	982.471781623908	0.833538192470776	0.159241285714515	4.20409941934499e-08	7.2970210065755e-07
ENSG00000132768.15	DPH2	290.846180351083	0.936000263995666	0.180667091028166	4.20477724839887e-08	7.2970210065755e-07
ENSG00000137807.17	KIF23	800.14314140826	1.93058834556729	0.392391181186518	4.25254114499018e-08	7.37443633570405e-07
ENSG00000205937.12	RNPS1	1956.53209134754	0.515822510807607	0.0966351569595875	4.27653714693796e-08	7.41055095232186e-07
ENSG00000173085.15	COQ2	153.777880823758	0.965661401177992	0.189311411308663	4.30148144267058e-08	7.44215987645529e-07
ENSG00000110063.11	DCPS	338.066652545793	0.67531269249629	0.130223232619409	4.30199329845962e-08	7.44215987645529e-07
ENSG00000273899.6	NOL12	212.019686167353	0.717128413872799	0.136270786274995	4.30432929199502e-08	7.44215987645529e-07
ENSG00000131171.14	SH3BGRL	1950.92276646445	-0.932964435509693	0.182213792975484	4.30984185058949e-08	7.44618352545307e-07
ENSG00000138018.19	SELENOI	1327.1073645544	0.74841925259632	0.141876708173422	4.3150808824212e-08	7.4497290035065e-07
ENSG00000105193.10	RPS16	4147.81639499927	0.689064702896189	0.131224876679348	4.31873357221277e-08	7.45053254494802e-07
ENSG00000142784.17	WDTC1	1411.91366418478	-0.7381924333588	0.14229649093758	4.34993121188564e-08	7.49682184756872e-07
ENSG00000177150.14	FAM210A	429.648570745476	0.721236098240426	0.136630141146532	4.35197948628968e-08	7.49682184756872e-07
ENSG00000129158.12	SERGEF	231.968027044973	-0.933977570682655	0.181889869815822	4.35582456845809e-08	7.49792011136056e-07
ENSG00000117318.10	ID3	2451.29490485686	1.51380557771104	0.309106144704815	4.37928749455048e-08	7.53276118267933e-07
ENSG00000145348.18	TBCK	578.84287853532	-1.0176124649134	0.199747320764263	4.43208724203571e-08	7.61797583601668e-07
ENSG00000205090.10	TMEM240	79.7833686290192	-1.34693856396494	0.269204356654095	4.52014849074386e-08	7.76362903156711e-07
ENSG00000155090.16	KLF10	2150.68450791709	1.53243310952624	0.301580696595619	4.58049558103764e-08	7.86150254789545e-07
ENSG00000196562.17	SULF2	2520.85288207377	-2.26497462643859	0.451754295719997	4.60222045715136e-08	7.89299379357082e-07
ENSG00000188610.13	FAM72B	42.3498759165883	2.42684222177583	0.494570783575261	4.62023526997567e-08	7.91808062103749e-07
ENSG00000244754.10	N4BP2L2	1474.1330933659	-0.444594093919716	0.0831587293351809	4.6500426465392e-08	7.96332578062273e-07
ENSG00000167291.17	TBC1D16	5040.27114186276	-0.831334497102122	0.160252952797023	4.70609624623975e-08	8.05341916926064e-07
ENSG00000160633.14	SAFB	1954.58036422671	0.502808402157963	0.0936751173018509	4.72325160001222e-08	8.07686389187166e-07
ENSG00000114491.15	UMPS	475.174639844991	0.791169195371361	0.151995396108108	4.78931258753715e-08	8.18384291273892e-07
ENSG00000118894.16	EEF2KMT	218.165028188542	0.914345334834304	0.177253675902901	4.79847218370176e-08	8.19350516919009e-07
ENSG00000070444.16	MNT	568.583920815826	-0.55006735879917	0.103387751427936	4.80941067795263e-08	8.20618861370954e-07
ENSG00000212694.8	LINC01089	100.760926765206	-0.997417444288571	0.197261865611662	4.82935392106732e-08	8.23420694813054e-07
ENSG00000082126.19	MPP4	37.4873985948549	2.40507824342949	0.478770201447901	4.84354328568699e-08	8.25238103835415e-07
ENSG00000144895.13	EIF2A	1445.3189534845	0.596117273731376	0.116089162694592	4.89797176283124e-08	8.33903772235565e-07
ENSG00000278845.6	MRPL45	457.035747496077	0.534983038669066	0.101556503816629	4.90905448283507e-08	8.35182369656133e-07
ENSG00000205085.13	GARIN1A	48.6363683067154	-1.32228124500821	0.260978437020473	4.92295791470001e-08	8.36938648829291e-07
ENSG00000033030.17	ZCCHC8	389.06256635476	0.709444738101466	0.134766974501776	4.95544854592283e-08	8.41850037859681e-07
ENSG00000133997.13	MED6	337.917043436729	0.643785652873516	0.122191714253935	5.04385650666206e-08	8.56246838778012e-07
ENSG00000177238.15	TRIM72	5.42373416584925	4.73998632123013	0.949050366231434	5.06670709393535e-08	8.59501778141022e-07
ENSG00000157557.14	ETS2	4557.68319907167	1.81575537070756	0.365369845200844	5.0824467785003e-08	8.61546598217715e-07
ENSG00000155438.13	NIFK	617.124411200019	0.895516035205392	0.178037540105746	5.15078431387461e-08	8.72498073341542e-07
ENSG00000143256.6	PFDN2	688.041902496339	0.641145797299785	0.12110837128207	5.16425547989605e-08	8.74146532208907e-07
ENSG00000198752.12	CDC42BPB	3762.24178980477	-0.482351815767765	0.0907206843900111	5.22260065430433e-08	8.83382871888698e-07
ENSG00000143228.14	NUF2	210.344169393896	2.09417263067814	0.439808649864697	5.23605701655694e-08	8.8501857425188e-07
ENSG00000114742.15	WDR48	875.997400831235	-0.561674085774869	0.107551203521737	5.30578599253787e-08	8.96156454924604e-07
ENSG00000183137.17	CEP57L1	464.896219873025	0.563071767812829	0.106131018281738	5.37391171727925e-08	9.07007655618194e-07
ENSG00000250903.12	GMDS-DT	100.873319074001	-1.35684861157832	0.27458776390305	5.38509771584068e-08	9.0823985718248e-07
ENSG00000131370.17	SH3BP5	2158.23551979202	-0.870315563526793	0.17001559632539	5.41245769063099e-08	9.12196185841313e-07
ENSG00000259030.8	FPGT-TNNI3K	31.7319897144553	-1.76508319136773	0.354369945742456	5.41859028870218e-08	9.12571805394107e-07
ENSG00000143106.14	PSMA5	1031.49487158619	0.450990795872296	0.0851466004389285	5.42374653529475e-08	9.1278257025954e-07
ENSG00000116830.13	TTF2	301.434100767124	1.11609904075004	0.216970370417618	5.43809632591272e-08	9.14539134636948e-07
ENSG00000121579.15	NAA50	2831.92096041206	0.587314859945951	0.1173606121708	5.50137187644735e-08	9.24515233528636e-07
ENSG00000253738.4	OTUD6B-AS1	667.621573552896	0.563242602604697	0.107839526160234	5.53825553153301e-08	9.30044980640198e-07
ENSG00000183044.13	ABAT	152.602127596365	-1.70394903645307	0.353416924103745	5.64037324841744e-08	9.46513747702843e-07
ENSG00000132300.20	PTCD3	884.486313132152	0.478124071201148	0.089664465357997	5.66558431173017e-08	9.50062402231023e-07
ENSG00000196235.15	SUPT5H	3240.85636440067	-0.259903516163067	0.0482717668570758	5.68870058813241e-08	9.53254945865113e-07
ENSG00000129255.17	MPDU1	750.26976151632	0.6455392854884	0.123710801926951	5.69834206532548e-08	9.54186562457367e-07
ENSG00000070018.10	LRP6	1144.76543717923	-0.7476914723972	0.143239710654728	5.75056838969144e-08	9.62242567483372e-07
ENSG00000093009.12	CDC45	146.908151964146	2.48194458273679	0.512180618986847	5.80065100371112e-08	9.6966338846477e-07
ENSG00000132718.10	SYT11	5212.57248280624	-1.45953852230896	0.295534497167398	5.80321304099167e-08	9.6966338846477e-07
ENSG00000110700.8	RPS13	3246.78055147952	0.60186263814076	0.114864905612596	5.8213228639807e-08	9.71994594774377e-07
ENSG00000112796.11	ENPP5	119.80816379439	-3.11751518553834	0.621208196235051	5.83789355746222e-08	9.74065665947444e-07
ENSG00000129460.18	NGDN	303.979490779895	0.764343932559265	0.146896729095056	5.84879560053678e-08	9.75188630229299e-07
ENSG00000103021.11	CFAP263	69.308147576899	-1.44467371178094	0.294901673931181	5.92000487063856e-08	9.86358046016015e-07
ENSG00000147677.13	EIF3H	2497.52168904367	0.421526506817874	0.0792826071905344	5.99398991236998e-08	9.97973705068096e-07
ENSG00000185721.15	DRG1	894.681953338762	0.441669124499516	0.0837922619948984	6.00452652906206e-08	9.99016456536332e-07
ENSG00000141012.14	GALNS	935.146036114615	-0.570632644521916	0.10856056380533	6.08404285586021e-08	1.0115262147837e-06
ENSG00000125124.15	BBS2	678.970570783131	-0.938277908324154	0.188997981104978	6.1310769496102e-08	1.01862156911221e-06
ENSG00000134690.12	CDCA8	352.629941721027	1.88733747595955	0.397628203222629	6.28697420539111e-08	1.04378060387232e-06
ENSG00000154262.14	ABCA6	122.669892262981	-2.66237444561455	0.539635211421698	6.29648690649088e-08	1.04443071538087e-06
ENSG00000181513.16	ACBD4	221.58774564795	-0.887177756605158	0.175053581754824	6.29982592696369e-08	1.04443071538087e-06
ENSG00000169071.16	ROR2	512.434286043709	-1.7182773234072	0.356887585981676	6.33932414343911e-08	1.05023416851192e-06
ENSG00000170837.3	GPR27	6.53870805997109	-3.73970647976437	0.777073653928983	6.36706104945505e-08	1.0540822881874e-06
ENSG00000100403.13	ZC3H7B	3288.64919462115	-0.51013250937805	0.0970454420896709	6.45703049147948e-08	1.06822041591525e-06
ENSG00000167671.13	UBXN6	2309.8924015932	-0.559947377399217	0.108182764191638	6.46477758574264e-08	1.06826685961434e-06
ENSG00000149948.15	HMGA2	781.056575065145	2.61679499617127	0.561381913389094	6.46645108810014e-08	1.06826685961434e-06
ENSG00000131089.18	ARHGEF9	1323.65158725314	-0.878433034979129	0.173436805410277	6.47360298959156e-08	1.06869310370545e-06
ENSG00000196152.11	ZNF79	184.710232973522	0.913232680997169	0.177828220585131	6.6182906663353e-08	1.09180778134265e-06
ENSG00000131153.10	GINS2	142.397010645302	1.52891064617983	0.313797774079873	6.64059958572242e-08	1.09471548600739e-06
ENSG00000104324.17	CPQ	1104.3674901898	-0.992634984830372	0.195239592068907	6.66250372364552e-08	1.09755241045763e-06
ENSG00000122965.12	RBM19	532.632757552413	0.576696622276784	0.110198315911993	6.76908190684719e-08	1.11432435672155e-06
ENSG00000183513.10	COA5	362.112359079824	-0.713423010884002	0.139752067908708	6.86132013903386e-08	1.12871371970482e-06
ENSG00000131791.9	PRKAB2	917.245390308799	-0.593668539573688	0.112972245216647	7.02091082890128e-08	1.15415479280166e-06
ENSG00000078142.15	PIK3C3	1035.69217984786	-0.405029909274571	0.0761056157204582	7.07646737466353e-08	1.16247014300868e-06
ENSG00000256087.8	ZNF432	206.754682759691	-0.629253925844533	0.119765501128327	7.12671181309005e-08	1.16990179313759e-06
ENSG00000179271.4	GADD45GIP1	962.151851875668	0.513979135814095	0.0983173559929931	7.15434154337106e-08	1.17361324854626e-06
ENSG00000198910.15	L1CAM	2744.66855705085	-2.8725349122827	0.55902302097704	7.18048333912826e-08	1.17707558580268e-06
ENSG00000147853.18	AK3	1705.37719347603	-0.82342126318983	0.163045023515289	7.19077251286912e-08	1.17793621766523e-06
ENSG00000178982.11	EIF3K	1131.91810280369	0.611224243440207	0.118851419672091	7.22658570694418e-08	1.18297386194347e-06
ENSG00000198563.15	DDX39B	3659.2739804563	0.497534564086996	0.0943064005341689	7.26483914705094e-08	1.18840363821877e-06
ENSG00000079277.23	MKNK1	482.348069842474	-0.519797367681033	0.0981565736593691	7.37563203286609e-08	1.20568373706488e-06
ENSG00000142687.20	KIAA0319L	1387.39981297226	-0.758801712189002	0.148262519738307	7.38452172894238e-08	1.20629336083688e-06
ENSG00000168306.14	ACOX2	246.095274792618	-1.20455329166618	0.249864444306161	7.40412013861382e-08	1.20865022597931e-06
ENSG00000123975.6	CKS2	312.185694562017	1.51206410861924	0.306413551933591	7.45222252822573e-08	1.21545535268362e-06
ENSG00000101624.12	CEP76	150.812160321107	0.821255812831235	0.161503398618094	7.45620711733537e-08	1.21545535268362e-06
ENSG00000187778.15	MCRS1	738.498920321477	0.429556047474533	0.0813923701157983	7.51306280829276e-08	1.22387007809513e-06
ENSG00000040933.18	INPP4A	1627.48939989	-0.670492559150222	0.130476795066301	7.58705484960156e-08	1.23506263345603e-06
ENSG00000072832.15	CRMP1	4690.12581251267	-1.109178394663	0.218494596533824	7.69933574478916e-08	1.25246814453856e-06
ENSG00000149968.12	MMP3	16421.7960793306	4.77747336091439	1.06042538606757	7.73930798482297e-08	1.25800589383405e-06
ENSG00000154767.17	XPC	1293.58993155106	0.523620996417296	0.101411782423488	7.7441413467967e-08	1.25800589383405e-06
ENSG00000111540.17	RAB5B	3082.19778516702	-0.725018919275901	0.137667846125611	7.82579910304131e-08	1.27038805439371e-06
ENSG00000126062.5	TMEM115	893.402117542683	-0.4278901321511	0.0803533298856621	7.831459408002e-08	1.27042467121065e-06
ENSG00000160310.21	PRMT2	1679.90149053566	-0.668118024194871	0.129277810970215	7.86852812909119e-08	1.27555279851342e-06
ENSG00000080824.20	HSP90AA1	20674.9008053079	0.443567894027066	0.0844448631798144	7.87719346509237e-08	1.27607258794178e-06
ENSG00000129946.12	SHC2	568.120267483856	-2.05411994101855	0.414313819007068	7.95768992783708e-08	1.28821994288864e-06
ENSG00000162851.9	TFB2M	278.953386937717	1.01013364967103	0.200138649046138	7.99168480392943e-08	1.2928278475893e-06
ENSG00000137700.19	SLC37A4	356.394481063059	0.907157191220715	0.179552210281671	8.01310634773224e-08	1.29539677721016e-06
ENSG00000196290.18	NIF3L1	322.480914500387	0.487194445812906	0.0929093613060875	8.10877546505576e-08	1.30995670539837e-06
ENSG00000162604.14	TM2D1	430.44428871994	-0.680577990984979	0.132614914878874	8.18703626313237e-08	1.32168618568358e-06
ENSG00000179632.12	MAF1	1288.15511007174	-0.5125916304008	0.0986184171888762	8.22964672376349e-08	1.3276481836763e-06
ENSG00000160991.18	ORAI2	1362.72003405771	-0.851056391188115	0.168958808337879	8.29019354716101e-08	1.33649354729956e-06
ENSG00000129028.9	THAP10	77.3040872178771	0.992749459402761	0.195955698880477	8.37656496544098e-08	1.34928250940308e-06
ENSG00000182180.15	MRPS16	1214.94227549515	0.423538360910107	0.0813335459995237	8.38106692185692e-08	1.34928250940308e-06
ENSG00000167264.19	DUS2	180.410330376515	0.613394962263335	0.118755488860741	8.5320802729324e-08	1.37264906028952e-06
ENSG00000035141.11	FAM136A	550.595003421034	0.694798577598532	0.136548242040339	8.53800473823876e-08	1.37265748804037e-06
ENSG00000162972.11	MAIP1	169.700382480862	0.647262990140774	0.125508525820154	8.55994799565488e-08	1.37523948004418e-06
ENSG00000104805.18	NUCB1	4516.76546312616	-0.743996056070709	0.146378137145503	8.69268778629528e-08	1.39560624788763e-06
ENSG00000133226.20	SRRM1	1659.2371046955	0.451267214689576	0.086996551022862	8.7706306963361e-08	1.40715348769769e-06
ENSG00000139597.19	N4BP2L1	97.2221010649914	-1.4763331492342	0.295904396940554	8.78715166556589e-08	1.40883715592777e-06
ENSG00000100664.11	EIF5	4828.03659464752	0.607627035141872	0.116422333537983	8.89799188672712e-08	1.42563028337309e-06
ENSG00000196605.8	ZNF846	101.256039877731	-0.931683421987428	0.188453356715374	8.93187409843467e-08	1.43007869126718e-06
ENSG00000196865.5	NHLRC2	755.087547242139	0.576120325938121	0.110693230646964	8.95532988603452e-08	1.43285278176552e-06
ENSG00000127511.11	SIN3B	1325.16047297458	-0.516810968373913	0.0987494951970501	8.96550520121578e-08	1.43349965515472e-06
ENSG00000169715.15	MT1E	465.330766600831	1.45303070683419	0.298810986796547	9.00860908372737e-08	1.43940701258517e-06
ENSG00000143436.11	MRPL9	514.711034686804	0.529249912144533	0.101399845513303	9.02625903194377e-08	1.4412420159202e-06
ENSG00000134109.11	EDEM1	1827.52616106886	0.526084963813367	0.105157654342629	9.10438130690263e-08	1.45272366846523e-06
ENSG00000144036.17	EXOC6B	945.379609333571	-0.639324009478099	0.123293036717905	9.13518151085157e-08	1.45664394950659e-06
ENSG00000061794.14	MRPS35	626.351432210124	0.457216215490642	0.0877347533788892	9.19965090967048e-08	1.4659239240931e-06
ENSG00000056998.22	GYG2	94.0119557306923	-2.29435499470199	0.466438234074682	9.29435634910526e-08	1.48000595379213e-06
ENSG00000028116.19	VRK2	476.90935755013	0.595225823626455	0.119551375689618	9.31604158726713e-08	1.48244920451979e-06
ENSG00000169231.14	THBS3	1156.93355096837	-1.33140676453861	0.278846217669402	9.37956275737371e-08	1.49154189807053e-06
ENSG00000157637.14	SLC38A10	3022.82998864952	-0.600719500147562	0.116859357032394	9.38885201608023e-08	1.49200411099858e-06
ENSG00000183722.10	LHFPL6	1206.00161684515	-0.888961413011208	0.177188317440868	9.44578497467708e-08	1.50003172260904e-06
ENSG00000244242.3	IFITM10	448.306391403237	-1.5740455765734	0.322788215199031	9.48875316041664e-08	1.50583227344127e-06
ENSG00000109536.14	FRG1	372.234992489103	0.51886744090804	0.100044440246555	9.59538604962471e-08	1.5217214674086e-06
ENSG00000119041.12	GTF3C3	593.353295130497	0.404571121338039	0.0770974316714167	9.63486714298388e-08	1.52694680904672e-06
ENSG00000175764.18	TTLL11	267.995705926854	-0.784314080880841	0.153470324257351	9.64808483810597e-08	1.52800563127077e-06
ENSG00000110075.16	PPP6R3	2068.19170432957	0.411037119094391	0.0779330768651248	9.66055126708098e-08	1.52894411929103e-06
ENSG00000169981.12	ZNF35	172.067926319604	0.787014365310153	0.153230980526292	9.67718199143547e-08	1.53053996097291e-06
ENSG00000137075.18	RNF38	940.551913509207	-0.652668544147177	0.126266121286889	9.83138282915169e-08	1.55387697778398e-06
ENSG00000115946.9	PNO1	488.801209710351	0.954306639990289	0.188953580792967	9.92242594693192e-08	1.56720695226676e-06
ENSG00000048649.14	RSF1	1604.81263094919	-0.516416212021851	0.09882362277781	1.00079740013599e-07	1.57965158849284e-06
ENSG00000106355.11	LSM5	304.892677389071	0.727954862466003	0.144679715528457	1.00420246035697e-07	1.58395659334039e-06
ENSG00000004776.14	HSPB6	1058.81848798252	-1.89637885460883	0.397013815295418	1.00561309668491e-07	1.58511205314272e-06
ENSG00000171159.5	BBLN	1635.90126699969	-0.89505332315797	0.177965169951601	1.00751790000849e-07	1.5870443686387e-06
ENSG00000173548.9	SNX33	1668.32915667377	-0.869814323244649	0.171575153407756	1.02010138005943e-07	1.60578382897436e-06
ENSG00000254122.3	PCDHGB7	1011.48757224648	-1.13713074803263	0.229943065623497	1.03521086328958e-07	1.6284716783484e-06
ENSG00000292277.1	ENSG00000292277	64.253588663487	-1.46566364787622	0.299631308114302	1.03776850456883e-07	1.63139721336926e-06
ENSG00000008405.13	CRY1	557.807997144257	1.2236516167562	0.243644851889502	1.04248117722578e-07	1.63770430099662e-06
ENSG00000083290.21	ULK2	516.239272352523	-0.714003532054416	0.139150016892338	1.04805574968417e-07	1.64525826650343e-06
ENSG00000109654.17	TRIM2	2142.32256143616	-1.1912490451957	0.246396493745939	1.04869730368332e-07	1.64525826650343e-06
ENSG00000136463.10	TACO1	340.328717978495	0.550326338028712	0.106651283014288	1.05615405002363e-07	1.65584554482578e-06
ENSG00000142961.17	MOB3C	271.611489385027	-0.569715087739451	0.110072603801038	1.05970785092976e-07	1.66030366778379e-06
ENSG00000114988.13	LMAN2L	371.807351483986	-0.64536589713735	0.125917899494859	1.0766239350374e-07	1.6849705460885e-06
ENSG00000125648.16	SLC25A23	686.535567355874	-1.20634439899847	0.244280320926461	1.07689339316231e-07	1.6849705460885e-06
ENSG00000161036.14	LRWD1	474.766621612929	0.692669460463352	0.134819341519072	1.0797346848279e-07	1.68828615334696e-06
ENSG00000120705.14	ETF1	3100.39677607477	0.587977518493321	0.113869148870186	1.08410490473003e-07	1.69398638054607e-06
ENSG00000174547.14	MRPL11	293.732036330721	0.887966884577584	0.179813666543914	1.08782521523267e-07	1.69788608310606e-06
ENSG00000262879.8	ENSG00000262879	1118.79133321361	-0.97667607977588	0.19979442050386	1.08805328220948e-07	1.69788608310606e-06
ENSG00000270069.5	MIR222HG	327.151475588346	1.11096736715972	0.227730868372479	1.09144798322788e-07	1.70204723521915e-06
ENSG00000168214.23	RBPJ	3164.61587980225	-0.665550724186751	0.13037360005335	1.0940350446548e-07	1.70494421359004e-06
ENSG00000174306.23	ZHX3	2332.79937935695	-0.508889928046694	0.0973274896751449	1.09507626899011e-07	1.70542990432464e-06
ENSG00000102710.22	SUPT20H	889.265788051032	0.410018537590695	0.078502352269302	1.09762332022232e-07	1.70825850422882e-06
ENSG00000169067.4	ACTBL2	9.53801367113507	9.74144445497728	2.89796060008886	1.09992225061911e-07	1.71069744048385e-06
ENSG00000126351.14	THRA	1757.17066599206	-0.844209823960348	0.165549562532898	1.11546630395804e-07	1.73371943625819e-06
ENSG00000122335.18	SERAC1	500.101732980184	-0.813699168699841	0.16068231434433	1.11890747375555e-07	1.73740457061701e-06
ENSG00000198496.13	NBR2	80.1781905431923	-1.00818332959536	0.204681112072702	1.11932378651147e-07	1.73740457061701e-06
ENSG00000175354.21	PTPN2	394.315847223753	0.712132673209912	0.140875194222453	1.12181532925919e-07	1.74011646561134e-06
ENSG00000124789.13	NUP153	1398.00841394824	0.689118762229815	0.133950321692111	1.12835882432034e-07	1.74910582740797e-06
ENSG00000196636.8	SDHAF3	151.958336448517	0.763255697340564	0.152068920223235	1.13533577251111e-07	1.75875473944464e-06
ENSG00000162944.12	RFTN2	210.200067293865	-1.58063603067336	0.338020766752287	1.13998843685066e-07	1.76479269535239e-06
ENSG00000109501.16	WFS1	1204.17391220578	-1.00435836265618	0.202190670107107	1.14369138305712e-07	1.76935339313986e-06
ENSG00000075303.14	SLC25A40	298.483388977123	0.754433377168476	0.148415407115515	1.1456557639912e-07	1.7705338507535e-06
ENSG00000110172.13	CHORDC1	788.274325639057	0.538421936012742	0.103065672578436	1.14596924888349e-07	1.7705338507535e-06
ENSG00000136270.15	TBRG4	788.302449944535	0.567703457436885	0.110272061644282	1.15391309811288e-07	1.78162962889608e-06
ENSG00000095380.12	NANS	781.097698845892	0.75571258941348	0.150140239842917	1.15935021328227e-07	1.7888429429496e-06
ENSG00000128596.18	CCDC136	545.799540163612	-1.35649855020792	0.283322395277967	1.16239757784682e-07	1.79236185882237e-06
ENSG00000088038.21	CNOT3	905.808733620271	0.512424836992634	0.0988154215069699	1.16713118270224e-07	1.79733369337487e-06
ENSG00000168591.17	TMUB2	805.950639887031	-0.456350505126942	0.0879368991074084	1.16715971361356e-07	1.79733369337487e-06
ENSG00000111196.12	MAGOHB	219.121439688262	0.703404664789973	0.140253317096978	1.17217960173245e-07	1.80387560040143e-06
ENSG00000108021.23	TASOR2	1826.03111335847	0.667746261706516	0.130577532277161	1.1754174097773e-07	1.8076682480891e-06
ENSG00000119707.15	RBM25	2425.30104256306	0.348421548490257	0.0666005683324136	1.18077124624444e-07	1.81470799817291e-06
ENSG00000164933.13	SLC25A32	944.170189261266	0.740526243758821	0.145392528788678	1.18164328242774e-07	1.81485501774185e-06
ENSG00000174840.10	PDE12	791.254846387211	0.573993256902895	0.111282428812859	1.18266334675219e-07	1.8152290475167e-06
ENSG00000129968.18	ABHD17A	1961.31983015772	-0.378838995646331	0.0723106525665048	1.19088149100618e-07	1.82664342085042e-06
ENSG00000155463.15	OXA1L	957.030264424809	0.469736753270548	0.0911156368303448	1.20237052875936e-07	1.84305662165762e-06
ENSG00000138678.12	GPAT3	48.6179022654291	2.7402447214809	0.592463731313363	1.21273090129727e-07	1.85771936754424e-06
ENSG00000143761.18	ARF1	8032.37695288396	0.330522993022186	0.0631756220179999	1.21606967486976e-07	1.86161393056683e-06
ENSG00000168906.14	MAT2A	7107.50822465768	0.643830822673487	0.12703083190686	1.21711206128772e-07	1.86199028433649e-06
ENSG00000148218.17	ALAD	859.242847484113	-0.717517533886243	0.14373936908895	1.21927933975495e-07	1.86408592845727e-06
ENSG00000008018.10	PSMB1	1831.79593057582	0.469062552336622	0.0911910242288538	1.22135510373283e-07	1.86603901338946e-06
ENSG00000181472.6	ZBTB2	454.581462695638	1.020884359504	0.204293545273321	1.22505152336702e-07	1.87046403724542e-06
ENSG00000107130.11	NCS1	3278.3671267617	-0.626707643514691	0.1226053757725	1.23281352963328e-07	1.88108675383209e-06
ENSG00000175216.16	CKAP5	3496.87093187993	0.513371398041342	0.100573526408784	1.23917122161715e-07	1.88955423852071e-06
ENSG00000156050.10	FAM161B	187.524880653868	-0.765183222497843	0.154395408290366	1.24280974328907e-07	1.89386705079043e-06
ENSG00000136492.11	BRIP1	205.112635456909	2.16810759304867	0.461293815058355	1.2449683996256e-07	1.89592060649173e-06
ENSG00000185567.7	AHNAK2	6866.69281642093	-1.08157692824184	0.222684775390178	1.24755973811238e-07	1.89862997643978e-06
ENSG00000163655.17	GMPS	1656.63978175053	0.570807155480895	0.111218689935535	1.25409347506009e-07	1.90640618051414e-06
ENSG00000068438.16	FTSJ1	738.130798335307	0.599351027494621	0.115652362610118	1.25430043875374e-07	1.90640618051414e-06
ENSG00000141337.13	ARSG	169.231999940849	-1.14047961685285	0.235000273386469	1.27135557981294e-07	1.92985677276529e-06
ENSG00000112578.12	BYSL	377.663383236787	0.839817392594924	0.167648275876789	1.27138065967597e-07	1.92985677276529e-06
ENSG00000163950.14	SLBP	929.174139370685	0.742538472527472	0.149087260367891	1.28042894930639e-07	1.94233011803933e-06
ENSG00000120334.17	CENPL	191.205526140987	0.948351303522177	0.192011491619028	1.28868354111009e-07	1.95358407632876e-06
ENSG00000171161.14	ZNF672	555.173780126269	0.878958394278975	0.175751956797661	1.29649233304919e-07	1.96414807371081e-06
ENSG00000169554.24	ZEB2	2597.53467707356	-1.14893043691628	0.232493711370686	1.30199144478617e-07	1.97120155526694e-06
ENSG00000109445.12	ZNF330	546.542912114267	0.561003110031076	0.107315991526113	1.31848821079785e-07	1.99488546379356e-06
ENSG00000150990.10	DHX37	521.114963169729	0.929578893474443	0.185690044698278	1.32207415160121e-07	1.99816489606413e-06
ENSG00000134202.13	GSTM3	1078.73163453476	-0.970848844412428	0.192026879761575	1.32236528670911e-07	1.99816489606413e-06
ENSG00000196159.14	FAT4	2003.77734846598	-1.31745831302161	0.269672948069902	1.35102231340364e-07	2.04014842365138e-06
ENSG00000119326.16	CTNNAL1	753.490452166996	1.23669373973463	0.251418738210838	1.3543863834177e-07	2.04390807609891e-06
ENSG00000099953.11	MMP11	148.983784753265	-2.21820255186756	0.478541095636524	1.36600136726736e-07	2.06010632008011e-06
ENSG00000006007.13	GDE1	1317.60163649948	-0.530302379344735	0.103457016201976	1.36891943027504e-07	2.06317605429461e-06
ENSG00000276547.2	PCDHGB5	865.757157435446	-1.20985675983497	0.250612067719732	1.37750439126764e-07	2.07431636118433e-06
ENSG00000145495.18	MARCHF6	4484.10862339754	-0.620535679540655	0.120474141591911	1.37808577554726e-07	2.07431636118433e-06
ENSG00000168679.19	SLC16A4	357.760662320808	-1.41822712389807	0.303564935029115	1.38224688140333e-07	2.07924086870556e-06
ENSG00000156011.19	PSD3	2906.98049983044	-1.18163096936622	0.242063571329467	1.3893861541431e-07	2.08863606040186e-06
ENSG00000113734.19	BNIP1	156.384464423807	0.817487239418339	0.163721793432938	1.40511037249367e-07	2.11091645677455e-06
ENSG00000105364.15	MRPL4	593.582167142765	0.698323043893464	0.137561306756615	1.41224606568817e-07	2.11971832335489e-06
ENSG00000148400.14	NOTCH1	674.058665826587	1.03658894346659	0.213768202909792	1.41278283187325e-07	2.11971832335489e-06
ENSG00000068697.8	LAPTM4A	6880.06492569028	-0.792041004427311	0.160320302196484	1.41468854863815e-07	2.12121613296764e-06
ENSG00000243232.6	PCDHAC2	171.15750114124	-3.23675334919962	0.650261815447219	1.41816886221901e-07	2.12507149507894e-06
ENSG00000136891.15	TEX10	669.167456045106	0.701874607317314	0.138306433369302	1.41937543560187e-07	2.12551698799675e-06
ENSG00000073417.16	PDE8A	715.047265651348	0.585380027798045	0.115101844440838	1.42184578515493e-07	2.12785320574786e-06
ENSG00000258366.13	RTEL1	503.069145066651	0.738232552657229	0.147039121640033	1.42916888974005e-07	2.13744414373406e-06
ENSG00000213024.14	NUP62	1211.37364113962	0.567426412145353	0.11009399809257	1.43194623748269e-07	2.14022859638077e-06
ENSG00000245849.9	RAD51-AS1	102.869280117463	-0.964424464051228	0.196662850289073	1.43612636149117e-07	2.14510478122796e-06
ENSG00000293241.2	GTF2IP4	1319.27908408108	-1.56609644081503	0.333775703205139	1.43941824425627e-07	2.14864884276721e-06
ENSG00000261371.7	PECAM1	37.434443120696	2.87094782683867	0.579889787821865	1.44593393182927e-07	2.15699754884755e-06
ENSG00000174516.16	PELI3	296.205710938649	-0.745929176082538	0.148716837905076	1.45263918924726e-07	2.16561821988801e-06
ENSG00000117115.14	PADI2	10497.5436187908	-3.54771832279751	0.777703774530118	1.46306482604604e-07	2.17977076951257e-06
ENSG00000108828.17	VAT1	8451.33952573442	-0.937898681161788	0.194248815987301	1.46796679414359e-07	2.18568100508921e-06
ENSG00000157005.4	SST	8555.15112700491	-4.08437949333326	0.937399915484707	1.47308825149435e-07	2.19191030979833e-06
ENSG00000125991.22	ERGIC3	3105.55110574737	-0.607550673006567	0.116979546931826	1.5028706018554e-07	2.23480300184299e-06
ENSG00000100302.8	RASD2	4111.57708718308	1.68838491578031	0.363607809988289	1.50857745126048e-07	2.24186309603719e-06
ENSG00000138073.15	PREB	913.445806694422	0.507826217468527	0.0998020091256732	1.51726960728152e-07	2.25334779795508e-06
ENSG00000005059.17	MCUB	266.966619282393	1.16417229010407	0.243843516050063	1.52903967338035e-07	2.26938612094851e-06
ENSG00000164010.16	ERMAP	304.191424606836	-0.801687996754133	0.16142673456579	1.54147298752021e-07	2.28638785255535e-06
ENSG00000143409.19	MINDY1	552.870990938265	-0.924892859789952	0.188927891994445	1.54625825413049e-07	2.29203125862741e-06
ENSG00000176971.4	FIBIN	498.665355787441	-2.2076014060126	0.452835017214106	1.55691161565672e-07	2.30636032494243e-06
ENSG00000132879.15	FBXO44	626.271599617736	-1.1468571491219	0.234528813424525	1.55984412218408e-07	2.30924105130938e-06
ENSG00000276043.6	UHRF1	837.91437351986	2.03530498002076	0.433177852646905	1.57343807607726e-07	2.32771087926855e-06
ENSG00000132405.20	TBC1D14	1596.44327624975	-0.502679475220114	0.0970490636448398	1.5743116444745e-07	2.32771087926855e-06
ENSG00000308602.1	ENSG00000308602	4.82913291669775	4.73001205316836	1.03856640591592	1.58101237452545e-07	2.33575829472827e-06
ENSG00000180354.17	MTURN	1467.02059787286	-0.972244803434542	0.203444865357423	1.58183340434492e-07	2.33575829472827e-06
ENSG00000137073.25	UBAP2	721.832515399265	0.664380055733013	0.132897750036695	1.5827520272286e-07	2.33575829472827e-06
ENSG00000122203.16	KIAA1191	2785.13414596377	-0.611146242192707	0.119665767706821	1.58825196235218e-07	2.34239608024887e-06
ENSG00000095066.13	HOOK2	385.528647069554	-0.640391649168196	0.128372939964058	1.59099273296127e-07	2.3449587721124e-06
ENSG00000087365.17	SF3B2	3477.00622471367	0.33941494015832	0.0652057496518869	1.59273150515618e-07	2.34604232290679e-06
ENSG00000265681.9	RPL17	7148.49953601571	0.531526314701201	0.104385934768825	1.59554487204815e-07	2.34870635573032e-06
ENSG00000122435.12	TRMT13	238.827403802094	0.641924803065629	0.126578595460396	1.59813707748538e-07	2.3510416817683e-06
ENSG00000198133.10	TMEM229B	653.578565267947	-1.80879738426185	0.384956127930787	1.60404850748149e-07	2.35740227363325e-06
ENSG00000166889.15	PATL1	927.871727755576	0.626271291078662	0.12260430170138	1.60447767682687e-07	2.35740227363325e-06
ENSG00000204852.18	TCTN1	367.740786978497	-0.873142888334656	0.177953000113866	1.60564089928442e-07	2.35762950136134e-06
ENSG00000038210.15	PI4K2B	594.835846182974	0.858023428161862	0.174971982338208	1.60848951450089e-07	2.36032962278549e-06
ENSG00000077312.10	SNRPA	493.375738503311	0.783904220499961	0.159474832156897	1.61218180718061e-07	2.36426360882397e-06
ENSG00000100592.16	DAAM1	530.837546170205	-0.790582250906359	0.1601119180863	1.62245119611272e-07	2.3778319222778e-06
ENSG00000271755.1	ENSG00000271755	6.00364090025072	-2.86407809780985	0.622849319338154	1.63170612432614e-07	2.38989739111829e-06
ENSG00000135093.14	USP30	316.522803779797	-0.557173473909777	0.110758034635892	1.63832981860043e-07	2.39809629552935e-06
ENSG00000175395.17	ZNF25	629.361190588568	-0.738904402810265	0.148387740600379	1.63951990458917e-07	2.39833650123132e-06
ENSG00000164548.13	TRA2A	1056.69652743785	0.545752166686412	0.107439451356415	1.65279164144079e-07	2.41623873735585e-06
ENSG00000023909.11	GCLM	828.606660082591	1.07358467744891	0.219630720678393	1.6578626594006e-07	2.42213734538427e-06
ENSG00000176293.21	ZNF135	160.457817342383	-1.03529435027412	0.210611902552759	1.68001285583684e-07	2.45296567882836e-06
ENSG00000111252.12	SH2B3	2070.16380714227	0.990870794204355	0.201313896249259	1.68196254356648e-07	2.45427942686704e-06
ENSG00000135643.5	KCNMB4	221.927585956523	-2.17447885103247	0.462563931302561	1.6915566635135e-07	2.46588280665538e-06
ENSG00000188042.8	ARL4C	3305.96018266345	-1.19680347539121	0.246358589870897	1.69202430778372e-07	2.46588280665538e-06
ENSG00000174173.7	TRMT10C	395.913144889167	0.507700832988998	0.0995349944072911	1.71524441334449e-07	2.49816532126734e-06
ENSG00000163884.5	KLF15	53.515921630168	3.16513039171286	0.668187602579968	1.71946556101386e-07	2.50122143006243e-06
ENSG00000196405.14	EVL	1105.29107386502	-0.780142011383332	0.156692304954207	1.71948273362009e-07	2.50122143006243e-06
ENSG00000184350.11	MRGPRE	97.7177626537671	-2.26100275892003	0.479805999145905	1.72946357206436e-07	2.51417540177714e-06
ENSG00000033178.14	UBA6	2013.73147334263	0.650294801146297	0.129370689761044	1.73277997797671e-07	2.51743099845765e-06
ENSG00000233369.8	GTF2IP4	866.402580049542	-1.21717663270446	0.25059833822692	1.74027144327387e-07	2.52674442596086e-06
ENSG00000146826.18	TRAPPC14	379.874474903302	0.747785804122316	0.149016009621856	1.74537168850706e-07	2.53257657296965e-06
ENSG00000266964.7	FXYD1	61.065993914376	-1.93793393620609	0.404491928122878	1.74887310802523e-07	2.53608298841177e-06
ENSG00000112902.13	SEMA5A	4011.3117306215	-1.27365801643788	0.268806828035031	1.76616496022966e-07	2.55957049661058e-06
ENSG00000166780.12	BMERB1	1040.49861699292	-1.14540347911477	0.238395523623421	1.76991329618165e-07	2.56341345796421e-06
ENSG00000083093.13	PALB2	277.053763787531	0.554850124253584	0.11054465788563	1.79016868551675e-07	2.59114447013248e-06
ENSG00000293192.2	ENSG00000293192	76.699530481657	1.34600290375813	0.278061464246105	1.79632493901946e-07	2.59815304731394e-06
ENSG00000131504.18	DIAPH1	2263.95118835552	0.660722356710312	0.132463731194403	1.79723369160961e-07	2.59815304731394e-06
ENSG00000137497.20	NUMA1	7046.85292488723	-0.546545023921223	0.108117900254679	1.80952598072692e-07	2.61430650960893e-06
ENSG00000226445.3	THBS2-AS1	97.5959242243612	-1.66906565381255	0.347461417964916	1.83400320346312e-07	2.64692076450822e-06
ENSG00000137154.14	RPS6	10179.6989486567	0.638534720707331	0.127004717805991	1.83436500620436e-07	2.64692076450822e-06
ENSG00000076928.21	ARHGEF1	1326.55664220341	0.509621008251967	0.100505076030884	1.84042579933979e-07	2.6537929102934e-06
ENSG00000087299.13	L2HGDH	182.474479114665	0.841358214937967	0.170498182057421	1.84139805804924e-07	2.6537929102934e-06
ENSG00000173465.9	ZNRD2	244.87976018065	0.569380086452371	0.112856775315274	1.85760154189418e-07	2.67549560340839e-06
ENSG00000156170.15	NDUFAF6	302.221181774653	0.853592106895434	0.173625356139561	1.87483490887286e-07	2.69865399198349e-06
ENSG00000236104.5	ZBTB22	476.271668621986	-0.747826856282246	0.151381011309001	1.88831593824985e-07	2.71568075175751e-06
ENSG00000104973.20	MED25	635.315855776458	-0.523074632676193	0.103486237559295	1.88898738122763e-07	2.71568075175751e-06
ENSG00000115649.17	CNPPD1	1056.72652872539	-0.463553358571117	0.0918805669382167	1.894533520428e-07	2.72184950918943e-06
ENSG00000008710.20	PKD1	13954.1853994872	-0.918382314591017	0.187282226879465	1.89560703326505e-07	2.72184950918943e-06
ENSG00000163683.13	SMIM14	1510.41390262307	-0.901536322007051	0.187402180402507	1.9208243680219e-07	2.75636528096256e-06
ENSG00000100462.17	PRMT5	948.334993190914	0.680338521604405	0.136296235072404	1.92421833032186e-07	2.75954157604932e-06
ENSG00000067840.14	PDZD4	318.706252529042	-2.21062838992933	0.456156921311465	1.94461219182869e-07	2.78707876126226e-06
ENSG00000129932.11	DOHH	287.966550086662	0.791360575892408	0.160095511559446	1.95093861085109e-07	2.79443265730729e-06
ENSG00000166803.15	PCLAF	225.662246698471	2.33098092807182	0.522207260416383	1.97186931437714e-07	2.82259299912333e-06
ENSG00000197119.13	SLC25A29	470.341675699698	-1.09352451486533	0.224392126467398	1.97312152162749e-07	2.82259299912333e-06
ENSG00000116459.12	ATP5PB	2440.2891168641	0.530382636637454	0.105500176698522	1.97502301538558e-07	2.82259299912333e-06
ENSG00000244462.9	RBM12	1671.90391717729	0.40506823198531	0.0808132465648958	1.97542870746311e-07	2.82259299912333e-06
ENSG00000174444.16	RPL4	16494.3925805644	0.504464928421547	0.0998476619740679	1.99295824687903e-07	2.84590054850606e-06
ENSG00000105088.10	OLFM2	1762.7501403946	-2.84117604860096	0.594444222650752	2.02551220923252e-07	2.89062108687541e-06
ENSG00000276672.1	ENSG00000276672	13.496695834331	2.42810841325352	0.524411053230453	2.03532738543661e-07	2.90285619047994e-06
ENSG00000164346.11	NSA2	1147.50603195167	0.526011827721751	0.104598091670368	2.04776917447848e-07	2.91882025747616e-06
ENSG00000135655.17	USP15	1122.60595410204	0.342061853802571	0.0675364878206013	2.05240813345531e-07	2.92364975793122e-06
ENSG00000105612.11	DNASE2	953.435260931058	-0.948125172403487	0.199416551692647	2.11351556292917e-07	3.00886356875958e-06
ENSG00000110911.18	SLC11A2	759.020760980765	-0.447660064934868	0.0885722960975309	2.14460366229085e-07	3.05126325074321e-06
ENSG00000160323.20	ADAMTS13	234.433258169277	-1.15984807696227	0.249762605265507	2.14863874692939e-07	3.05514472921055e-06
ENSG00000063177.14	RPL18	4687.91893279402	0.543819755400104	0.110415037738851	2.21368441066981e-07	3.14571956132629e-06
ENSG00000164830.19	OXR1	1148.21496000046	-0.497254180537714	0.0971649804478592	2.23628654146544e-07	3.17590730214435e-06
ENSG00000189362.13	NEMP2	133.835343032363	0.952545048398984	0.197645869260704	2.23855730092418e-07	3.17720191052845e-06
ENSG00000096717.13	SIRT1	691.124889716731	0.587853085201227	0.116672746799108	2.24955505988953e-07	3.19087373058116e-06
ENSG00000143751.11	SDE2	707.653999213593	0.713839695402614	0.143492547053603	2.25712541136963e-07	3.1996703223879e-06
ENSG00000253731.3	PCDHGA6	375.785607018596	-1.23854351262108	0.264203302137344	2.27049020502546e-07	3.21386663540602e-06
ENSG00000170456.17	DENND5B	1225.08595378213	-0.756237677788354	0.152508692110785	2.27079471203291e-07	3.21386663540602e-06
ENSG00000120053.13	GOT1	1072.4758622551	0.873272289189921	0.180417803587752	2.27126440866305e-07	3.21386663540602e-06
ENSG00000124181.16	PLCG1	2809.27802580731	-0.36987580783747	0.0722114212845122	2.27632610959401e-07	3.21908040761462e-06
ENSG00000180957.19	PITPNB	1654.10142303752	0.599183480999879	0.118792700691522	2.30115592985797e-07	3.25222617994921e-06
ENSG00000167100.16	SAMD14	629.718332599241	-1.55774723943024	0.331504648436277	2.33682036492629e-07	3.3006352175539e-06
ENSG00000259577.3	CERNA1	15.2620898044288	-1.59029277291263	0.340761181841966	2.3382549656531e-07	3.30066715441466e-06
ENSG00000074071.16	MRPS34	764.023990620886	0.531988153505562	0.106146527170801	2.34053428389665e-07	3.30189073146458e-06
ENSG00000111912.21	NCOA7	520.075630399107	-0.967213166978868	0.197652354654369	2.36570893574261e-07	3.33539276730514e-06
ENSG00000112167.11	SAYSD1	283.772549200174	-0.546613262892735	0.108433790997726	2.39453685632725e-07	3.37400202251392e-06
ENSG00000102172.17	SMS	2394.08857519428	0.92892833624958	0.194501739597983	2.41449193806011e-07	3.39843004390394e-06
ENSG00000182352.9	CD300LD-AS1	3.61091872420798	7.66531956412693	2.83612915518978	2.41478110152483e-07	3.39843004390394e-06
ENSG00000112941.15	TENT4A	803.138662603982	0.510791586230727	0.100886210039179	2.42102705837346e-07	3.40517018751733e-06
ENSG00000079156.18	OSBPL6	609.509931192265	1.2097488473967	0.253087526040418	2.42383662024711e-07	3.40589469939193e-06
ENSG00000149548.16	CCDC15	85.2996466753482	1.53782675818169	0.332525411089028	2.42445618574101e-07	3.40589469939193e-06
ENSG00000071539.15	TRIP13	343.120321989885	1.61157300761566	0.348957792968946	2.43952883944365e-07	3.42501057962971e-06
ENSG00000112655.17	PTK7	5474.88029501457	-1.13145237859398	0.235904015489221	2.44830851569877e-07	3.43527370125897e-06
ENSG00000085788.15	DDHD2	1621.78617648405	-0.619821214548163	0.125810462647906	2.459911640789e-07	3.44948377415019e-06
ENSG00000164815.12	ORC5	295.443649290019	0.645787164107544	0.130020267882279	2.46978851468008e-07	3.46125757309122e-06
ENSG00000160917.16	CPSF4	542.357826993571	0.545060404249266	0.109404461556279	2.47304902826327e-07	3.46375039452859e-06
ENSG00000100372.16	SLC25A17	467.362446427667	0.562667311516466	0.113226526956395	2.48189749645992e-07	3.47406202857768e-06
ENSG00000158941.18	CCAR2	1730.80803845152	0.384339956238155	0.0752810562398752	2.50447232381142e-07	3.50356343754732e-06
ENSG00000136811.17	ODF2	641.497799274713	0.623107017054064	0.126211853579618	2.51568227605626e-07	3.51714048355809e-06
ENSG00000147874.12	HAUS6	589.919937941879	0.696784697098695	0.140473919963594	2.53180585437356e-07	3.5375668650231e-06
ENSG00000198554.13	WDHD1	342.443878833524	0.887612239969161	0.182979182479043	2.54144220191775e-07	3.54890997085002e-06
ENSG00000160949.19	TONSL	208.544943603213	1.06952447407865	0.223901600521837	2.58525624026924e-07	3.60793730582292e-06
ENSG00000114544.18	SLC41A3	950.700928924356	-0.625194682768578	0.127277567058805	2.58736315591775e-07	3.60872321794352e-06
ENSG00000185008.19	ROBO2	1413.03589775994	-2.78669452363161	0.600687753055046	2.58940559977016e-07	3.60941832440235e-06
ENSG00000256433.3	ENSG00000256433	12.911265314277	2.41173476347237	0.511698929400046	2.61664191237877e-07	3.64520985362134e-06
ENSG00000156531.19	PHF6	711.326844010005	0.457413180929511	0.0911402660881333	2.62122558136975e-07	3.64942044014885e-06
ENSG00000111231.10	GPN3	300.085730278002	0.518811004255588	0.102827771376766	2.63809295872017e-07	3.67071791684779e-06
ENSG00000177839.7	PCDHB9	342.176653154059	-1.73648140418355	0.379654935863001	2.6465405833895e-07	3.68028153939993e-06
ENSG00000213213.14	CCDC183	118.741313922552	-1.78805410884949	0.385871462739348	2.65702497342275e-07	3.69266443393164e-06
ENSG00000165633.14	VSTM4	1115.53939888967	-0.93829306286266	0.197430680149296	2.66631286493711e-07	3.70337073860783e-06
ENSG00000104524.15	PYCR3	206.759055734006	0.747808639447508	0.154191737697761	2.67275134989604e-07	3.71010899971318e-06
ENSG00000144354.16	CDCA7	111.665971700123	2.14774492963514	0.46657055188526	2.6850986418451e-07	3.72495797510263e-06
ENSG00000272896.1	ENSG00000272896	5.06174113432853	-3.76124322858423	0.868988125798926	2.6866355005232e-07	3.72495797510263e-06
ENSG00000176658.18	MYO1D	1864.44331996197	-1.35193747707366	0.286072164604092	2.68982114764977e-07	3.72716414626325e-06
ENSG00000166167.19	BTRC	565.741578968993	-0.562218725166734	0.113023465552174	2.69329563110163e-07	3.72927697421865e-06
ENSG00000108298.13	RPL19	8493.8341084141	0.499682444940395	0.0981775944493165	2.69453662279915e-07	3.72927697421865e-06
ENSG00000138449.12	SLC40A1	71.1027254494122	-2.15618758280505	0.469551160438078	2.70894731412614e-07	3.7452682079071e-06
ENSG00000231064.10	THBS3-AS1	94.4561255140102	-1.20401006663484	0.256094245100126	2.70929523424491e-07	3.7452682079071e-06
ENSG00000131470.15	PSMC3IP	194.880495609577	1.28624499447919	0.27536601825277	2.7173449491656e-07	3.75417585884722e-06
ENSG00000141101.14	NOB1	539.632268321065	0.741541043986222	0.151166292732207	2.72267060663345e-07	3.75931176022821e-06
ENSG00000067955.16	CBFB	1209.93356078355	0.671559561526947	0.137253299702125	2.73856616306147e-07	3.77852918092853e-06
ENSG00000119684.17	MLH3	479.591512626778	-0.56838135711985	0.115289135356733	2.73982159551414e-07	3.77852918092853e-06
ENSG00000169972.14	PUSL1	232.344230704479	0.671133302846781	0.135007022989075	2.75225772041976e-07	3.79344200899365e-06
ENSG00000146670.10	CDCA5	349.893935009721	1.83716543191314	0.403717340685506	2.78956305577973e-07	3.84259434248126e-06
ENSG00000142627.14	EPHA2	452.831295914591	2.04996031641946	0.433511272476441	2.82594805104291e-07	3.8904217692096e-06
ENSG00000161057.14	PSMC2	2065.13118362296	0.392191324781204	0.0778615440013719	2.83870407014408e-07	3.90568253935773e-06
ENSG00000115310.20	RTN4	15298.3229513354	-0.604176881722736	0.122481360121011	2.84564526367095e-07	3.91292962844542e-06
ENSG00000178105.13	DDX10	421.27023794748	0.811129560140078	0.166144529226253	2.84743411889988e-07	3.91308759338058e-06
ENSG00000173581.9	CCDC106	365.559733631288	-0.802126320379355	0.167310104035692	2.85426007383025e-07	3.92016354205969e-06
ENSG00000111300.11	NAA25	608.739257124959	0.577168177387415	0.115288046455662	2.86799457771864e-07	3.93671410738409e-06
ENSG00000145907.17	G3BP1	3770.32554087383	0.519486603429097	0.103731222909094	2.87505518622243e-07	3.94253775648581e-06
ENSG00000185298.13	CCDC137	487.032751460484	0.73997952084491	0.152681346758392	2.87561040161204e-07	3.94253775648581e-06
ENSG00000101057.17	MYBL2	289.986102653468	2.34627865235582	0.545185746333022	2.89477578549308e-07	3.96393946662497e-06
ENSG00000300496.1	ENSG00000300496	5.24160576937505	5.83754567349314	1.37401132373389	2.89519393602506e-07	3.96393946662497e-06
ENSG00000260032.3	NORAD	8709.14674408463	-0.674721793193193	0.138665843735477	2.89739722044925e-07	3.96393946662497e-06
ENSG00000105323.19	HNRNPUL1	3798.50646892206	0.398760089111006	0.0804502477229702	2.89800331470828e-07	3.96393946662497e-06
ENSG00000125445.12	MRPS7	744.165071422391	0.806455020807185	0.16708262717591	2.92762446518418e-07	4.00118040734042e-06
ENSG00000100902.12	PSMA6	1610.54823481911	0.458792506944652	0.0919823147497822	2.92865318145083e-07	4.00118040734042e-06
ENSG00000139637.15	MYG1	356.111474236344	0.561874299014437	0.112945822743699	2.94325525660015e-07	4.01878124289048e-06
ENSG00000158887.21	MPZ	21.0977075052242	-1.83579516048194	0.405840793479442	2.97886724226362e-07	4.06503214565991e-06
ENSG00000233901.9	LINC01503	53.4141869720304	-1.60718659896458	0.347531550955029	2.99055629043961e-07	4.07860232469757e-06
ENSG00000105369.10	CD79A	8.64209421209683	3.36923289340493	0.739223060089312	3.00184234658226e-07	4.09160738738816e-06
ENSG00000166265.13	CYYR1	65.5752153995527	-3.03703757205686	0.66784109336492	3.04896469267261e-07	4.15327873937749e-06
ENSG00000162772.19	ATF3	290.544387423021	2.15779426368984	0.45911631737236	3.05064151074228e-07	4.15327873937749e-06
ENSG00000145191.16	EIF2B5	812.578837927749	0.559835717451648	0.112222763409825	3.12916325168719e-07	4.25770198902443e-06
ENSG00000086061.17	DNAJA1	4122.9083192522	0.496517645873084	0.0998373292509596	3.13267985197787e-07	4.26000722628474e-06
ENSG00000169896.19	ITGAM	6.19064405018437	6.03814821683602	1.37343668925715	3.18594069175821e-07	4.32991567503139e-06
ENSG00000107937.20	GTPBP4	1431.96340349711	0.900994121671794	0.185482467004836	3.20524018959935e-07	4.35361386822047e-06
ENSG00000180198.18	RCC1	602.480129571944	1.16754228986343	0.244115333519041	3.21116452694463e-07	4.35912787351089e-06
ENSG00000198791.13	CNOT7	1516.16212551392	0.367640580033423	0.0748183826806014	3.2285742798182e-07	4.37831080269458e-06
ENSG00000156502.15	SUPV3L1	406.154714546217	0.581401224756472	0.117613171232079	3.22904167686749e-07	4.37831080269458e-06
ENSG00000261879.10	ZNF594-DT	30.4511682476889	-1.49736351670869	0.325549828201841	3.30323165944735e-07	4.47630975485457e-06
ENSG00000166783.23	MARF1	1425.81789770766	-0.474287808570501	0.095323323768109	3.30967457750992e-07	4.48244223197404e-06
ENSG00000109103.13	UNC119	833.438024617209	-0.832609592222784	0.17453451531492	3.32059307595448e-07	4.49462557866311e-06
ENSG00000196363.11	WDR5	716.392385062593	0.580292547719034	0.117171056041615	3.35355243822411e-07	4.53661121504206e-06
ENSG00000151835.17	SACS	3219.62592821121	0.816715269646594	0.169095122657298	3.35793597423115e-07	4.53991390015195e-06
ENSG00000163527.12	STT3B	4188.57302428406	0.62415830922325	0.127713943898307	3.39377813384508e-07	4.58572009576663e-06
ENSG00000104290.12	FZD3	157.862957527663	-1.36091158510986	0.286135239943748	3.39809226396569e-07	4.58889686669335e-06
ENSG00000023287.14	RB1CC1	1603.35611420952	-0.549454697916605	0.109144007773992	3.40490570966448e-07	4.59544317951021e-06
ENSG00000174744.15	BRMS1	580.887876970738	0.637246835151234	0.130665910572558	3.41002337589016e-07	4.5996945432665e-06
ENSG00000121413.14	ZSCAN18	568.971575011201	-1.08215800901769	0.227582177526362	3.41656418836288e-07	4.60585954251273e-06
ENSG00000196972.9	SMIM10L2B	213.369183787138	-1.76048369653947	0.379761134561674	3.4197404542757e-07	4.60748431464835e-06
ENSG00000121211.9	MND1	25.2690370653846	4.76358873667007	1.16100667289424	3.42798089527192e-07	4.61592634837997e-06
ENSG00000138593.10	SECISBP2L	2142.91792759321	-0.566252740451602	0.113706080649791	3.45833821164071e-07	4.65412285753099e-06
ENSG00000214367.10	HAUS3	393.766946347749	0.639012956901397	0.126393336761078	3.46055487279973e-07	4.65442639278289e-06
ENSG00000100726.16	TELO2	856.943202186488	0.673679447625692	0.136117881277863	3.48868289267227e-07	4.68956016671115e-06
ENSG00000103489.13	XYLT1	4069.29998671963	1.31954359393198	0.278123964952302	3.51417804156657e-07	4.72111643101494e-06
ENSG00000158828.9	PINK1	2394.83574311084	-0.687034156740185	0.142630304571345	3.61103005530332e-07	4.84844563887251e-06
ENSG00000170445.17	HARS1	1797.66101949063	0.384509695411622	0.0778053197205081	3.64543942486032e-07	4.89183650950257e-06
ENSG00000126768.14	TIMM17B	302.592571075754	0.553267197781382	0.112143361788194	3.64890499372909e-07	4.89367774718366e-06
ENSG00000125966.11	MMP24	357.927830794685	-1.46140071677891	0.319218349390786	3.65856309954114e-07	4.90381714534826e-06
ENSG00000164045.13	CDC25A	128.861148356475	2.12656073598316	0.46536310961398	3.66781254199932e-07	4.91339747746568e-06
ENSG00000169679.16	BUB1	421.814687374223	1.7876076896715	0.406946297790671	3.6913137906965e-07	4.94204760431394e-06
ENSG00000082153.19	BZW1	5741.8658378585	0.625560828126943	0.127116754016217	3.69864537281429e-07	4.94817388353643e-06
ENSG00000004478.9	FKBP4	1346.88861016319	0.711558546209567	0.15493793615581	3.70012318122077e-07	4.94817388353643e-06
ENSG00000139372.15	TDG	749.772464349005	0.628470517388075	0.129065212597104	3.77607588525569e-07	5.04685819861275e-06
ENSG00000175745.15	NR2F1	304.648271125129	-1.6867246683638	0.360042205953731	3.78183430272977e-07	5.04940474666138e-06
ENSG00000186603.7	HPDL	15.7387594348627	2.4308131939442	0.535824499967894	3.78302693083996e-07	5.04940474666138e-06
ENSG00000140391.15	TSPAN3	3847.87660086873	-0.546448147645941	0.111719663255955	3.78571739631467e-07	5.04940474666138e-06
ENSG00000119979.19	DENND10	814.605957075401	-0.944201825632202	0.195540298902704	3.78662154384728e-07	5.04940474666138e-06
ENSG00000277791.6	PSMB3	1006.50212440861	0.544971470908742	0.112428065443221	3.79902946243923e-07	5.06306229840248e-06
ENSG00000048828.19	FAM120A	3490.19195799553	0.528479426530308	0.107709623165239	3.88082600112346e-07	5.16912755568445e-06
ENSG00000174684.8	B4GAT1	1018.02483291226	-0.778250348799743	0.16553392199098	3.89250159487013e-07	5.18172649667905e-06
ENSG00000010626.16	LRRC23	85.3235494722518	-1.04413019775602	0.227225812608809	3.90916608887886e-07	5.20094857675767e-06
ENSG00000150768.19	DLAT	1112.6634156554	0.642160638561835	0.134016571680976	3.92249014887862e-07	5.21570703755328e-06
ENSG00000215105.4	TTC3P1	233.086899603141	-1.17156078362359	0.252577397969209	3.95975150663746e-07	5.26225987601804e-06
ENSG00000034713.8	GABARAPL2	1795.71662707371	-0.584043783083316	0.119043393156758	4.00695820996451e-07	5.32196904068923e-06
ENSG00000183889.15	NPIPA6	3628.28214146181	-0.759948846157692	0.156724213107861	4.11178523599877e-07	5.45809719913158e-06
ENSG00000087269.17	NOP14	829.683588297047	0.734724340199869	0.15207432631378	4.11745804175239e-07	5.46252549284926e-06
ENSG00000143437.22	ARNT	1255.36074704519	-0.537628877559152	0.10869956136817	4.14982450599491e-07	5.50234246467028e-06
ENSG00000198522.15	GPN1	554.0098939751	0.504528199651688	0.103090605757894	4.18011705469882e-07	5.53936600173694e-06
ENSG00000134590.14	RTL8C	2919.14380969411	-0.905371865248043	0.19655996005941	4.18825126328609e-07	5.54618230786004e-06
ENSG00000135476.13	ESPL1	251.581729275791	2.54553405319151	0.56266261190924	4.19000597008933e-07	5.54618230786004e-06
ENSG00000293339.1	ENSG00000293339	151.85433658213	0.8718238545806	0.181016579426287	4.21001569022918e-07	5.56951481464614e-06
ENSG00000158467.18	AHCYL2	419.833550803477	-0.7423571582036	0.15403197625261	4.24353998143579e-07	5.60806680446489e-06
ENSG00000149636.17	DSN1	293.507517709764	0.922054259129688	0.191152263793337	4.24395541456981e-07	5.60806680446489e-06
ENSG00000119402.19	FBXW2	1677.20320537222	-0.309254988766071	0.0619221636827696	4.29194256394218e-07	5.66827397597246e-06
ENSG00000161243.11	FBXO27	81.4661875710391	-1.27214067591061	0.274078595579679	4.31058954217997e-07	5.68968611733478e-06
ENSG00000106780.10	MEGF9	1046.46324375993	-0.822592824865639	0.172558735493888	4.31726307847364e-07	5.69527887823926e-06
ENSG00000181035.15	SLC25A42	510.247760155739	-0.831868789861616	0.173141630518974	4.33383015592461e-07	5.71390940354731e-06
ENSG00000213625.9	LEPROT	2601.62491250061	-0.594463812288555	0.121033731704552	4.33874554759658e-07	5.71716549721633e-06
ENSG00000103540.18	CCP110	629.607601469325	0.673494722379979	0.137332424426552	4.3423813669611e-07	5.71873277938494e-06
ENSG00000165406.17	MARCHF8	722.09429673236	-0.558099264164607	0.113112860042249	4.3641532347011e-07	5.74416925756604e-06
ENSG00000172137.20	CALB2	536.109931523689	-2.6279516212887	0.560242840898411	4.39511940092039e-07	5.78167198176224e-06
ENSG00000122376.13	SHLD2	614.034353249594	0.647438934634397	0.132076646119043	4.43304289401521e-07	5.8282795663948e-06
ENSG00000188283.13	ZNF383	251.200924334993	-0.568425538580054	0.11581906650085	4.44054670741229e-07	5.83486339699099e-06
ENSG00000122140.14	MRPS2	435.102693582918	0.619335743802637	0.127202787825024	4.46141625176992e-07	5.85899248884122e-06
ENSG00000160932.12	LY6E	4322.99754644037	-1.14514519391547	0.247748127572975	4.50690832902618e-07	5.91541207744615e-06
ENSG00000132591.13	ERAL1	629.758635893112	0.424403449799384	0.0858970309353728	4.5222512256522e-07	5.93221911620909e-06
ENSG00000189339.13	SLC35E2B	2646.34858308603	-0.765175261307501	0.161118933463732	4.53070453679232e-07	5.93997471968913e-06
ENSG00000161013.18	MGAT4B	3322.75831304113	-0.64020601450321	0.133272191434563	4.53568755773599e-07	5.94317445906034e-06
ENSG00000175376.10	EIF1AD	368.799615515902	0.522038123105771	0.105148955540333	4.59300169228216e-07	6.01490238424581e-06
ENSG00000128191.18	DGCR8	1107.84141290661	0.606999574723031	0.123739906271151	4.62666918913047e-07	6.05560016601981e-06
ENSG00000196867.9	ZFP28	280.79964458441	-0.700857848550419	0.144294726375896	4.63155337571487e-07	6.05634365129974e-06
ENSG00000156471.14	PTDSS1	1341.94007505067	0.67764366213469	0.139374028608012	4.63241891192845e-07	6.05634365129974e-06
ENSG00000132837.16	DMGDH	151.084599006978	-1.3929152416713	0.297016722710506	4.78625867584955e-07	6.25397332625261e-06
ENSG00000163960.14	UBXN7	1697.84535891917	-0.566607614212823	0.116407636455059	4.79633893908806e-07	6.26364352179456e-06
ENSG00000266904.9	LINC00663	41.4964277807838	-1.16192284834296	0.254067527205634	4.81485558920989e-07	6.28431402866389e-06
ENSG00000105771.15	SMG9	566.41844833622	0.565075481410179	0.116135551903049	4.84640202273323e-07	6.32195835286897e-06
ENSG00000165028.13	NIPSNAP3B	56.9833744056878	-1.51737099206518	0.340026527668127	4.85018541664437e-07	6.32336499160507e-06
ENSG00000174233.13	ADCY6	1523.58185599005	-0.768665627609231	0.161391057345978	4.87482306732398e-07	6.35194336799138e-06
ENSG00000227398.7	KIF9-AS1	103.058492565852	-0.814671702112065	0.171191225211763	4.88486441200916e-07	6.36148136463098e-06
ENSG00000100243.23	CYB5R3	6562.80587519584	-0.731603499304988	0.155528098819932	4.92355459269703e-07	6.40829689080655e-06
ENSG00000170949.19	ZNF160	993.261004630166	-0.549157006041767	0.113932290722543	5.04300734613491e-07	6.56011907196715e-06
ENSG00000258986.7	TMEM179	278.974010923081	-2.32698128960811	0.507441559080955	5.06550500919038e-07	6.58571997190403e-06
ENSG00000229563.8	LINC01204	31.9830202276252	2.95110618112585	0.682918854901748	5.08546382569053e-07	6.60799346244258e-06
ENSG00000196782.14	MAML3	415.195119214027	-1.31340462222095	0.288020666328732	5.09128147425376e-07	6.61187754123088e-06
ENSG00000169016.18	E2F6	355.611186199097	0.807746547474841	0.168612133918655	5.13568331667055e-07	6.66583749086567e-06
ENSG00000116221.16	MRPL37	1187.67312340792	0.633986491333109	0.132023284184712	5.19208299501756e-07	6.73530144792068e-06
ENSG00000100941.10	PNN	1687.51821971613	0.415847165884014	0.0844662545020724	5.20820464901388e-07	6.75246765808921e-06
ENSG00000166845.16	C18orf54	205.927446768232	0.824491292054009	0.173354657649725	5.23569756951775e-07	6.78434957788509e-06
ENSG00000168159.15	RNF187	5189.94633474148	-0.482825717907157	0.0992699774461136	5.27322897986548e-07	6.82919671098812e-06
ENSG00000198026.9	ZNF335	459.709865385811	0.762978076686636	0.158289875740586	5.29064218639926e-07	6.8479541389407e-06
ENSG00000178409.15	BEND3	104.914370571933	0.974383897334518	0.207563850415569	5.31270687383734e-07	6.87270812854575e-06
ENSG00000291015.2	ENSG00000291015	45.531191980684	-1.28933648086448	0.280732783246069	5.31967567764359e-07	6.87791696020999e-06
ENSG00000168936.13	TMEM129	810.529149947361	-0.667686791212544	0.14075474225773	5.33610478985884e-07	6.89158021616503e-06
ENSG00000224078.16	SNHG14	4877.43952421718	-0.984239405080568	0.213410782167361	5.33613971220855e-07	6.89158021616503e-06
ENSG00000174938.16	SEZ6L2	3142.61860086468	-1.56821369587624	0.353587913194016	5.35963307240543e-07	6.91809954172e-06
ENSG00000198576.4	ARC	245.622663023539	3.06933877325029	0.661238411464455	5.38081374178476e-07	6.94160607218325e-06
ENSG00000165480.17	SKA3	206.119849963956	2.33010021311772	0.546100523689391	5.41779800554856e-07	6.98546310963614e-06
ENSG00000174915.13	PTDSS2	656.335380294175	-0.55589884647141	0.115570535651358	5.43551568385526e-07	7.0044440256781e-06
ENSG00000149929.17	HIRIP3	278.512384788805	0.755490155663716	0.159327028236836	5.47328238845072e-07	7.04922584641455e-06
ENSG00000160404.19	TOR2A	169.174007664068	0.779208147774893	0.165614076994368	5.48620897336872e-07	7.06198353312044e-06
ENSG00000107651.16	SEC23IP	1222.7167809594	0.453878267663008	0.0935231905377488	5.49518286242288e-07	7.06964196984025e-06
ENSG00000113494.18	PRLR	173.598588057336	-2.31880894400387	0.51153874729996	5.50346024906183e-07	7.07639641265508e-06
ENSG00000081014.12	AP4E1	628.745436325195	0.514071167377434	0.105835192023364	5.51167444130427e-07	7.08306221769811e-06
ENSG00000168028.16	RPSA	9591.25337284044	0.586208192779909	0.121913789851438	5.60855175424854e-07	7.20359922018208e-06
ENSG00000101412.14	E2F1	425.824178805611	1.14564063536905	0.248029471724869	5.64456104937523e-07	7.24273103656927e-06
ENSG00000134809.10	TIMM10	234.549288156403	0.734937514858203	0.155862157656848	5.64521558377362e-07	7.24273103656927e-06
ENSG00000235961.6	PNMA6A	45.53542445741	-1.60767119398903	0.345450484021187	5.65785907070887e-07	7.25497057799729e-06
ENSG00000182093.16	GET1	724.59817643362	-0.653458894770024	0.135762779759563	5.70316746412966e-07	7.30905935534511e-06
ENSG00000139437.19	TCHP	363.912332996771	0.71284095289552	0.151749646471428	5.71151572276903e-07	7.31574748139445e-06
ENSG00000123329.21	ARHGAP9	105.08835721176	3.74272958917709	0.87887227713934	5.81452024975418e-07	7.44289070163683e-06
ENSG00000224578.5	HNRNPA1L3	39.9937264034536	1.22164994714605	0.270020841440679	5.8175181332378e-07	7.44289070163683e-06
ENSG00000047634.16	SCML1	442.368826614138	1.2373954255688	0.268470664692111	5.82033033991792e-07	7.44289070163683e-06
ENSG00000142686.9	C1orf216	863.492611997699	-0.511148426410061	0.105287367687475	5.85752771500684e-07	7.48636237648988e-06
ENSG00000104081.15	BMF	125.882152180306	-1.98118386964982	0.441932650974632	5.86412657956567e-07	7.49070070622552e-06
ENSG00000179950.16	PUF60	2145.15958413667	0.456283155824605	0.0932291112011672	5.87302341201382e-07	7.49796806549618e-06
ENSG00000119688.22	ABCD4	535.816047916312	-0.656027670565477	0.136623569635964	5.90282570976837e-07	7.52808928252642e-06
ENSG00000114302.18	PRKAR2A	1438.43834226535	0.470486752447791	0.096178751218951	5.9030576894554e-07	7.52808928252642e-06
ENSG00000126698.12	DNAJC8	1954.67274502431	0.38335547557169	0.0784265015856097	5.95648456890165e-07	7.59208196742884e-06
ENSG00000183248.12	PRR36	182.256745520722	-2.68584413429616	0.617069479470974	5.96251000633727e-07	7.59272269340928e-06
ENSG00000135390.22	ATP5MC2	1373.08696918486	0.574341619052796	0.12041198738463	5.96348342962844e-07	7.59272269340928e-06
ENSG00000087266.19	SH3BP2	1166.16952171266	-0.950421800962213	0.203875666633952	5.96722596878977e-07	7.59335189147684e-06
ENSG00000147403.19	RPL10	11137.0263166421	0.371457678440448	0.0756041948335711	6.03001651188093e-07	7.66907867147599e-06
ENSG00000145354.13	CISD2	693.462233833231	0.516288753615012	0.105950445057595	6.07820653256676e-07	7.7261639970245e-06
ENSG00000146223.17	RPL7L1	3464.62928194221	0.378089388701511	0.0769964847792051	6.08883911957744e-07	7.73547300321969e-06
ENSG00000256967.2	ENSG00000256967	22.8982061997981	-1.66663529632955	0.371433759189546	6.09359580185645e-07	7.73731099751203e-06
ENSG00000099810.22	MTAP	813.495215580087	0.709684862745803	0.150792279088817	6.10805336234215e-07	7.75145794778014e-06
ENSG00000176428.7	VPS37D	90.5414054342258	-1.2577448783816	0.27933644015901	6.17887744640999e-07	7.83708297272273e-06
ENSG00000138363.16	ATIC	888.359929884852	0.609165011990209	0.127578785381602	6.18562619136604e-07	7.84138816970567e-06
ENSG00000106261.18	ZKSCAN1	2679.85809694515	-0.59379729343833	0.124478007245034	6.1934496743383e-07	7.84705038413724e-06
ENSG00000079950.15	STX7	1510.72270081844	-0.59053119383647	0.123185843202742	6.20431118878922e-07	7.85655354003991e-06
ENSG00000138439.12	FAM117B	183.931302088061	-1.13467375616372	0.245599449605058	6.24417787170466e-07	7.90275592468695e-06
ENSG00000163938.18	GNL3	1365.85797273841	0.660855422616648	0.138529648711266	6.27981988176068e-07	7.94356436991546e-06
ENSG00000157212.21	PAXIP1	272.907471867629	0.632573555822141	0.132479494783623	6.28480607782991e-07	7.94557203219859e-06
ENSG00000260285.1	TRMT61A-DT	64.0510369348781	-1.44396285508404	0.321183297785224	6.28868225584018e-07	7.9461749412173e-06
ENSG00000262691.1	ENSG00000262691	51.5589424491849	-1.40951138798098	0.311636129371059	6.29379555970455e-07	7.94833954638863e-06
ENSG00000189007.17	ADAT2	95.2660325748729	0.967415312250457	0.210850136824465	6.33338403278241e-07	7.99401647679923e-06
ENSG00000173276.15	ZBTB21	665.818882575432	0.77227546163382	0.162162116266879	6.35486736139061e-07	8.01527835769011e-06
ENSG00000188739.16	RBM34	542.455994315697	0.529099793752419	0.10982146427198	6.35708678779837e-07	8.01527835769011e-06
ENSG00000102384.15	CENPI	256.547021817108	1.40646786967195	0.30848558481413	6.40139278829436e-07	8.06679017893094e-06
ENSG00000144746.8	ARL6IP5	2448.29386570299	-0.898764829923441	0.197071236205622	6.42280750247573e-07	8.0894153113078e-06
ENSG00000146109.6	ABT1	341.784915246432	0.578232803268402	0.118373832294006	6.48370477041407e-07	8.15873777839224e-06
ENSG00000260916.9	CCPG1	3271.84206347634	-1.27278027252352	0.286174152704754	6.48482836766461e-07	8.15873777839224e-06
ENSG00000119285.12	HEATR1	980.449168784692	0.550363562718327	0.114101343632165	6.50840722703499e-07	8.18399824309682e-06
ENSG00000269044.2	ENSG00000269044	92.8111238536073	-0.786781413844555	0.169558955685792	6.52039886662996e-07	8.19466902722268e-06
ENSG00000247626.5	MARS2	137.1235160648	1.29062082366065	0.286289596798718	6.5576334988726e-07	8.23703603813251e-06
ENSG00000154114.14	TBCEL	848.648660552196	-0.490335932061025	0.100533119300083	6.58370103716748e-07	8.26533810122594e-06
ENSG00000116717.13	GADD45A	4095.37819980542	1.43025499937295	0.314659785652704	6.67441821048978e-07	8.37472893657591e-06
ENSG00000172775.19	PSME3IP1	1235.34779153199	0.38110201684761	0.0797337974713087	6.68285841340826e-07	8.38082072273773e-06
ENSG00000103742.13	IGDCC4	350.968709106888	-2.07573836829974	0.46135398308229	6.7072191473079e-07	8.4068608465131e-06
ENSG00000129636.14	ITFG1	2468.24281188406	-0.70358237182687	0.151120171694896	6.7244694296932e-07	8.42396556208511e-06
ENSG00000101596.18	SMCHD1	1397.33267810231	0.498634930997484	0.103667401726811	6.73060118307595e-07	8.42713086532316e-06
ENSG00000108592.18	FTSJ3	957.79641898205	0.662322369629074	0.140048657658522	6.74314504024043e-07	8.43831683408245e-06
ENSG00000205250.10	E2F4	847.810031021222	0.515521924941334	0.106215071015791	6.80986265978392e-07	8.51724716613744e-06
ENSG00000103066.14	PLA2G15	676.944556923591	-0.752120644465853	0.163135705225764	6.84779893587411e-07	8.5601148622991e-06
ENSG00000143179.17	UCK2	1253.1071152025	1.00375647735083	0.216491536188011	6.85464202315262e-07	8.56408936040704e-06
ENSG00000113716.14	HMGXB3	1637.60305821182	0.445642439500657	0.0917130627582515	6.89685135782259e-07	8.61222208015283e-06
ENSG00000179912.22	R3HDM2	1044.19735494872	-0.557246402968463	0.114137745820712	6.95012075761427e-07	8.67410693165997e-06
ENSG00000144713.14	RPL32	4453.52287614004	0.51668167665185	0.107151984401871	7.1135087186185e-07	8.87328600888079e-06
ENSG00000126249.8	PDCD2L	70.4539843656216	1.01289768801406	0.221907613655169	7.14835289239817e-07	8.91199451801064e-06
ENSG00000214021.19	TTLL3	589.181825046327	-0.885946119069484	0.193791911065906	7.16460886320919e-07	8.92749982869819e-06
ENSG00000167977.10	KCTD5	777.656054948061	0.520977667228611	0.107726410332572	7.16935315459377e-07	8.92865206935449e-06
ENSG00000204536.15	CCHCR1	287.028694927281	0.631823279120818	0.133292212129593	7.18199617798384e-07	8.93963485924123e-06
ENSG00000226950.8	DANCR	265.859660210251	0.825952704514549	0.176612548086089	7.22583590700061e-07	8.98941671964057e-06
ENSG00000187231.15	SESTD1	850.034170308851	-0.652956269563875	0.136022776740999	7.26227251594596e-07	9.024835885397e-06
ENSG00000085231.14	AK6	396.620332455191	0.598303214042966	0.128124682591724	7.26377920519115e-07	9.024835885397e-06
ENSG00000058404.22	CAMK2B	2023.67299912903	-1.86165723413743	0.426353654152508	7.26588857645327e-07	9.024835885397e-06
ENSG00000145040.4	UCN2	56.4100296821218	1.90008173423545	0.424863065083037	7.40171113888073e-07	9.18865637718937e-06
ENSG00000109519.15	GRPEL1	644.406753226645	0.703787265861651	0.14770555063569	7.4350543593725e-07	9.22515024971824e-06
ENSG00000103966.12	EHD4	821.544391525508	0.894506708732664	0.197780491905157	7.48938016492878e-07	9.2876260337069e-06
ENSG00000112592.16	TBP	261.978077510763	0.524442127645354	0.108827195767881	7.53373370819235e-07	9.33767545931624e-06
ENSG00000197363.12	ZNF517	197.074397803288	-0.859407763407022	0.186531461697428	7.58916237877319e-07	9.40139161453111e-06
ENSG00000132313.15	MRPL35	724.400555009099	0.525221776204313	0.110387604861132	7.61824937818851e-07	9.4324257131639e-06
ENSG00000169403.13	PTAFR	14.9342947519771	2.84364363716496	0.656018400120499	7.62449821353738e-07	9.43516517944149e-06
ENSG00000119953.15	SMNDC1	578.705534827357	0.49365228181394	0.102103735413666	7.6512015258838e-07	9.46320036344231e-06
ENSG00000099246.20	RAB18	2731.49239730565	-0.291762036704516	0.0582534107384786	7.78571812242343e-07	9.6244815880365e-06
ENSG00000128513.17	POT1	336.680994892287	0.516540617342128	0.109042693973564	7.82371949976817e-07	9.6663460373457e-06
ENSG00000115539.16	PDCL3	282.668631126994	0.696808135886838	0.150338926438669	7.93435003500498e-07	9.7955266394643e-06
ENSG00000143669.16	LYST	1229.33428535815	-0.921671763327082	0.19796303289049	7.9366561666433e-07	9.7955266394643e-06
ENSG00000163541.13	SUCLG1	944.271695345518	0.621300079931793	0.132378471139373	7.94639919566241e-07	9.80237612653322e-06
ENSG00000107882.13	SUFU	694.274973403493	-0.61330335785476	0.130466122361459	7.97668768744879e-07	9.83454912351281e-06
ENSG00000177000.14	MTHFR	782.864318703905	-0.57916298038666	0.121720428125334	8.00842800326896e-07	9.86847722743359e-06
ENSG00000132471.12	WBP2	2156.26457144666	-0.656093139771394	0.139358417163337	8.07242890822695e-07	9.94210211584369e-06
ENSG00000116489.14	CAPZA1	3280.33504731867	0.466858787618215	0.0994084221268385	8.20410901587472e-07	1.00989601029535e-05
ENSG00000071205.13	ARHGAP10	417.012807446281	0.659168357759311	0.140547146684055	8.22734969147138e-07	1.01222382309387e-05
ENSG00000173692.15	PSMD1	2998.87415021043	0.333308993930114	0.0721052483996231	8.24191996182277e-07	1.01348301434808e-05
ENSG00000164985.16	PSIP1	1808.60018634141	0.555620474214142	0.11652280039887	8.25807986629221e-07	1.01455026627661e-05
ENSG00000134453.17	RBM17	1059.21864693589	0.421618924417303	0.0866385381880324	8.25927941788327e-07	1.01455026627661e-05
ENSG00000122756.16	CNTFR	11.9202453192993	-3.10789704334466	0.667236273338218	8.28407187731368e-07	1.01681512539358e-05
ENSG00000213341.12	CHUK	699.901720378836	0.504026630707206	0.107670837518031	8.28641689713712e-07	1.01681512539358e-05
ENSG00000107341.6	UBE2R2	1696.58317100447	-0.329095354986271	0.0695650624674509	8.29793964560467e-07	1.01769484341896e-05
ENSG00000103227.20	LMF1	316.522397004901	-0.690884786386595	0.148608268220085	8.30813504799555e-07	1.01841093278418e-05
ENSG00000160007.21	ARHGAP35	4278.31441435952	-0.797317561270668	0.171580664197373	8.38114436997155e-07	1.02682196432104e-05
ENSG00000223768.5	LINC00205	544.868648273633	-0.849714280231608	0.181439542105975	8.40210435589201e-07	1.02885066224899e-05
ENSG00000118193.13	KIF14	286.371273070023	1.98577775912919	0.464867458809543	8.41083017223663e-07	1.02937992725761e-05
ENSG00000181754.8	AMIGO1	922.152966285558	-1.63206537415024	0.366476948517891	8.49452390496776e-07	1.03907896809276e-05
ENSG00000170634.13	ACYP2	181.764680741408	-0.668204315035072	0.144195477216272	8.56278501041748e-07	1.04688107951631e-05
ENSG00000137509.13	PRCP	1970.48792501263	-0.586729157676377	0.123531412555409	8.61002548420089e-07	1.05210640731145e-05
ENSG00000116670.18	MAD2L2	307.980430446563	0.643934896242605	0.137268756720117	8.67957355838469e-07	1.06005073929363e-05
ENSG00000235314.2	LINC00957	278.683105450459	-1.26968742571839	0.291049626447362	8.71190960077561e-07	1.06344438030146e-05
ENSG00000168610.18	STAT3	4928.66019620124	-0.494696264029043	0.103421353408106	8.84342009855573e-07	1.0789341765336e-05
ENSG00000108883.14	EFTUD2	1296.71210298138	0.601074348101086	0.125962677170149	8.85493291717765e-07	1.07977523146554e-05
ENSG00000161551.16	ZNF577	189.333769187526	-0.785266336108375	0.1690597555924	8.87936869991352e-07	1.08219042090291e-05
ENSG00000180155.21	LYNX1	1703.38658084764	-1.64667732333889	0.373999892376027	8.92178627181649e-07	1.0867935168837e-05
ENSG00000167522.18	ANKRD11	4551.16656019405	-0.403069150555272	0.0829711456051883	8.94235477326832e-07	1.08873169364542e-05
ENSG00000105085.11	MED26	221.993607873707	0.79093284871217	0.170603046362241	9.03793035174353e-07	1.0997952103194e-05
ENSG00000143363.18	PRUNE1	440.896029114612	-0.465849304432221	0.0976671516932657	9.10779502704371e-07	1.10772016936615e-05
ENSG00000105011.10	ASF1B	240.737881453649	2.10390376453579	0.50241291707565	9.15860307747125e-07	1.1133203616171e-05
ENSG00000197380.11	DACT3	678.790194502818	-0.986625408849043	0.218467299355008	9.17998174511494e-07	1.11533915422977e-05
ENSG00000173818.18	ENDOV	219.989384968095	-0.69975838652176	0.150428227839397	9.18889436619095e-07	1.1158420504108e-05
ENSG00000100601.11	ALKBH1	173.430151250893	0.621310423571985	0.134013976515749	9.21155685066364e-07	1.11801325514597e-05
ENSG00000160460.17	SPTBN4	953.559292333884	-1.13239500209167	0.249063420659331	9.30010237104818e-07	1.1281743281039e-05
ENSG00000158435.9	CNOT11	522.171813910165	0.390125973351292	0.0810327105929059	9.32206861719311e-07	1.13025246885636e-05
ENSG00000253230.12	MIR124-1HG	638.562333449884	-2.69207663215454	0.638360820444272	9.40824404680098e-07	1.14010944965277e-05
ENSG00000023734.12	STRAP	2894.15131035712	0.358728084214805	0.0756902951630295	9.44800332438338e-07	1.1443343301077e-05
ENSG00000132549.20	VPS13B	1274.52785208769	-0.77364604989963	0.167629342766685	9.50181116326925e-07	1.15025550363844e-05
ENSG00000151117.9	TMEM86A	87.9283129971067	-1.01970586087293	0.229272848142715	9.53613644864702e-07	1.15381327962512e-05
ENSG00000141040.16	ZNF287	234.964125908392	-0.69349149568909	0.150087447399387	9.63165358159239e-07	1.16476737777188e-05
ENSG00000088247.19	KHSRP	3293.63398836784	0.484823141330376	0.101149787552467	9.69499320343473e-07	1.17182089515765e-05
ENSG00000030110.15	BAK1	358.215626926774	0.67406465387927	0.143298598366457	9.78174204315979e-07	1.18169510077986e-05
ENSG00000214160.11	ALG3	481.547369319104	0.697125774629057	0.150099979523594	9.79319893481421e-07	1.18246806973253e-05
ENSG00000184185.11	KCNJ12	1128.5216806543	-1.81583891247718	0.428120762232693	9.86318489455433e-07	1.1903036143268e-05
ENSG00000121064.14	SCPEP1	1276.80927367363	-0.932967963406703	0.208077602981027	9.97655431728755e-07	1.20326599425784e-05
ENSG00000152291.16	TGOLN2	7188.25283295292	-0.388377253709767	0.0807060748068554	9.98088964265038e-07	1.20326599425784e-05
ENSG00000154917.12	RAB6B	1377.28110005914	-1.4913997453881	0.341931317774939	1.00651043753922e-06	1.21265933032629e-05
ENSG00000105855.11	ITGB8	270.174284172235	-1.56420193289517	0.362960452991958	1.0069181041082e-06	1.21265933032629e-05
ENSG00000140365.17	COMMD4	544.425424515706	0.708049642030137	0.155460665676093	1.00955728899911e-06	1.2152116986428e-05
ENSG00000130159.16	ECSIT	398.800994179483	0.75351831104866	0.16425753431863	1.0158429728725e-06	1.22214849891238e-05
ENSG00000119711.14	ALDH6A1	241.991025126001	-0.770867761285971	0.171007521873421	1.01796173942991e-06	1.22406757309226e-05
ENSG00000198924.9	DCLRE1A	244.768579659894	0.774177770851516	0.167301349961197	1.01949891087592e-06	1.22528568332316e-05
ENSG00000054967.14	RELT	340.276499083395	0.822813963241968	0.177461011687559	1.03131303104246e-06	1.2388475546582e-05
ENSG00000197579.9	TOPORS	637.022537019086	0.382215095764923	0.0798097498675372	1.03987389052185e-06	1.24848957703332e-05
ENSG00000235173.7	HGH1	394.304441256349	0.64088133748384	0.137510565921461	1.0627382073547e-06	1.27528584882564e-05
ENSG00000197608.13	ZNF841	293.244465929886	-0.682159885847127	0.145436253956809	1.06746168811305e-06	1.2802967891909e-05
ENSG00000075826.18	SEC31B	272.186290887551	-1.03303177291261	0.230520911773791	1.07900175473593e-06	1.29347410352344e-05
ENSG00000156983.18	BRPF1	571.41677130693	0.631306075207041	0.133306162233545	1.09595129706113e-06	1.31311929882629e-05
ENSG00000104907.14	TRMT1	417.028913615759	0.646514662583466	0.138744669600232	1.10054974041837e-06	1.31795341864856e-05
ENSG00000121897.16	LIAS	127.161401199063	0.693159813151881	0.149035027518756	1.10312848667116e-06	1.32036515639658e-05
ENSG00000074800.17	ENO1	24645.5300827097	0.602721074666482	0.127654605419932	1.10932503155492e-06	1.32710245330746e-05
ENSG00000137310.14	TCF19	739.165464551855	1.37369962763637	0.309185184865568	1.11141514757205e-06	1.32892278719408e-05
ENSG00000198046.14	ZNF667	235.011301379901	-0.70705889127127	0.152372877537913	1.11968752135644e-06	1.33772864696975e-05
ENSG00000142676.15	RPL11	5640.53808204855	0.536557707166516	0.113949362001605	1.11992426510943e-06	1.33772864696975e-05
ENSG00000290690.2	ENSG00000290690	55.5010811292658	-1.39785301414024	0.314464014698059	1.1262231290996e-06	1.34456546812218e-05
ENSG00000159592.12	GPBP1L1	1424.71993701305	-0.320515772143608	0.0655432362014443	1.13023093529421e-06	1.3486614774598e-05
ENSG00000154721.16	JAM2	224.842444906178	-1.6740736563401	0.384280175562234	1.13480893810079e-06	1.35343335393082e-05
ENSG00000100603.15	SNW1	1076.11060321378	0.37712280449321	0.0782168872965991	1.13865681064688e-06	1.35733001558804e-05
ENSG00000105520.12	PLPPR2	1488.85890818105	-0.672496799172321	0.143982791891069	1.14142046022863e-06	1.35993092142224e-05
ENSG00000163947.13	ARHGEF3	833.611613650584	-0.902135259361371	0.197670893186898	1.14268035597213e-06	1.36073846159982e-05
ENSG00000241058.4	NSUN6	122.453415964045	1.07034537119833	0.23912754877857	1.14387185542413e-06	1.36146377252518e-05
ENSG00000196535.21	MYO18A	3372.95206251828	-0.796687226258914	0.177156755712067	1.15229727484856e-06	1.37079394894962e-05
ENSG00000127337.8	YEATS4	200.718214074756	0.762416845073834	0.166020977506498	1.16061344113706e-06	1.3799847304181e-05
ENSG00000066855.17	MTFR1	513.055844393175	0.499111144593566	0.1074189615848	1.18294067118862e-06	1.40581703760575e-05
ENSG00000219626.10	FAM228B	136.198647544282	-0.980024368614594	0.217436140908582	1.18759026940094e-06	1.41062551511771e-05
ENSG00000107186.18	MPDZ	1140.68207742578	-0.745823556123062	0.160775756985045	1.18889686551691e-06	1.41146029092551e-05
ENSG00000171241.10	SHCBP1	649.613169107086	1.9045895601803	0.459260015946965	1.18984339450557e-06	1.41186696395747e-05
ENSG00000175356.15	SCUBE2	163.857017836806	-1.21182716439161	0.284409367637006	1.1933539245526e-06	1.41492401621164e-05
ENSG00000256043.6	CTSO	495.907931777313	-1.1409177713998	0.259255821055928	1.19363028746122e-06	1.41492401621164e-05
ENSG00000242173.11	ARHGDIG	53.8231624650578	-3.01708971584403	0.72840354228216	1.19437054043525e-06	1.41508392058867e-05
ENSG00000164742.17	ADCY1	317.074960542722	-1.87249855989326	0.4134698184291	1.20164883593774e-06	1.42298597714694e-05
ENSG00000110619.19	CARS1	1464.79486739405	-0.50495390093679	0.104698677453495	1.20708165773418e-06	1.42869573828832e-05
ENSG00000156486.8	KCNS2	67.0318120622959	-2.06981382431613	0.490338473688958	1.21187810370656e-06	1.43364689029578e-05
ENSG00000057935.15	MTA3	629.413231292195	-0.655932026828114	0.140851425323016	1.21477089467193e-06	1.43634215649222e-05
ENSG00000092199.20	HNRNPC	6726.26731780309	0.404290895754016	0.0849745356602613	1.21681442961344e-06	1.43803104684751e-05
ENSG00000182670.14	TTC3	11985.4171713999	-0.804068119085504	0.179041191090318	1.22018222661027e-06	1.4412824522103e-05
ENSG00000182534.14	MXRA7	7660.26235203835	-0.861138617074172	0.189419631968439	1.22816362981418e-06	1.44997742477456e-05
ENSG00000204220.13	PFDN6	364.088532909972	0.518602328192091	0.111197876200843	1.22901933109617e-06	1.45025521876346e-05
ENSG00000127191.20	TRAF2	315.183407797635	0.680575877755392	0.146661959185628	1.23313130194944e-06	1.45437322474117e-05
ENSG00000138688.17	BLTP1	2447.36856331972	-0.7498178211083	0.163769187533034	1.24328120882841e-06	1.46560471697292e-05
ENSG00000002746.16	HECW1	85.3905134899837	-1.89747527721452	0.441988297254748	1.25312481302774e-06	1.47646399341414e-05
ENSG00000266709.1	ENSG00000266709	35.7708216198773	1.77748871262963	0.412891602365692	1.26494083589907e-06	1.4896351123414e-05
ENSG00000242372.10	EIF6	1507.38212201745	0.531988179747019	0.11412008571493	1.28800929050201e-06	1.51603752138847e-05
ENSG00000160051.13	IQCC	60.2057452852918	0.876871754903572	0.194926418381508	1.29377173868883e-06	1.52205375760393e-05
ENSG00000107815.10	TWNK	228.601438300596	0.950753352596231	0.209922093909286	1.30299420747517e-06	1.53213242424243e-05
ENSG00000105662.17	CRTC1	896.157110775513	-0.794806946900129	0.174610662934506	1.30550022837324e-06	1.53430735738828e-05
ENSG00000176853.17	FAM91A1	1532.60937357534	0.484535144343522	0.102167724274588	1.30995084499383e-06	1.53876436947617e-05
ENSG00000188906.18	LRRK2	316.97274441027	-0.909624258544208	0.203225630275811	1.3123127114407e-06	1.54076453755087e-05
ENSG00000273559.6	CWC25	357.80767782428	0.541069819940993	0.114728347576546	1.3176184702485e-06	1.54621733737595e-05
ENSG00000167461.13	RAB8A	875.668764693986	0.597762654800644	0.13133053182789	1.32642078627284e-06	1.55576579527917e-05
ENSG00000132694.21	ARHGEF11	1483.2223267539	-0.450624371125955	0.0943998740298376	1.3287032891883e-06	1.55721981892357e-05
ENSG00000164687.12	FABP5	1015.78416187209	2.43383874624043	0.59876822403229	1.32899278694067e-06	1.55721981892357e-05
ENSG00000116704.9	SLC35D1	598.901962247148	0.621722329520998	0.134778993015303	1.34056709978873e-06	1.5699948158648e-05
ENSG00000148660.23	CAMK2G	1246.01789321516	-0.579593097357243	0.12505757579498	1.3434552514626e-06	1.57258938198246e-05
ENSG00000133083.16	DCLK1	291.094076102909	-1.93101068188452	0.449080149483534	1.35729058611895e-06	1.58798922628211e-05
ENSG00000143375.16	CGN	37.5752587951949	3.568462907408	0.841595933812474	1.35840893681454e-06	1.58850261665717e-05
[truncated: 21,415 more rows]
